# Supplementary material for: Differentiation of spontaneously contracting cardiomyocytes from non-virally reprogrammed human amniotic fluid stem cells
Source: PLoS One. 2017 May 17;12(5):e0177824. doi: 10.1371/journal.pone.0177824 (PMC5435315; doi:10.1371/journal.pone.0177824)
Supplement: S1 File — Datasets for qRT-PCR, calcium and voltage sensitive dyes. (ZIP) [file pone.0177824.s002.zip]

Archive with 4 entries (4 files):
- CM DIFFERENTIATION qRTPCR.xls
- Di-8-Anepps Raw data.xlsx
- indo 1 Raw data.xlsx
- cardiac marker differniation time course qRTPCR.xls
