# Supplementary material for: Differentiation of spontaneously contracting cardiomyocytes from non-virally reprogrammed human amniotic fluid stem cells
Source: PLoS One. 2017 May 17;12(5):e0177824. doi: 10.1371/journal.pone.0177824 (PMC5435315; doi:10.1371/journal.pone.0177824)
Supplement: S1 File — Datasets for qRT-PCR, calcium and voltage sensitive dyes. (ZIP) [file pone.0177824.s002.zip › CM DIFFERENTIATION qRTPCR.xls]

## Sheet: Sample Setup
Block Type	96well
Chemistry	TAQMAN
Experiment File Name	D:\Applied Biosystems\StepOne Software v2.2.2\experiments\CM Differentiation\CM DIFFERENTIATION 02FEB16 CT.eds
Experiment Run End Time	2016-02-02 15:45:55 PM PST
Instrument Type	steponeplus
Passive Reference	ROX
Well	Sample Name	Sample Color	Biogroup Name	Biogroup Color	Target Name	Target Color	Task	Reporter	Quencher	Comments
A1	CM DAY30-1	RGB(223,221,142)			GAPDH	RGB(208,243,98)	UNKNOWN	FAM	NFQ-MGB
A2	CM DAY30-1	RGB(223,221,142)			CARDIAC TROPONIN T	RGB(255,191,168)	UNKNOWN	FAM	NFQ-MGB
A3	CM DAY30-1	RGB(223,221,142)			CONNEXIN 43	RGB(249,128,228)	UNKNOWN	FAM	NFQ-MGB
A4	CM DAY30-2	RGB(247,255,168)			GAPDH	RGB(208,243,98)	UNKNOWN	FAM	NFQ-MGB
A5	CM DAY30-2	RGB(247,255,168)			CARDIAC TROPONIN T	RGB(255,191,168)	UNKNOWN	FAM	NFQ-MGB
A6	CM DAY30-2	RGB(247,255,168)			CONNEXIN 43	RGB(249,128,228)	UNKNOWN	FAM	NFQ-MGB
A7	CM DAY30-3	RGB(180,255,0)			GAPDH	RGB(208,243,98)	UNKNOWN	FAM	NFQ-MGB
A8	CM DAY30-3	RGB(180,255,0)			CARDIAC TROPONIN T	RGB(255,191,168)	UNKNOWN	FAM	NFQ-MGB
A9	CM DAY30-3	RGB(180,255,0)			CONNEXIN 43	RGB(249,128,228)	UNKNOWN	FAM	NFQ-MGB
A10	CM-DAY3 REFERENCE	RGB(255,204,153)			GAPDH	RGB(208,243,98)	UNKNOWN	FAM	NFQ-MGB
A11	CM-DAY3 REFERENCE	RGB(255,204,153)			CARDIAC TROPONIN T	RGB(255,191,168)	UNKNOWN	FAM	NFQ-MGB
A12	CM-DAY3 REFERENCE	RGB(255,204,153)			CONNEXIN 43	RGB(249,128,228)	UNKNOWN	FAM	NFQ-MGB
B1	CM DAY30-1	RGB(223,221,142)			GAPDH	RGB(208,243,98)	UNKNOWN	FAM	NFQ-MGB
B2	CM DAY30-1	RGB(223,221,142)			A-ACTININ	RGB(243,124,98)	UNKNOWN	FAM	NFQ-MGB
B3	CM DAY30-1	RGB(223,221,142)			CONNEXIN 43	RGB(249,128,228)	UNKNOWN	FAM	NFQ-MGB
B4	CM DAY30-2	RGB(247,255,168)			GAPDH	RGB(208,243,98)	UNKNOWN	FAM	NFQ-MGB
B5	CM DAY30-2	RGB(247,255,168)			A-ACTININ	RGB(243,124,98)	UNKNOWN	FAM	NFQ-MGB
B6	CM DAY30-2	RGB(247,255,168)			CONNEXIN 43	RGB(249,128,228)	UNKNOWN	FAM	NFQ-MGB
B7	CM DAY30-3	RGB(180,255,0)			GAPDH	RGB(208,243,98)	UNKNOWN	FAM	NFQ-MGB
B8	CM DAY30-3	RGB(180,255,0)			A-ACTININ	RGB(243,124,98)	UNKNOWN	FAM	NFQ-MGB
B9	CM DAY30-3	RGB(180,255,0)			CONNEXIN 43	RGB(249,128,228)	UNKNOWN	FAM	NFQ-MGB
B10	CM-DAY3 REFERENCE	RGB(255,204,153)			GAPDH	RGB(208,243,98)	UNKNOWN	FAM	NFQ-MGB
B11	CM-DAY3 REFERENCE	RGB(255,204,153)			A-ACTININ	RGB(243,124,98)	UNKNOWN	FAM	NFQ-MGB
B12	CM-DAY3 REFERENCE	RGB(255,204,153)			CONNEXIN 43	RGB(249,128,228)	UNKNOWN	FAM	NFQ-MGB
C1	CM DAY30-1	RGB(223,221,142)			GAPDH	RGB(208,243,98)	UNKNOWN	FAM	NFQ-MGB
C2	CM DAY30-1	RGB(223,221,142)			A-ACTININ	RGB(243,124,98)	UNKNOWN	FAM	NFQ-MGB
C3	CM DAY30-1	RGB(223,221,142)			PHOSPHOLAMBDIN	RGB(253,156,166)	UNKNOWN	FAM	NFQ-MGB
C4	CM DAY30-2	RGB(247,255,168)			GAPDH	RGB(208,243,98)	UNKNOWN	FAM	NFQ-MGB
C5	CM DAY30-2	RGB(247,255,168)			A-ACTININ	RGB(243,124,98)	UNKNOWN	FAM	NFQ-MGB
C6	CM DAY30-2	RGB(247,255,168)			PHOSPHOLAMBDIN	RGB(253,156,166)	UNKNOWN	FAM	NFQ-MGB
C7	CM DAY30-3	RGB(180,255,0)			GAPDH	RGB(208,243,98)	UNKNOWN	FAM	NFQ-MGB
C8	CM DAY30-3	RGB(180,255,0)			A-ACTININ	RGB(243,124,98)	UNKNOWN	FAM	NFQ-MGB
C9	CM DAY30-3	RGB(180,255,0)			PHOSPHOLAMBDIN	RGB(253,156,166)	UNKNOWN	FAM	NFQ-MGB
C10	CM-DAY3 REFERENCE	RGB(255,204,153)			GAPDH	RGB(208,243,98)	UNKNOWN	FAM	NFQ-MGB
C11	CM-DAY3 REFERENCE	RGB(255,204,153)			A-ACTININ	RGB(243,124,98)	UNKNOWN	FAM	NFQ-MGB
C12	CM-DAY3 REFERENCE	RGB(255,204,153)			PHOSPHOLAMBDIN	RGB(253,156,166)	UNKNOWN	FAM	NFQ-MGB
D1	CM DAY30-1	RGB(223,221,142)			DESMIN	RGB(244,165,230)	UNKNOWN	FAM	NFQ-MGB
D2	CM DAY30-1	RGB(223,221,142)			A-ACTININ	RGB(243,124,98)	UNKNOWN	FAM	NFQ-MGB
D3	CM DAY30-1	RGB(223,221,142)			PHOSPHOLAMBDIN	RGB(253,156,166)	UNKNOWN	FAM	NFQ-MGB
D4	CM DAY30-2	RGB(247,255,168)			DESMIN	RGB(244,165,230)	UNKNOWN	FAM	NFQ-MGB
D5	CM DAY30-2	RGB(247,255,168)			A-ACTININ	RGB(243,124,98)	UNKNOWN	FAM	NFQ-MGB
D6	CM DAY30-2	RGB(247,255,168)			PHOSPHOLAMBDIN	RGB(253,156,166)	UNKNOWN	FAM	NFQ-MGB
D7	CM DAY30-3	RGB(180,255,0)			DESMIN	RGB(244,165,230)	UNKNOWN	FAM	NFQ-MGB
D8	CM DAY30-3	RGB(180,255,0)			A-ACTININ	RGB(243,124,98)	UNKNOWN	FAM	NFQ-MGB
D9	CM DAY30-3	RGB(180,255,0)			PHOSPHOLAMBDIN	RGB(253,156,166)	UNKNOWN	FAM	NFQ-MGB
D10	CM-DAY3 REFERENCE	RGB(255,204,153)			DESMIN	RGB(244,165,230)	UNKNOWN	FAM	NFQ-MGB
D11	CM-DAY3 REFERENCE	RGB(255,204,153)			A-ACTININ	RGB(243,124,98)	UNKNOWN	FAM	NFQ-MGB
D12	CM-DAY3 REFERENCE	RGB(255,204,153)			PHOSPHOLAMBDIN	RGB(253,156,166)	UNKNOWN	FAM	NFQ-MGB
E1	CM DAY30-1	RGB(223,221,142)			DESMIN	RGB(244,165,230)	UNKNOWN	FAM	NFQ-MGB
E2	CM DAY30-1	RGB(223,221,142)			B-MHC	RGB(192,165,244)	UNKNOWN	FAM	NFQ-MGB
E3	CM DAY30-1	RGB(223,221,142)			PHOSPHOLAMBDIN	RGB(253,156,166)	UNKNOWN	FAM	NFQ-MGB
E4	CM DAY30-2	RGB(247,255,168)			DESMIN	RGB(244,165,230)	UNKNOWN	FAM	NFQ-MGB
E5	CM DAY30-2	RGB(247,255,168)			B-MHC	RGB(192,165,244)	UNKNOWN	FAM	NFQ-MGB
E6	CM DAY30-2	RGB(247,255,168)			PHOSPHOLAMBDIN	RGB(253,156,166)	UNKNOWN	FAM	NFQ-MGB
E7	CM DAY30-3	RGB(180,255,0)			DESMIN	RGB(244,165,230)	UNKNOWN	FAM	NFQ-MGB
E8	CM DAY30-3	RGB(180,255,0)			B-MHC	RGB(192,165,244)	UNKNOWN	FAM	NFQ-MGB
E9	CM DAY30-3	RGB(180,255,0)			PHOSPHOLAMBDIN	RGB(253,156,166)	UNKNOWN	FAM	NFQ-MGB
E10	CM-DAY3 REFERENCE	RGB(255,204,153)			DESMIN	RGB(244,165,230)	UNKNOWN	FAM	NFQ-MGB
E11	CM-DAY3 REFERENCE	RGB(255,204,153)			B-MHC	RGB(192,165,244)	UNKNOWN	FAM	NFQ-MGB
E12	CM-DAY3 REFERENCE	RGB(255,204,153)			PHOSPHOLAMBDIN	RGB(253,156,166)	UNKNOWN	FAM	NFQ-MGB
F1	CM DAY30-1	RGB(223,221,142)			DESMIN	RGB(244,165,230)	UNKNOWN	FAM	NFQ-MGB
F2	CM DAY30-1	RGB(223,221,142)			B-MHC	RGB(192,165,244)	UNKNOWN	FAM	NFQ-MGB
F3	CM DAY30-1	RGB(223,221,142)			OCT4	RGB(139,189,249)	UNKNOWN	FAM	NFQ-MGB
F4	CM DAY30-2	RGB(247,255,168)			DESMIN	RGB(244,165,230)	UNKNOWN	FAM	NFQ-MGB
F5	CM DAY30-2	RGB(247,255,168)			B-MHC	RGB(192,165,244)	UNKNOWN	FAM	NFQ-MGB
F6	CM DAY30-2	RGB(247,255,168)			OCT4	RGB(139,189,249)	UNKNOWN	FAM	NFQ-MGB
F7	CM DAY30-3	RGB(180,255,0)			DESMIN	RGB(244,165,230)	UNKNOWN	FAM	NFQ-MGB
F8	CM DAY30-3	RGB(180,255,0)			B-MHC	RGB(192,165,244)	UNKNOWN	FAM	NFQ-MGB
F9	CM DAY30-3	RGB(180,255,0)			OCT4	RGB(139,189,249)	UNKNOWN	FAM	NFQ-MGB
F10	CM-DAY3 REFERENCE	RGB(255,204,153)			DESMIN	RGB(244,165,230)	UNKNOWN	FAM	NFQ-MGB
F11	CM-DAY3 REFERENCE	RGB(255,204,153)			B-MHC	RGB(192,165,244)	UNKNOWN	FAM	NFQ-MGB
F12	CM-DAY3 REFERENCE	RGB(255,204,153)			OCT4	RGB(139,189,249)	UNKNOWN	FAM	NFQ-MGB
G1	CM DAY30-1	RGB(223,221,142)			CARDIAC TROPONIN T	RGB(255,191,168)	UNKNOWN	FAM	NFQ-MGB
G2	CM DAY30-1	RGB(223,221,142)			B-MHC	RGB(192,165,244)	UNKNOWN	FAM	NFQ-MGB
G3	CM DAY30-1	RGB(223,221,142)			OCT4	RGB(139,189,249)	UNKNOWN	FAM	NFQ-MGB
G4	CM DAY30-2	RGB(247,255,168)			CARDIAC TROPONIN T	RGB(255,191,168)	UNKNOWN	FAM	NFQ-MGB
G5	CM DAY30-2	RGB(247,255,168)			B-MHC	RGB(192,165,244)	UNKNOWN	FAM	NFQ-MGB
G6	CM DAY30-2	RGB(247,255,168)			OCT4	RGB(139,189,249)	UNKNOWN	FAM	NFQ-MGB
G7	CM DAY30-3	RGB(180,255,0)			CARDIAC TROPONIN T	RGB(255,191,168)	UNKNOWN	FAM	NFQ-MGB
G8	CM DAY30-3	RGB(180,255,0)			B-MHC	RGB(192,165,244)	UNKNOWN	FAM	NFQ-MGB
G9	CM DAY30-3	RGB(180,255,0)			OCT4	RGB(139,189,249)	UNKNOWN	FAM	NFQ-MGB
G10	CM-DAY3 REFERENCE	RGB(255,204,153)			CARDIAC TROPONIN T	RGB(255,191,168)	UNKNOWN	FAM	NFQ-MGB
G11	CM-DAY3 REFERENCE	RGB(255,204,153)			B-MHC	RGB(192,165,244)	UNKNOWN	FAM	NFQ-MGB
G12	CM-DAY3 REFERENCE	RGB(255,204,153)			OCT4	RGB(139,189,249)	UNKNOWN	FAM	NFQ-MGB
H1	CM DAY30-1	RGB(223,221,142)			CARDIAC TROPONIN T	RGB(255,191,168)	UNKNOWN	FAM	NFQ-MGB
H2	CM DAY30-1	RGB(223,221,142)			CONNEXIN 43	RGB(249,128,228)	UNKNOWN	FAM	NFQ-MGB
H3	CM DAY30-1	RGB(223,221,142)			OCT4	RGB(139,189,249)	UNKNOWN	FAM	NFQ-MGB
H4	CM DAY30-2	RGB(247,255,168)			CARDIAC TROPONIN T	RGB(255,191,168)	UNKNOWN	FAM	NFQ-MGB
H5	CM DAY30-2	RGB(247,255,168)			CONNEXIN 43	RGB(249,128,228)	UNKNOWN	FAM	NFQ-MGB
H6	CM DAY30-2	RGB(247,255,168)			OCT4	RGB(139,189,249)	UNKNOWN	FAM	NFQ-MGB
H7	CM DAY30-3	RGB(180,255,0)			CARDIAC TROPONIN T	RGB(255,191,168)	UNKNOWN	FAM	NFQ-MGB
H8	CM DAY30-3	RGB(180,255,0)			CONNEXIN 43	RGB(249,128,228)	UNKNOWN	FAM	NFQ-MGB
H9	CM DAY30-3	RGB(180,255,0)			OCT4	RGB(139,189,249)	UNKNOWN	FAM	NFQ-MGB
H10	CM-DAY3 REFERENCE	RGB(255,204,153)			CARDIAC TROPONIN T	RGB(255,191,168)	UNKNOWN	FAM	NFQ-MGB
H11	CM-DAY3 REFERENCE	RGB(255,204,153)			CONNEXIN 43	RGB(249,128,228)	UNKNOWN	FAM	NFQ-MGB
H12	CM-DAY3 REFERENCE	RGB(255,204,153)			OCT4	RGB(139,189,249)	UNKNOWN	FAM	NFQ-MGB

## Sheet: Results
Block Type	96well
Chemistry	TAQMAN
Experiment File Name	D:\Applied Biosystems\StepOne Software v2.2.2\experiments\CM Differentiation\CM DIFFERENTIATION 02FEB16 CT.eds
Experiment Run End Time	2016-02-02 15:45:55 PM PST
Instrument Type	steponeplus
Passive Reference	ROX
Well	Sample Name	Target Name	Task	Reporter	Quencher	RQ	RQ Min	RQ Max	Cт	Cт Mean	Cт SD	ΔCт	ΔCт Mean	ΔCт SE	HK Control ΔCт Mean	HK Control ΔCт SE	ΔΔCт	Automatic Ct Threshold	Ct Threshold	Automatic Baseline	Baseline Start	Baseline End	Efficiency	Comments	HIGHSD	NOAMP	OUTLIERRG	EXPFAIL
A1	CM DAY30-1	GAPDH	UNKNOWN	FAM	NFQ-MGB				17.9355	17.9538	0.0227763							TRUE	0.232936	TRUE	3	12	1		N	N	N	N
A2	CM DAY30-1	CARDIAC TROPONIN T	UNKNOWN	FAM	NFQ-MGB	37.7485	34.7994	40.9475	21.9806	22.0155	0.069579		4.06175	0.0422689			-5.23835	TRUE	0.113543	TRUE	3	17	1		N	N	N	N
A3	CM DAY30-1	CONNEXIN 43	UNKNOWN	FAM	NFQ-MGB	0.674461	0.421646	1.07886	18.4286	18.7486	0.422162		0.794852	0.24409			0.568193	TRUE	0.22273	TRUE	3	13	1		N	N	N	N
A4	CM DAY30-2	GAPDH	UNKNOWN	FAM	NFQ-MGB				17.8138	17.8879	0.082318							TRUE	0.232936	TRUE	3	12	1		N	N	N	N
A5	CM DAY30-2	CARDIAC TROPONIN T	UNKNOWN	FAM	NFQ-MGB	42.1795	23.9844	74.1779	21.2159	21.7895	0.50137		3.90163	0.293342			-5.39847	TRUE	0.113543	TRUE	3	17	1		Y	N	N	N
A6	CM DAY30-2	CONNEXIN 43	UNKNOWN	FAM	NFQ-MGB	0.602186	0.511581	0.708836	18.7434	18.8462	0.121493		0.958379	0.0847286			0.73172	TRUE	0.22273	TRUE	3	13	1		N	N	N	N
A7	CM DAY30-3	GAPDH	UNKNOWN	FAM	NFQ-MGB				17.6595	17.6326	0.109084							TRUE	0.232936	TRUE	3	12	1		N	N	N	N
A8	CM DAY30-3	CARDIAC TROPONIN T	UNKNOWN	FAM	NFQ-MGB	60.5189	53.0241	69.0731	21.0397	21.0134	0.0475291		3.38078	0.0686983			-5.91931	TRUE	0.113543	TRUE	3	17	1		N	N	N	N
A9	CM DAY30-3	CONNEXIN 43	UNKNOWN	FAM	NFQ-MGB	0.442705	0.378954	0.517181	19.1154	19.0348	0.0876586		1.40224	0.0807948			1.17558	TRUE	0.22273	TRUE	3	14	1		N	N	N	N
A10	CM-DAY3 REFERENCE	GAPDH	UNKNOWN	FAM	NFQ-MGB				17.8702	17.7894	0.0881773							TRUE	0.232936	TRUE	3	12	1		N	N	N	N
A11	CM-DAY3 REFERENCE	CARDIAC TROPONIN T	UNKNOWN	FAM	NFQ-MGB	1	0.869241	1.15043	27.1778	27.0895	0.0901758		9.3001	0.0728169			0	TRUE	0.113543	TRUE	3	23	1		N	N	N	N
A12	CM-DAY3 REFERENCE	CONNEXIN 43	UNKNOWN	FAM	NFQ-MGB	1	0.862391	1.15957	17.9639	18.0161	0.0998927		0.226659	0.0769281			0	TRUE	0.22273	TRUE	3	13	1		N	N	N	N
B1	CM DAY30-1	GAPDH	UNKNOWN	FAM	NFQ-MGB				17.9465	17.9538	0.0227763							TRUE	0.232936	TRUE	3	12	1		N	N	N	N
B2	CM DAY30-1	A-ACTININ	UNKNOWN	FAM	NFQ-MGB	0.871106	0.790202	0.960294	21.9573	21.9106	0.0847208		3.95681	0.0506504			0.19908	TRUE	0.357808	TRUE	3	16	1		N	N	N	N
B3	CM DAY30-1	CONNEXIN 43	UNKNOWN	FAM	NFQ-MGB	0.674461	0.421646	1.07886	18.5902	18.7486	0.422162		0.794852	0.24409			0.568193	TRUE	0.22273	TRUE	3	13	1		N	N	N	N
B4	CM DAY30-2	GAPDH	UNKNOWN	FAM	NFQ-MGB				17.8732	17.8879	0.082318							TRUE	0.232936	TRUE	3	12	1		N	N	N	N
B5	CM DAY30-2	A-ACTININ	UNKNOWN	FAM	NFQ-MGB	0.850424	0.764563	0.945927	21.8229	21.8793	0.0489816		3.99148	0.0553036			0.233746	TRUE	0.357808	TRUE	3	16	1		N	N	N	N
B6	CM DAY30-2	CONNEXIN 43	UNKNOWN	FAM	NFQ-MGB	0.602186	0.511581	0.708836	18.815	18.8462	0.121493		0.958379	0.0847286			0.73172	TRUE	0.22273	TRUE	3	13	1		N	N	N	N
B7	CM DAY30-3	GAPDH	UNKNOWN	FAM	NFQ-MGB				17.5125	17.6326	0.109084							TRUE	0.232936	TRUE	3	12	1		N	N	N	N
B8	CM DAY30-3	A-ACTININ	UNKNOWN	FAM	NFQ-MGB	0.68483	0.602154	0.778858	21.894	21.9365	0.0388418		4.30391	0.0668532			0.546182	TRUE	0.357808	TRUE	3	16	1		N	N	N	N
B9	CM DAY30-3	CONNEXIN 43	UNKNOWN	FAM	NFQ-MGB	0.442705	0.378954	0.517181	19.0476	19.0348	0.0876586		1.40224	0.0807948			1.17558	TRUE	0.22273	TRUE	3	14	1		N	N	N	N
B10	CM-DAY3 REFERENCE	GAPDH	UNKNOWN	FAM	NFQ-MGB				17.6953	17.7894	0.0881773							TRUE	0.232936	TRUE	3	12	1		N	N	N	N
B11	CM-DAY3 REFERENCE	A-ACTININ	UNKNOWN	FAM	NFQ-MGB	1	0.887638	1.12659	21.6094	21.5471	0.0610923		3.75773	0.0619341			0	TRUE	0.357808	TRUE	3	16	1		N	N	N	N
B12	CM-DAY3 REFERENCE	CONNEXIN 43	UNKNOWN	FAM	NFQ-MGB	1	0.862391	1.15957	17.953	18.0161	0.0998927		0.226659	0.0769281			0	TRUE	0.22273	TRUE	3	13	1		N	N	N	N
C1	CM DAY30-1	GAPDH	UNKNOWN	FAM	NFQ-MGB				17.9793	17.9538	0.0227763							TRUE	0.232936	TRUE	3	12	1		N	N	N	N
C2	CM DAY30-1	A-ACTININ	UNKNOWN	FAM	NFQ-MGB	0.871106	0.790202	0.960294	21.8128	21.9106	0.0847208		3.95681	0.0506504			0.19908	TRUE	0.357808	TRUE	3	16	1		N	N	N	N
C3	CM DAY30-1	PHOSPHOLAMBDIN	UNKNOWN	FAM	NFQ-MGB	22.271	18.4946	26.8184	27.4077	27.4916	0.165666		9.53786	0.0965471			-4.47709	TRUE	0.225235	TRUE	3	22	1		N	N	N	N
C4	CM DAY30-2	GAPDH	UNKNOWN	FAM	NFQ-MGB				17.9765	17.8879	0.082318							TRUE	0.232936	TRUE	3	12	1		N	N	N	N
C5	CM DAY30-2	A-ACTININ	UNKNOWN	FAM	NFQ-MGB	0.850424	0.764563	0.945927	21.9102	21.8793	0.0489816		3.99148	0.0553036			0.233746	TRUE	0.357808	TRUE	3	16	1		N	N	N	N
C6	CM DAY30-2	PHOSPHOLAMBDIN	UNKNOWN	FAM	NFQ-MGB	13.8075	10.4098	18.3142	27.8378	28.1154	0.24052		10.2276	0.146772			-3.78738	TRUE	0.225235	TRUE	3	23	1		N	N	Y	N
C7	CM DAY30-3	GAPDH	UNKNOWN	FAM	NFQ-MGB				17.7256	17.6326	0.109084							TRUE	0.232936	TRUE	3	12	1		N	N	N	N
C8	CM DAY30-3	A-ACTININ	UNKNOWN	FAM	NFQ-MGB	0.68483	0.602154	0.778858	21.9453	21.9365	0.0388418		4.30391	0.0668532			0.546182	TRUE	0.357808	TRUE	3	16	1		N	N	N	N
C9	CM DAY30-3	PHOSPHOLAMBDIN	UNKNOWN	FAM	NFQ-MGB	13.8205	12.2209	15.6296	27.839	27.8588	0.0189109		10.2262	0.0639192			-3.78874	TRUE	0.225235	TRUE	3	23	1		N	N	N	N
C10	CM-DAY3 REFERENCE	GAPDH	UNKNOWN	FAM	NFQ-MGB				17.8027	17.7894	0.0881773							TRUE	0.232936	TRUE	3	12	1		N	N	N	N
C11	CM-DAY3 REFERENCE	A-ACTININ	UNKNOWN	FAM	NFQ-MGB	1	0.887638	1.12659	21.4873	21.5471	0.0610923		3.75773	0.0619341			0	TRUE	0.357808	TRUE	3	15	1		N	N	N	N
C12	CM-DAY3 REFERENCE	PHOSPHOLAMBDIN	UNKNOWN	FAM	NFQ-MGB	1	0.736654	1.35749	31.5052	31.8044	0.260559		14.0149	0.158815			0	TRUE	0.225235	TRUE	3	26	1		N	N	N	N
D1	CM DAY30-1	DESMIN	UNKNOWN	FAM	NFQ-MGB	2.13727	1.85623	2.46087	23.1909	23.3342	0.124826		5.38044	0.0732582			-1.09577	TRUE	0.117543	TRUE	3	19	1		N	N	N	N
D2	CM DAY30-1	A-ACTININ	UNKNOWN	FAM	NFQ-MGB	0.871106	0.790202	0.960294	21.9617	21.9106	0.0847208		3.95681	0.0506504			0.19908	TRUE	0.357808	TRUE	3	16	1		N	N	N	N
D3	CM DAY30-1	PHOSPHOLAMBDIN	UNKNOWN	FAM	NFQ-MGB	22.271	18.4946	26.8184	27.3848	27.4916	0.165666		9.53786	0.0965471			-4.47709	TRUE	0.225235	TRUE	3	22	1		N	N	N	N
D4	CM DAY30-2	DESMIN	UNKNOWN	FAM	NFQ-MGB	2.22649	2.02199	2.45166	23.2381	23.2093	0.0272403		5.32144	0.0500609			-1.15477	TRUE	0.117543	TRUE	3	19	1		N	N	N	N
D5	CM DAY30-2	A-ACTININ	UNKNOWN	FAM	NFQ-MGB	0.850424	0.764563	0.945927	21.9049	21.8793	0.0489816		3.99148	0.0553036			0.233746	TRUE	0.357808	TRUE	3	16	1		N	N	N	N
D6	CM DAY30-2	PHOSPHOLAMBDIN	UNKNOWN	FAM	NFQ-MGB	13.8075	10.4098	18.3142	28.2492	28.1154	0.24052		10.2276	0.146772			-3.78738	TRUE	0.225235	TRUE	3	23	1		N	N	N	N
D7	CM DAY30-3	DESMIN	UNKNOWN	FAM	NFQ-MGB	1.69624	1.31791	2.18317	23.5146	23.3464	0.199222		5.71387	0.131134			-0.762339	TRUE	0.117543	TRUE	3	20	1		N	N	N	N
D8	CM DAY30-3	A-ACTININ	UNKNOWN	FAM	NFQ-MGB	0.68483	0.602154	0.778858	21.9702	21.9365	0.0388418		4.30391	0.0668532			0.546182	TRUE	0.357808	TRUE	3	16	1		N	N	N	N
D9	CM DAY30-3	PHOSPHOLAMBDIN	UNKNOWN	FAM	NFQ-MGB	13.8205	12.2209	15.6296	27.8606	27.8588	0.0189109		10.2262	0.0639192			-3.78874	TRUE	0.225235	TRUE	3	23	1		N	N	N	N
D10	CM-DAY3 REFERENCE	DESMIN	UNKNOWN	FAM	NFQ-MGB	1	0.515914	1.93831	24.9458	24.2656	0.589075		6.47621	0.343892			0	TRUE	0.117543	TRUE	3	21	1		Y	N	Y	N
D11	CM-DAY3 REFERENCE	A-ACTININ	UNKNOWN	FAM	NFQ-MGB	1	0.887638	1.12659	21.5446	21.5471	0.0610923		3.75773	0.0619341			0	TRUE	0.357808	TRUE	3	15	1		N	N	N	N
D12	CM-DAY3 REFERENCE	PHOSPHOLAMBDIN	UNKNOWN	FAM	NFQ-MGB	1	0.736654	1.35749	31.9813	31.8044	0.260559		14.0149	0.158815			0	TRUE	0.225235	TRUE	3	27	1		N	N	N	N
E1	CM DAY30-1	DESMIN	UNKNOWN	FAM	NFQ-MGB	2.13727	1.85623	2.46087	23.4191	23.3342	0.124826		5.38044	0.0732582			-1.09577	TRUE	0.117543	TRUE	3	19	1		N	N	N	N
E2	CM DAY30-1	B-MHC	UNKNOWN	FAM	NFQ-MGB	778.187	733.642	825.437	22.4457	22.3908	0.0479137		4.437	0.0306294			-9.60397	TRUE	0.0255072	TRUE	3	20	1		N	N	N	N
E3	CM DAY30-1	PHOSPHOLAMBDIN	UNKNOWN	FAM	NFQ-MGB	22.271	18.4946	26.8184	27.6825	27.4916	0.165666		9.53786	0.0965471			-4.47709	TRUE	0.225235	TRUE	3	22	1		N	N	N	N
E4	CM DAY30-2	DESMIN	UNKNOWN	FAM	NFQ-MGB	2.22649	2.02199	2.45166	23.2058	23.2093	0.0272403		5.32144	0.0500609			-1.15477	TRUE	0.117543	TRUE	3	19	1		N	N	N	N
E5	CM DAY30-2	B-MHC	UNKNOWN	FAM	NFQ-MGB	1023.77	882.981	1187.01	21.8872	21.9292	0.104658		4.04129	0.0768758			-9.99968	TRUE	0.0255072	TRUE	3	20	1		N	N	N	N
E6	CM DAY30-2	PHOSPHOLAMBDIN	UNKNOWN	FAM	NFQ-MGB	13.8075	10.4098	18.3142	28.2593	28.1154	0.24052		10.2276	0.146772			-3.78738	TRUE	0.225235	TRUE	3	23	1		N	N	N	N
E7	CM DAY30-3	DESMIN	UNKNOWN	FAM	NFQ-MGB	1.69624	1.31791	2.18317	23.1264	23.3464	0.199222		5.71387	0.131134			-0.762339	TRUE	0.117543	TRUE	3	19	1		N	N	N	N
E8	CM DAY30-3	B-MHC	UNKNOWN	FAM	NFQ-MGB	1787.21	1559.84	2047.72	20.8362	20.8701	0.0556646		3.23748	0.0707058			-10.8035	TRUE	0.0255072	TRUE	3	19	1		N	N	N	N
E9	CM DAY30-3	PHOSPHOLAMBDIN	UNKNOWN	FAM	NFQ-MGB	13.8205	12.2209	15.6296	27.8767	27.8588	0.0189109		10.2262	0.0639192			-3.78874	TRUE	0.225235	TRUE	3	22	1		N	N	N	N
E10	CM-DAY3 REFERENCE	DESMIN	UNKNOWN	FAM	NFQ-MGB	1	0.515914	1.93831	23.9229	24.2656	0.589075		6.47621	0.343892			0	TRUE	0.117543	TRUE	3	20	1		Y	N	N	N
E11	CM-DAY3 REFERENCE	B-MHC	UNKNOWN	FAM	NFQ-MGB	1	0.709024	1.41039	32.0158	31.8304	0.296654		14.041	0.178679			0	TRUE	0.0255072	TRUE	3	30	1		N	N	N	N
E12	CM-DAY3 REFERENCE	PHOSPHOLAMBDIN	UNKNOWN	FAM	NFQ-MGB	1	0.736654	1.35749	31.9266	31.8044	0.260559		14.0149	0.158815			0	TRUE	0.225235	TRUE	3	27	1		N	N	N	N
F1	CM DAY30-1	DESMIN	UNKNOWN	FAM	NFQ-MGB	2.13727	1.85623	2.46087	23.3927	23.3342	0.124826		5.38044	0.0732582			-1.09577	TRUE	0.117543	TRUE	3	19	1		N	N	N	N
F2	CM DAY30-1	B-MHC	UNKNOWN	FAM	NFQ-MGB	778.187	733.642	825.437	22.3693	22.3908	0.0479137		4.437	0.0306294			-9.60397	TRUE	0.0255072	TRUE	3	20	1		N	N	N	N
F3	CM DAY30-1	OCT4	UNKNOWN	FAM	NFQ-MGB	0.146368	0.128762	0.166381	26.8471	26.9037	0.0800291		8.94988	0.0580969			2.77233	TRUE	0.27878	TRUE	3	21	1		N	N	N	N
F4	CM DAY30-2	DESMIN	UNKNOWN	FAM	NFQ-MGB	2.22649	2.02199	2.45166	23.184	23.2093	0.0272403		5.32144	0.0500609			-1.15477	TRUE	0.117543	TRUE	3	19	1		N	N	N	N
F5	CM DAY30-2	B-MHC	UNKNOWN	FAM	NFQ-MGB	1023.77	882.981	1187.01	21.8519	21.9292	0.104658		4.04129	0.0768758			-9.99968	TRUE	0.0255072	TRUE	3	20	1		N	N	N	N
F6	CM DAY30-2	OCT4	UNKNOWN	FAM	NFQ-MGB	0.100354	0.0911453	0.110493	27.3515	27.3822	0.0269702		9.49438	0.0500121			3.31683	TRUE	0.27878	TRUE	3	22	1		N	N	N	N
F7	CM DAY30-3	DESMIN	UNKNOWN	FAM	NFQ-MGB	1.69624	1.31791	2.18317	23.3983	23.3464	0.199222		5.71387	0.131134			-0.762339	TRUE	0.117543	TRUE	3	19	1		N	N	N	N
F8	CM DAY30-3	B-MHC	UNKNOWN	FAM	NFQ-MGB	1787.21	1559.84	2047.72	20.9343	20.8701	0.0556646		3.23748	0.0707058			-10.8035	TRUE	0.0255072	TRUE	3	19	1		N	N	N	N
F9	CM DAY30-3	OCT4	UNKNOWN	FAM	NFQ-MGB	0.143124	0.120443	0.170075	26.5291	26.6148	0.11051		8.98222	0.0896509			2.80466	TRUE	0.27878	TRUE	3	21	1		N	N	N	N
F10	CM-DAY3 REFERENCE	DESMIN	UNKNOWN	FAM	NFQ-MGB	1	0.515914	1.93831	23.9281	24.2656	0.589075		6.47621	0.343892			0	TRUE	0.117543	TRUE	3	20	1		Y	N	N	N
F11	CM-DAY3 REFERENCE	B-MHC	UNKNOWN	FAM	NFQ-MGB	1	0.709024	1.41039	31.9871	31.8304	0.296654		14.041	0.178679			0	TRUE	0.0255072	TRUE	3	30	1		N	N	N	N
F12	CM-DAY3 REFERENCE	OCT4	UNKNOWN	FAM	NFQ-MGB	1	0.0505786	19.7712	22.6151	23.967	1.91184		6.17755	1.35284			0	TRUE	0.27878	TRUE	3	17	1		Y	N	N	N
G1	CM DAY30-1	CARDIAC TROPONIN T	UNKNOWN	FAM	NFQ-MGB	37.7485	34.7994	40.9475	21.9704	22.0155	0.069579		4.06175	0.0422689			-5.23835	TRUE	0.113543	TRUE	3	17	1		N	N	N	N
G2	CM DAY30-1	B-MHC	UNKNOWN	FAM	NFQ-MGB	778.187	733.642	825.437	22.3573	22.3908	0.0479137		4.437	0.0306294			-9.60397	TRUE	0.0255072	TRUE	3	20	1		N	N	N	N
G3	CM DAY30-1	OCT4	UNKNOWN	FAM	NFQ-MGB				Undetermined	26.9037	0.0800291							TRUE	0.27878	TRUE	3	39	1		N	Y	N	Y
G4	CM DAY30-2	CARDIAC TROPONIN T	UNKNOWN	FAM	NFQ-MGB	42.1795	23.9844	74.1779	22.1443	21.7895	0.50137		3.90163	0.293342			-5.39847	TRUE	0.113543	TRUE	3	18	1		Y	N	N	N
G5	CM DAY30-2	B-MHC	UNKNOWN	FAM	NFQ-MGB	1023.77	882.981	1187.01	22.0483	21.9292	0.104658		4.04129	0.0768758			-9.99968	TRUE	0.0255072	TRUE	3	20	1		N	N	N	N
G6	CM DAY30-2	OCT4	UNKNOWN	FAM	NFQ-MGB	0.100354	0.0911453	0.110493	27.402	27.3822	0.0269702		9.49438	0.0500121			3.31683	TRUE	0.27878	TRUE	3	21	1		N	N	N	N
G7	CM DAY30-3	CARDIAC TROPONIN T	UNKNOWN	FAM	NFQ-MGB	60.5189	53.0241	69.0731	21.0419	21.0134	0.0475291		3.38078	0.0686983			-5.91931	TRUE	0.113543	TRUE	3	16	1		N	N	N	N
G8	CM DAY30-3	B-MHC	UNKNOWN	FAM	NFQ-MGB	1787.21	1559.84	2047.72	20.8396	20.8701	0.0556646		3.23748	0.0707058			-10.8035	TRUE	0.0255072	TRUE	3	19	1		N	N	N	N
G9	CM DAY30-3	OCT4	UNKNOWN	FAM	NFQ-MGB	0.143124	0.120443	0.170075	26.7395	26.6148	0.11051		8.98222	0.0896509			2.80466	TRUE	0.27878	TRUE	3	21	1		N	N	N	N
G10	CM-DAY3 REFERENCE	CARDIAC TROPONIN T	UNKNOWN	FAM	NFQ-MGB	1	0.869241	1.15043	27.0931	27.0895	0.0901758		9.3001	0.0728169			0	TRUE	0.113543	TRUE	3	23	1		N	N	N	N
G11	CM-DAY3 REFERENCE	B-MHC	UNKNOWN	FAM	NFQ-MGB	1	0.709024	1.41039	31.4882	31.8304	0.296654		14.041	0.178679			0	TRUE	0.0255072	TRUE	3	30	1		N	N	N	N
G12	CM-DAY3 REFERENCE	OCT4	UNKNOWN	FAM	NFQ-MGB	1	0.0505786	19.7712	25.3188	23.967	1.91184		6.17755	1.35284			0	TRUE	0.27878	TRUE	3	19	1		Y	N	N	N
H1	CM DAY30-1	CARDIAC TROPONIN T	UNKNOWN	FAM	NFQ-MGB	37.7485	34.7994	40.9475	22.0957	22.0155	0.069579		4.06175	0.0422689			-5.23835	TRUE	0.113543	TRUE	3	17	1		N	N	N	N
H2	CM DAY30-1	CONNEXIN 43	UNKNOWN	FAM	NFQ-MGB	0.674461	0.421646	1.07886	19.2271	18.7486	0.422162		0.794852	0.24409			0.568193	TRUE	0.22273	TRUE	3	14	1		N	N	N	N
H3	CM DAY30-1	OCT4	UNKNOWN	FAM	NFQ-MGB	0.146368	0.128762	0.166381	26.9603	26.9037	0.0800291		8.94988	0.0580969			2.77233	TRUE	0.27878	TRUE	3	21	1		N	N	N	N
H4	CM DAY30-2	CARDIAC TROPONIN T	UNKNOWN	FAM	NFQ-MGB	42.1795	23.9844	74.1779	22.0082	21.7895	0.50137		3.90163	0.293342			-5.39847	TRUE	0.113543	TRUE	3	17	1		Y	N	N	N
H5	CM DAY30-2	CONNEXIN 43	UNKNOWN	FAM	NFQ-MGB	0.602186	0.511581	0.708836	18.9803	18.8462	0.121493		0.958379	0.0847286			0.73172	TRUE	0.22273	TRUE	3	14	1		N	N	N	N
H6	CM DAY30-2	OCT4	UNKNOWN	FAM	NFQ-MGB	0.100354	0.0911453	0.110493	27.3932	27.3822	0.0269702		9.49438	0.0500121			3.31683	TRUE	0.27878	TRUE	3	21	1		N	N	N	N
H7	CM DAY30-3	CARDIAC TROPONIN T	UNKNOWN	FAM	NFQ-MGB	60.5189	53.0241	69.0731	20.9585	21.0134	0.0475291		3.38078	0.0686983			-5.91931	TRUE	0.113543	TRUE	3	16	1		N	N	N	N
H8	CM DAY30-3	CONNEXIN 43	UNKNOWN	FAM	NFQ-MGB	0.442705	0.378954	0.517181	18.9415	19.0348	0.0876586		1.40224	0.0807948			1.17558	TRUE	0.22273	TRUE	3	14	1		N	N	N	N
H9	CM DAY30-3	OCT4	UNKNOWN	FAM	NFQ-MGB	0.143124	0.120443	0.170075	26.5757	26.6148	0.11051		8.98222	0.0896509			2.80466	TRUE	0.27878	TRUE	3	21	1		N	N	N	N
H10	CM-DAY3 REFERENCE	CARDIAC TROPONIN T	UNKNOWN	FAM	NFQ-MGB	1	0.869241	1.15043	26.9976	27.0895	0.0901758		9.3001	0.0728169			0	TRUE	0.113543	TRUE	3	23	1		N	N	N	N
H11	CM-DAY3 REFERENCE	CONNEXIN 43	UNKNOWN	FAM	NFQ-MGB	1	0.862391	1.15957	18.1312	18.0161	0.0998927		0.226659	0.0769281			0	TRUE	0.22273	TRUE	3	13	1		N	N	N	N
H12	CM-DAY3 REFERENCE	OCT4	UNKNOWN	FAM	NFQ-MGB				Undetermined	23.967	1.91184							TRUE	0.27878	TRUE	3	39	1		N	N	N	Y
Analysis Type	Singleplex
Endogenous Control	GAPDH
RQ Min/Max Confidence Level	95.0
Reference Sample	CM-DAY3 REFERENCE

## Sheet: Raw Data
Block Type	96well
Chemistry	TAQMAN
Experiment File Name	D:\Applied Biosystems\StepOne Software v2.2.2\experiments\CM Differentiation\CM DIFFERENTIATION 02FEB16 CT.eds
Experiment Run End Time	2016-02-02 15:45:55 PM PST
Instrument Type	steponeplus
Passive Reference	ROX
Well	Cycle	BLUE	GREEN	YELLOW	RED
A1	1	62915	30132	26746	51158
A2	1	50227	23834	23546	48418
A3	1	45333	21561	22980	49563
A4	1	61377	29001	25489	48741
A5	1	58776	27557	25648	51082
A6	1	57766	27229	26782	55538
A7	1	62358	29439	27050	53067
A8	1	64027	29969	27325	53344
A9	1	48821	23028	25191	54502
A10	1	64636	30152	27000	51635
A11	1	47906	22335	21606	43312
A12	1	60669	28595	26513	51906
B1	1	59208	28190	26125	51428
B2	1	98327	46332	33186	54036
B3	1	45481	21403	22441	48109
B4	1	65023	30578	27031	51990
B5	1	105655	49415	34485	54526
B6	1	47640	22402	24639	54029
B7	1	67863	32013	27505	51705
B8	1	102976	48088	34301	55467
B9	1	54557	25571	25368	52128
B10	1	68832	32103	28716	55139
B11	1	100223	46714	33877	55237
B12	1	48054	22409	23405	49747
C1	1	59972	28370	25999	51344
C2	1	102698	48256	33654	53775
C3	1	62234	29622	26735	52025
C4	1	62586	29549	26078	50546
C5	1	103151	48319	34026	54477
C6	1	62032	29461	27055	53731
C7	1	66758	31280	27339	52060
C8	1	108403	50640	35511	56450
C9	1	60586	28317	25747	50245
C10	1	64892	29961	26889	52147
C11	1	106577	48811	34476	54928
C12	1	58586	27288	25089	49391
D1	1	85481	41219	30245	50076
D2	1	96400	45563	32875	54316
D3	1	61564	29221	25587	49091
D4	1	90247	44033	33419	57062
D5	1	102592	48475	34132	54426
D6	1	72217	39894	35586	57262
D7	1	87430	41894	33022	58056
D8	1	108106	50709	36181	57994
D9	1	59671	28109	25905	50768
D10	1	90590	42936	33148	57249
D11	1	109960	50695	36207	58167
D12	1	59439	27868	25165	48895
E1	1	85555	41601	32001	55092
E2	1	37585	18099	22769	52632
E3	1	62532	29858	28194	56716
E4	1	94346	45675	34237	57625
E5	1	34384	16493	21857	51215
E6	1	66727	31725	31764	66431
E7	1	95842	46055	34047	56444
E8	1	36916	17327	22140	51444
E9	1	59047	27482	25169	49537
E10	1	91171	43301	32268	54033
E11	1	41783	19451	24252	55756
E12	1	55377	26201	25318	51095
F1	1	86122	41763	32754	57541
F2	1	39926	18993	22617	51398
F3	1	136363	63992	41451	60439
F4	1	93315	44869	33467	56088
F5	1	36926	17462	21144	48107
F6	1	155266	73297	45478	62391
F7	1	86389	41308	32572	57947
F8	1	37651	17779	22832	53326
F9	1	150760	69586	43151	58963
F10	1	86255	40779	31171	53681
F11	1	44648	21043	24244	53328
F12	1	139655	64728	42194	60675
G1	1	62722	29678	27361	54304
G2	1	169695	79936	47247	60735
G3	1	4784	2647	17830	53940
G4	1	60759	28637	26646	53279
G5	1	37155	17902	22826	52488
G6	1	165658	78040	48747	67552
G7	1	63174	29542	27710	55565
G8	1	36875	17307	21910	50970
G9	1	155220	72020	45177	62222
G10	1	57103	26236	24820	50218
G11	1	39399	18473	23599	54637
G12	1	155957	72454	45902	62958
H1	1	59681	28447	26640	53522
H2	1	46113	22034	22866	48642
H3	1	144894	68315	43510	61519
H4	1	61121	28959	26623	52639
H5	1	42479	20326	22937	50586
H6	1	155994	73930	46127	63634
H7	1	67032	31898	28941	56269
H8	1	42516	20396	23856	52796
H9	1	148746	69519	43505	60122
H10	1	55389	25758	24530	49417
H11	1	42493	20186	23329	51550
H12	1	153397	72683	47812	67493
A1	2	62829	30104	26750	51135
A2	2	50559	24019	23712	48738
A3	2	45802	21762	23152	49921
A4	2	62256	29413	25851	49362
A5	2	59466	27864	25918	51592
A6	2	58406	27484	27014	56054
A7	2	62932	29712	27283	53501
A8	2	64700	30261	27575	53807
A9	2	49462	23265	25444	54990
A10	2	65038	30350	27169	51938
A11	2	48041	22429	21674	43421
A12	2	61036	28756	26664	52206
B1	2	59205	28174	26132	51427
B2	2	98296	46351	33205	54107
B3	2	45424	21394	22468	48128
B4	2	65489	30851	27257	52397
B5	2	106264	49770	34764	55014
B6	2	47914	22558	24767	54260
B7	2	68233	32194	27679	51995
B8	2	103417	48286	34485	55758
B9	2	54781	25678	25454	52337
B10	2	68765	32086	28703	55079
B11	2	100560	46913	34035	55533
B12	2	48492	22597	23601	50099
C1	2	60173	28494	26113	51514
C2	2	102930	48423	33786	54015
C3	2	62103	29588	26699	51987
C4	2	62894	29713	26206	50751
C5	2	102909	48179	33960	54367
C6	2	62332	29642	27186	53973
C7	2	67339	31569	27556	52462
C8	2	108418	50686	35601	56595
C9	2	60506	28281	25729	50173
C10	2	64871	30014	26914	52231
C11	2	106417	48767	34509	55024
C12	2	59465	27677	25425	49950
D1	2	86066	41500	30467	50406
D2	2	96114	45465	32857	54301
D3	2	61608	29291	25621	49152
D4	2	90381	44091	33482	57146
D5	2	102362	48381	34100	54399
D6	2	72851	40203	35848	57687
D7	2	87696	42022	33114	58223
D8	2	108294	50835	36273	58127
D9	2	59849	28189	26013	50927
D10	2	90628	43015	33229	57411
D11	2	109605	50566	36156	58117
D12	2	60094	28186	25397	49275
E1	2	86246	41929	32215	55492
E2	2	37667	18109	22798	52634
E3	2	62974	30100	28392	57130
E4	2	94234	45640	34201	57602
E5	2	34341	16513	21840	51191
E6	2	67097	31886	31920	66702
E7	2	96461	46339	34277	56865
E8	2	37152	17458	22284	51747
E9	2	59111	27513	25213	49568
E10	2	91726	43644	32516	54479
E11	2	41752	19458	24211	55697
E12	2	56126	26570	25581	51566
F1	2	86372	41883	32820	57683
F2	2	39525	18799	22417	50989
F3	2	136403	64043	41502	60506
F4	2	93423	44939	33522	56200
F5	2	37320	17705	21372	48611
F6	2	155505	73392	45526	62472
F7	2	86484	41421	32663	58149
F8	2	37741	17843	22890	53434
F9	2	151007	69716	43240	59068
F10	2	86494	40921	31299	53907
F11	2	44655	21088	24253	53314
F12	2	141496	65474	42656	61321
G1	2	63099	29886	27536	54607
G2	2	170016	80171	47443	61001
G3	2	4887	2713	17840	53895
G4	2	60722	28647	26641	53212
G5	2	37236	17949	22808	52455
G6	2	166122	78288	48925	67770
G7	2	63389	29703	27832	55752
G8	2	36913	17364	21986	51063
G9	2	155100	71995	45190	62283
G10	2	57172	26294	24856	50306
G11	2	39450	18512	23615	54710
G12	2	157665	73129	46321	63486
H1	2	59573	28369	26562	53347
H2	2	46502	22214	23026	49006
H3	2	146412	68933	43851	61917
H4	2	61707	29209	26856	53022
H5	2	43006	20542	23155	50968
H6	2	157572	74566	46463	64087
H7	2	67899	32321	29268	56836
H8	2	43172	20720	24149	53403
H9	2	150064	70032	43844	60586
H10	2	55848	25937	24694	49726
H11	2	42790	20297	23454	51806
H12	2	155007	73371	48266	68021
A1	3	62841	30122	26761	51190
A2	3	50916	24159	23823	49046
A3	3	46025	21848	23241	50092
A4	3	62496	29511	25937	49569
A5	3	59482	27853	25875	51487
A6	3	58499	27526	27073	56169
A7	3	63135	29765	27354	53650
A8	3	64982	30361	27646	53935
A9	3	49656	23366	25503	55105
A10	3	65410	30469	27274	52150
A11	3	48354	22551	21769	43619
A12	3	61048	28728	26655	52218
B1	3	59445	28302	26215	51574
B2	3	98375	46404	33256	54184
B3	3	45299	21358	22409	48037
B4	3	65396	30785	27201	52325
B5	3	106213	49700	34713	54975
B6	3	48016	22617	24818	54404
B7	3	68233	32179	27656	52002
B8	3	103893	48535	34622	56045
B9	3	54889	25712	25531	52434
B10	3	68728	32085	28701	55118
B11	3	100241	46701	33924	55308
B12	3	48574	22605	23611	50124
C1	3	60328	28522	26111	51580
C2	3	102993	48442	33827	54089
C3	3	61961	29543	26614	51858
C4	3	63063	29793	26265	50907
C5	3	102812	48113	33934	54363
C6	3	62552	29721	27262	54129
C7	3	67246	31531	27516	52410
C8	3	108517	50700	35598	56667
C9	3	61017	28544	25942	50612
C10	3	65171	30125	27023	52430
C11	3	107073	49083	34740	55395
C12	3	59828	27813	25518	50163
D1	3	86559	41686	30583	50609
D2	3	96137	45463	32839	54339
D3	3	62038	29485	25810	49497
D4	3	90495	44148	33491	57217
D5	3	103504	48875	34490	55018
D6	3	73289	40422	36016	58012
D7	3	88010	42164	33220	58454
D8	3	108529	50910	36323	58289
D9	3	60433	28481	26234	51362
D10	3	90532	42939	33166	57312
D11	3	109948	50752	36308	58369
D12	3	60533	28358	25542	49551
E1	3	86565	42048	32323	55645
E2	3	38055	18309	23010	53094
E3	3	63161	30167	28472	57298
E4	3	94713	45825	34342	57838
E5	3	34542	16592	21960	51442
E6	3	67467	32063	32064	67011
E7	3	96813	46482	34393	57071
E8	3	37138	17476	22263	51764
E9	3	59295	27603	25282	49717
E10	3	91521	43538	32455	54396
E11	3	41768	19466	24229	55737
E12	3	56329	26609	25634	51666
F1	3	86807	42029	32928	57859
F2	3	39511	18804	22414	51031
F3	3	136999	64326	41663	60757
F4	3	93307	44877	33459	56105
F5	3	37177	17609	21303	48422
F6	3	156086	73654	45693	62704
F7	3	86520	41414	32673	58192
F8	3	37753	17873	22902	53549
F9	3	151365	69864	43345	59205
F10	3	86208	40772	31204	53768
F11	3	44601	21053	24205	53242
F12	3	141787	65540	42664	61305
G1	3	63486	30025	27655	54868
G2	3	170138	80216	47467	61042
G3	3	4950	2767	17840	53891
G4	3	60780	28692	26651	53307
G5	3	37290	18011	22865	52578
G6	3	166483	78449	48994	67902
G7	3	63597	29785	27868	55875
G8	3	36929	17367	21973	51095
G9	3	155433	72130	45284	62424
G10	3	57215	26323	24889	50341
G11	3	39479	18529	23645	54728
G12	3	158387	73390	46437	63679
H1	3	59879	28488	26662	53587
H2	3	46899	22369	23183	49276
H3	3	147614	69406	44088	62303
H4	3	62014	29373	26943	53227
H5	3	43309	20669	23272	51266
H6	3	158047	74733	46558	64198
H7	3	68217	32460	29366	57023
H8	3	43433	20832	24233	53543
H9	3	151342	70560	44104	60926
H10	3	56337	26141	24849	50035
H11	3	43119	20443	23569	52066
H12	3	155539	73554	48367	68109
A1	4	62833	30133	26748	51230
A2	4	51024	24182	23863	49088
A3	4	46088	21876	23245	50102
A4	4	62626	29550	25963	49657
A5	4	59652	27919	25932	51596
A6	4	58459	27519	27057	56196
A7	4	63231	29795	27377	53713
A8	4	65038	30379	27639	53958
A9	4	49803	23421	25555	55232
A10	4	65642	30551	27342	52312
A11	4	48552	22619	21816	43709
A12	4	61106	28748	26687	52218
B1	4	59625	28365	26290	51740
B2	4	98615	46485	33328	54324
B3	4	45415	21421	22452	48177
B4	4	65740	30960	27324	52594
B5	4	106477	49820	34804	55137
B6	4	48124	22631	24839	54487
B7	4	68304	32228	27684	52068
B8	4	104028	48559	34672	56135
B9	4	55106	25817	25618	52570
B10	4	68677	32056	28684	55138
B11	4	100678	46922	34064	55600
B12	4	48756	22705	23627	50245
C1	4	60703	28703	26314	51927
C2	4	103124	48488	33849	54157
C3	4	62312	29667	26760	52125
C4	4	62968	29742	26226	50841
C5	4	103003	48192	33986	54474
C6	4	62679	29768	27302	54224
C7	4	67600	31703	27677	52678
C8	4	108610	50744	35622	56746
C9	4	61028	28553	25944	50629
C10	4	65346	30186	27088	52562
C11	4	106601	48861	34554	55163
C12	4	59916	27857	25530	50207
D1	4	87217	42011	30791	50957
D2	4	96184	45459	32833	54382
D3	4	61886	29399	25700	49323
D4	4	90585	44168	33508	57260
D5	4	103481	48901	34463	55006
D6	4	73596	40579	36113	58179
D7	4	88053	42180	33217	58453
D8	4	109009	51137	36476	58569
D9	4	60574	28528	26270	51441
D10	4	90741	43016	33235	57431
D11	4	110245	50851	36376	58496
D12	4	60665	28397	25557	49579
E1	4	86897	42199	32423	55823
E2	4	38098	18335	23030	53135
E3	4	63053	30094	28388	57103
E4	4	94808	45869	34371	57903
E5	4	34617	16623	21978	51537
E6	4	67498	32060	32033	66979
E7	4	97213	46648	34500	57268
E8	4	37393	17593	22396	52027
E9	4	59395	27637	25329	49788
E10	4	91772	43641	32525	54526
E11	4	41794	19488	24207	55705
E12	4	56511	26684	25669	51745
F1	4	87002	42113	32979	57927
F2	4	39553	18820	22423	51042
F3	4	137267	64442	41730	60819
F4	4	93803	45107	33624	56398
F5	4	37333	17704	21393	48642
F6	4	156458	73792	45762	62789
F7	4	86675	41498	32721	58275
F8	4	37658	17789	22816	53296
F9	4	151717	69976	43393	59289
F10	4	86393	40851	31241	53834
F11	4	44554	21040	24206	53223
F12	4	142239	65705	42756	61447
G1	4	63584	30068	27659	54902
G2	4	170028	80132	47398	60959
G3	4	5079	2821	18021	54362
G4	4	60857	28711	26663	53316
G5	4	37354	18024	22880	52631
G6	4	167194	78746	49184	68140
G7	4	63683	29801	27891	55939
G8	4	37073	17430	22034	51266
G9	4	156039	72402	45432	62630
G10	4	57350	26390	24954	50472
G11	4	39491	18513	23618	54712
G12	4	158858	73561	46518	63750
H1	4	60169	28591	26730	53570
H2	4	47083	22457	23235	49413
H3	4	148396	69753	44319	62629
H4	4	62033	29338	26921	53190
H5	4	43396	20697	23280	51274
H6	4	158166	74761	46535	64177
H7	4	68450	32541	29438	57152
H8	4	43545	20883	24288	53660
H9	4	151914	70769	44205	61046
H10	4	56512	26183	24872	50095
H11	4	43394	20544	23671	52310
H12	4	156228	73807	48546	68344
A1	5	62794	30093	26723	51163
A2	5	50992	24162	23833	49003
A3	5	46119	21895	23237	50152
A4	5	62588	29516	25933	49648
A5	5	59617	27897	25910	51554
A6	5	58415	27490	27054	56166
A7	5	63298	29837	27403	53805
A8	5	65082	30389	27611	53927
A9	5	49724	23373	25499	55144
A10	5	65581	30509	27291	52264
A11	5	48683	22649	21841	43793
A12	5	61009	28676	26595	52143
B1	5	59682	28345	26219	51474
B2	5	98531	46434	33274	54287
B3	5	45512	21466	22500	48306
B4	5	65417	30784	27176	52361
B5	5	106608	49871	34860	55210
B6	5	48164	22663	24867	54523
B7	5	68527	32316	27758	52222
B8	5	104175	48609	34687	56207
B9	5	55151	25838	25616	52677
B10	5	68683	32049	28653	55113
B11	5	101061	47053	34170	55771
B12	5	48642	22621	23582	50110
C1	5	60441	28575	26180	51695
C2	5	103518	48661	33974	54371
C3	5	62346	29696	26738	52114
C4	5	63113	29804	26280	51008
C5	5	103220	48292	34058	54572
C6	5	62814	29853	27334	54306
C7	5	67409	31652	27621	52630
C8	5	108609	50726	35613	56723
C9	5	61085	28555	25937	50609
C10	5	65374	30183	27079	52605
C11	5	107036	49058	34723	55448
C12	5	59919	27837	25519	50144
D1	5	87033	41903	30707	50823
D2	5	96532	45600	32966	54571
D3	5	61990	29433	25733	49384
D4	5	91186	44435	33705	57592
D5	5	103312	48781	34376	54893
D6	5	73624	40545	36081	58162
D7	5	87959	42133	33167	58395
D8	5	109272	51239	36527	58671
D9	5	60632	28539	26255	51408
D10	5	90928	43102	33248	57521
D11	5	110835	51138	36576	58911
D12	5	60615	28353	25506	49473
E1	5	87009	42249	32457	55856
E2	5	38170	18342	23047	53197
E3	5	63183	30128	28416	57186
E4	5	95110	46008	34445	58039
E5	5	34702	16678	22002	51648
E6	5	67649	32128	32068	67062
E7	5	97412	46713	34552	57369
E8	5	37362	17597	22352	51967
E9	5	59701	27727	25386	49970
E10	5	91883	43688	32534	54553
E11	5	42004	19545	24273	55898
E12	5	56677	26757	25716	51873
F1	5	87252	42222	33041	58055
F2	5	39537	18794	22404	51018
F3	5	137275	64406	41670	60762
F4	5	93656	45011	33528	56236
F5	5	37452	17768	21450	48828
F6	5	156327	73692	45688	62702
F7	5	86835	41533	32734	58291
F8	5	37870	17892	22950	53633
F9	5	152074	70164	43497	59412
F10	5	86422	40849	31241	53858
F11	5	44682	21089	24228	53329
F12	5	142553	65860	42819	61528
G1	5	63650	30084	27667	54934
G2	5	170521	80345	47521	61099
G3	5	5087	2840	17980	54332
G4	5	61043	28790	26725	53469
G5	5	37336	17995	22835	52544
G6	5	167508	78872	49237	68242
G7	5	63611	29791	27851	55903
G8	5	37153	17437	22084	51351
G9	5	156664	72670	45604	62867
G10	5	57406	26401	24931	50445
G11	5	39481	18539	23614	54767
G12	5	159222	73729	46585	63844
H1	5	60225	28621	26730	53617
H2	5	47177	22496	23269	49506
H3	5	148459	69739	44259	62513
H4	5	62152	29381	26980	53308
H5	5	43420	20716	23286	51308
H6	5	158415	74851	46561	64232
H7	5	68503	32556	29418	57181
H8	5	43618	20899	24315	53723
H9	5	152358	70970	44299	61182
H10	5	56531	26189	24872	50088
H11	5	43512	20567	23711	52399
H12	5	156563	73895	48569	68381
A1	6	62686	30006	26663	51069
A2	6	50974	24149	23815	48988
A3	6	46038	21820	23190	50056
A4	6	62699	29572	26005	49765
A5	6	59633	27879	25890	51544
A6	6	58318	27454	26965	56066
A7	6	63245	29805	27352	53703
A8	6	65063	30372	27601	53891
A9	6	49719	23380	25510	55152
A10	6	65556	30500	27279	52258
A11	6	48669	22625	21811	43710
A12	6	60841	28563	26536	51983
B1	6	59859	28426	26286	51630
B2	6	98838	46566	33387	54468
B3	6	45488	21410	22446	48259
B4	6	66052	31091	27483	52883
B5	6	106747	49926	34894	55284
B6	6	48197	22665	24861	54556
B7	6	68393	32216	27679	52119
B8	6	103982	48505	34623	56071
B9	6	55208	25855	25641	52762
B10	6	68605	31982	28584	55038
B11	6	100775	46918	34056	55621
B12	6	48577	22579	23534	50020
C1	6	60417	28534	26139	51660
C2	6	103499	48614	33934	54314
C3	6	62580	29791	26842	52260
C4	6	62696	29593	26065	50598
C5	6	102956	48128	33929	54404
C6	6	62869	29870	27354	54331
C7	6	67364	31559	27551	52510
C8	6	108423	50636	35537	56646
C9	6	61152	28551	25925	50639
C10	6	65339	30165	27066	52571
C11	6	107072	49043	34712	55429
C12	6	60148	27904	25586	50292
D1	6	86842	41794	30624	50689
D2	6	96383	45505	32901	54497
D3	6	62292	29538	25843	49606
D4	6	90366	44028	33386	57134
D5	6	103272	48721	34329	54831
D6	6	73543	40478	35997	58028
D7	6	88421	42315	33324	58656
D8	6	109192	51197	36499	58670
D9	6	60411	28389	26127	51173
D10	6	91204	43256	33367	57738
D11	6	110959	51180	36588	58963
D12	6	60637	28364	25498	49476
E1	6	87117	42269	32470	55931
E2	6	38124	18308	22992	53128
E3	6	62950	29994	28279	56883
E4	6	94903	45876	34363	58006
E5	6	34676	16632	21960	51593
E6	6	67978	32271	32209	67369
E7	6	97459	46751	34559	57375
E8	6	37550	17673	22459	52180
E9	6	59936	27853	25476	50146
E10	6	92165	43809	32630	54699
E11	6	42087	19578	24333	56044
E12	6	56609	26732	25681	51824
F1	6	87215	42169	32997	58009
F2	6	39482	18784	22362	50941
F3	6	137173	64345	41624	60710
F4	6	94392	45372	33813	56728
F5	6	37550	17789	21486	48925
F6	6	156463	73749	45707	62702
F7	6	86898	41585	32753	58397
F8	6	37941	17902	22941	53648
F9	6	152444	70289	43563	59506
F10	6	86760	40997	31348	54068
F11	6	44671	21046	24237	53316
F12	6	142308	65697	42711	61377
G1	6	63593	30039	27633	54860
G2	6	170264	80179	47383	60967
G3	6	5129	2871	18045	54551
G4	6	60689	28615	26568	53108
G5	6	37389	18003	22859	52608
G6	6	167826	78993	49302	68300
G7	6	63666	29788	27834	55880
G8	6	37157	17455	22047	51362
G9	6	156329	72519	45478	62726
G10	6	57628	26484	25029	50645
G11	6	39524	18508	23622	54754
G12	6	159277	73715	46585	63849
H1	6	60258	28607	26733	53570
H2	6	47179	22482	23242	49450
H3	6	148643	69793	44317	62602
H4	6	62076	29318	26880	53144
H5	6	43383	20685	23241	51270
H6	6	158367	74793	46550	64195
H7	6	68573	32572	29461	57235
H8	6	43594	20876	24287	53729
H9	6	152367	70924	44307	61167
H10	6	56445	26118	24819	50022
H11	6	43470	20546	23684	52310
H12	6	156555	73818	48510	68286
A1	7	62628	29961	26621	51002
A2	7	51001	24166	23823	49025
A3	7	46073	21798	23205	50061
A4	7	62488	29472	25878	49605
A5	7	59543	27818	25825	51449
A6	7	58359	27449	26971	56104
A7	7	63229	29780	27350	53733
A8	7	65067	30367	27589	53914
A9	7	49787	23397	25507	55207
A10	7	65613	30523	27283	52255
A11	7	48674	22621	21785	43694
A12	7	60756	28507	26475	51892
B1	7	59893	28439	26289	51694
B2	7	98962	46651	33419	54573
B3	7	45525	21436	22465	48271
B4	7	65308	30703	27134	52280
B5	7	106456	49742	34774	55103
B6	7	48211	22666	24865	54567
B7	7	68447	32250	27690	52169
B8	7	104136	48542	34672	56171
B9	7	55394	25939	25706	52845
B10	7	68681	32025	28630	55113
B11	7	101045	47055	34140	55776
B12	7	48524	22554	23474	49981
C1	7	60495	28575	26188	51733
C2	7	103521	48613	33923	54332
C3	7	62599	29780	26803	52226
C4	7	63247	29884	26320	51078
C5	7	103597	48451	34174	54831
C6	7	62915	29882	27344	54348
C7	7	67457	31631	27609	52649
C8	7	108759	50749	35621	56815
C9	7	61239	28595	25935	50658
C10	7	65511	30238	27113	52705
C11	7	106595	48840	34531	55224
C12	7	60216	27964	25589	50342
D1	7	87010	41875	30666	50793
D2	7	96179	45401	32815	54355
D3	7	62480	29658	25881	49698
D4	7	91331	44466	33726	57605
D5	7	103695	48936	34463	55050
D6	7	73623	40501	36016	58091
D7	7	88503	42327	33312	58694
D8	7	109310	51249	36547	58750
D9	7	60557	28458	26182	51232
D10	7	91342	43283	33384	57748
D11	7	110717	51035	36475	58790
D12	7	60781	28404	25535	49579
E1	7	87095	42278	32464	55909
E2	7	38121	18327	23011	53148
E3	7	63286	30190	28414	57171
E4	7	95592	46185	34569	58238
E5	7	34854	16704	22055	51774
E6	7	67729	32134	32060	67051
E7	7	97643	46837	34609	57457
E8	7	37704	17723	22537	52368
E9	7	60035	27901	25485	50195
E10	7	92380	43888	32686	54797
E11	7	42115	19595	24300	56019
E12	7	56571	26691	25650	51714
F1	7	87387	42250	33050	58100
F2	7	39653	18840	22436	51171
F3	7	137349	64394	41637	60728
F4	7	93754	45032	33527	56264
F5	7	37447	17732	21420	48769
F6	7	156655	73841	45748	62768
F7	7	86996	41607	32790	58444
F8	7	37986	17931	22968	53706
F9	7	152805	70439	43674	59664
F10	7	86754	40974	31335	54039
F11	7	44662	21041	24201	53274
F12	7	142248	65636	42643	61276
G1	7	63640	30048	27615	54869
G2	7	170840	80419	47522	61128
G3	7	5120	2856	18006	54420
G4	7	61205	28841	26767	53553
G5	7	37494	18072	22920	52810
G6	7	167737	78956	49254	68258
G7	7	63761	29848	27877	55992
G8	7	37297	17515	22121	51527
G9	7	156706	72637	45545	62813
G10	7	57613	26448	24985	50628
G11	7	39463	18488	23575	54716
G12	7	159694	73891	46660	63979
H1	7	60456	28669	26776	53722
H2	7	47198	22471	23216	49457
H3	7	148678	69775	44256	62470
H4	7	62269	29416	26999	53368
H5	7	43478	20714	23321	51382
H6	7	158509	74875	46587	64224
H7	7	68640	32631	29485	57294
H8	7	43611	20904	24301	53732
H9	7	152557	71010	44323	61197
H10	7	56439	26131	24800	49989
H11	7	43505	20539	23686	52366
H12	7	156925	73934	48567	68331
A1	8	62589	29943	26614	50949
A2	8	51120	24218	23876	49099
A3	8	46036	21809	23173	50060
A4	8	62546	29472	25909	49665
A5	8	59590	27843	25832	51466
A6	8	58364	27441	26981	56109
A7	8	63206	29778	27333	53722
A8	8	65084	30369	27589	53896
A9	8	49870	23410	25500	55188
A10	8	65628	30502	27258	52255
A11	8	48750	22675	21831	43755
A12	8	60670	28462	26414	51817
B1	8	59713	28326	26190	51490
B2	8	99195	46741	33510	54691
B3	8	45543	21445	22468	48282
B4	8	65823	30973	27351	52681
B5	8	106883	49933	34877	55314
B6	8	48200	22656	24839	54568
B7	8	68361	32194	27640	52069
B8	8	104233	48590	34720	56227
B9	8	54919	25708	25418	52376
B10	8	68712	32022	28637	55129
B11	8	101104	47037	34144	55749
B12	8	48513	22525	23496	49951
C1	8	60687	28652	26256	51888
C2	8	103768	48706	33996	54427
C3	8	62516	29745	26776	52151
C4	8	62986	29717	26160	50846
C5	8	103517	48403	34108	54768
C6	8	62963	29914	27369	54369
C7	8	67298	31532	27511	52483
C8	8	108780	50788	35624	56841
C9	8	61295	28612	25945	50660
C10	8	65588	30239	27146	52749
C11	8	106941	48997	34659	55442
C12	8	60121	27881	25529	50235
D1	8	87292	42002	30762	50930
D2	8	96130	45399	32780	54330
D3	8	62601	29695	25924	49790
D4	8	91188	44396	33665	57565
D5	8	103943	49028	34529	55181
D6	8	73642	40479	35975	58052
D7	8	88962	42587	33511	59045
D8	8	109063	51131	36448	58622
D9	8	60934	28673	26346	51582
D10	8	91773	43483	33510	58015
D11	8	110752	51036	36501	58824
D12	8	61048	28515	25616	49729
E1	8	87304	42383	32510	56013
E2	8	38133	18316	22989	53131
E3	8	63492	30270	28469	57300
E4	8	95377	46086	34458	58136
E5	8	34749	16666	21996	51652
E6	8	68112	32357	32291	67475
E7	8	97731	46862	34626	57518
E8	8	37947	17850	22661	52654
E9	8	60279	28007	25596	50370
E10	8	92477	43931	32709	54836
E11	8	42122	19571	24323	56034
E12	8	56767	26754	25704	51841
F1	8	87469	42284	33074	58144
F2	8	39710	18867	22462	51215
F3	8	137645	64547	41695	60803
F4	8	94294	45275	33711	56589
F5	8	37499	17745	21426	48827
F6	8	157879	74420	46087	63269
F7	8	87066	41648	32806	58478
F8	8	38096	17987	23046	53865
F9	8	153330	70662	43770	59786
F10	8	86783	40964	31313	54002
F11	8	44680	21048	24182	53270
F12	8	142604	65806	42735	61405
G1	8	63822	30166	27701	55020
G2	8	171071	80498	47581	61154
G3	8	5140	2854	17993	54376
G4	8	60934	28722	26648	53331
G5	8	37494	18046	22878	52732
G6	8	168037	79055	49313	68333
G7	8	63874	29870	27899	56048
G8	8	37333	17531	22133	51573
G9	8	156834	72678	45553	62830
G10	8	57604	26460	24969	50583
G11	8	39414	18462	23563	54690
G12	8	160134	74086	46779	64101
H1	8	60452	28642	26770	53651
H2	8	47233	22481	23246	49483
H3	8	148881	69878	44279	62544
H4	8	62185	29366	26932	53264
H5	8	43588	20782	23344	51496
H6	8	158486	74832	46544	64200
H7	8	68655	32636	29486	57294
H8	8	43680	20923	24299	53770
H9	8	152880	71163	44414	61318
H10	8	56476	26140	24806	49996
H11	8	43568	20578	23703	52428
H12	8	157265	74027	48626	68372
A1	9	62642	29948	26612	50976
A2	9	51138	24221	23840	49057
A3	9	46054	21831	23170	50037
A4	9	62530	29476	25876	49616
A5	9	59754	27914	25895	51582
A6	9	58315	27406	26928	56047
A7	9	63254	29789	27336	53730
A8	9	65140	30381	27597	53939
A9	9	49900	23435	25497	55189
A10	9	65682	30530	27270	52275
A11	9	48745	22635	21790	43714
A12	9	60610	28413	26369	51719
B1	9	59920	28429	26270	51672
B2	9	99174	46738	33478	54699
B3	9	45710	21523	22534	48432
B4	9	65623	30846	27233	52461
B5	9	107154	50056	34946	55466
B6	9	48324	22723	24882	54651
B7	9	68412	32223	27660	52104
B8	9	104274	48609	34680	56251
B9	9	55320	25873	25609	52711
B10	9	68826	32077	28662	55157
B11	9	101189	47085	34152	55829
B12	9	48590	22557	23491	49977
C1	9	60662	28626	26211	51827
C2	9	104033	48828	34074	54584
C3	9	62662	29798	26781	52213
C4	9	63176	29817	26256	50972
C5	9	103744	48489	34152	54856
C6	9	63040	29929	27361	54426
C7	9	67661	31695	27641	52764
C8	9	108869	50787	35640	56896
C9	9	61397	28640	25970	50726
C10	9	65659	30285	27144	52815
C11	9	106477	48754	34472	55148
C12	9	60147	27909	25524	50242
D1	9	87234	41919	30701	50856
D2	9	96294	45451	32800	54400
D3	9	62511	29642	25882	49716
D4	9	91478	44523	33710	57658
D5	9	103282	48708	34266	54798
D6	9	73670	40481	35967	58047
D7	9	88727	42411	33360	58810
D8	9	109221	51181	36497	58707
D9	9	60912	28641	26284	51488
D10	9	92175	43670	33641	58237
D11	9	110592	50966	36450	58721
D12	9	61142	28571	25655	49779
E1	9	87501	42448	32591	56146
E2	9	38192	18343	23015	53173
E3	9	63505	30262	28454	57291
E4	9	95802	46275	34625	58362
E5	9	34781	16700	22007	51708
E6	9	68247	32383	32282	67586
E7	9	97739	46858	34588	57477
E8	9	38026	17897	22714	52802
E9	9	60263	27958	25547	50296
E10	9	92731	44068	32770	54960
E11	9	42113	19573	24314	56018
E12	9	56823	26803	25732	51889
F1	9	87439	42278	33039	58116
F2	9	39813	18896	22511	51305
F3	9	137970	64662	41798	60923
F4	9	94738	45463	33837	56814
F5	9	37732	17890	21573	49154
F6	9	158010	74418	46078	63255
F7	9	87195	41679	32810	58519
F8	9	38082	17971	22974	53785
F9	9	153724	70838	43900	59926
F10	9	86819	41011	31320	54032
F11	9	44731	21094	24206	53340
F12	9	142786	65896	42761	61445
G1	9	63828	30144	27672	54996
G2	9	170960	80431	47496	61089
G3	9	5130	2858	18016	54433
G4	9	61177	28821	26743	53497
G5	9	37462	18003	22844	52654
G6	9	168162	79083	49331	68324
G7	9	63827	29818	27870	55924
G8	9	37303	17511	22103	51512
G9	9	157100	72791	45600	62884
G10	9	57717	26519	25017	50672
G11	9	39438	18446	23537	54674
G12	9	160065	74034	46715	64065
H1	9	60524	28668	26770	53678
H2	9	47336	22540	23270	49553
H3	9	149140	69978	44349	62592
H4	9	62239	29390	26941	53300
H5	9	43553	20757	23292	51398
H6	9	158671	74900	46559	64244
H7	9	68806	32671	29516	57414
H8	9	43720	20933	24322	53806
H9	9	153280	71298	44481	61422
H10	9	56529	26164	24834	50073
H11	9	43620	20599	23706	52425
H12	9	157327	74053	48592	68337
A1	10	62532	29870	26521	50784
A2	10	51091	24168	23814	49027
A3	10	46095	21816	23147	50028
A4	10	62636	29524	25934	49682
A5	10	59723	27872	25868	51559
A6	10	58365	27428	26923	56028
A7	10	63320	29815	27323	53701
A8	10	65148	30388	27571	53931
A9	10	49845	23395	25466	55149
A10	10	65665	30510	27243	52267
A11	10	48707	22604	21772	43691
A12	10	60468	28327	26265	51553
B1	10	60045	28475	26273	51669
B2	10	99233	46746	33498	54715
B3	10	45676	21484	22482	48332
B4	10	66069	31048	27396	52791
B5	10	107248	50109	34967	55517
B6	10	48436	22765	24898	54740
B7	10	68708	32374	27755	52254
B8	10	104267	48586	34669	56249
B9	10	55041	25770	25482	52512
B10	10	68824	32058	28610	55062
B11	10	100920	46920	34025	55643
B12	10	48667	22584	23485	50001
C1	10	60548	28554	26124	51662
C2	10	103953	48783	34014	54511
C3	10	62919	29912	26905	52423
C4	10	62912	29666	26073	50686
C5	10	103577	48389	34081	54716
C6	10	63027	29915	27360	54379
C7	10	67725	31714	27661	52775
C8	10	108861	50777	35611	56866
C9	10	61403	28627	25941	50678
C10	10	65544	30222	27070	52648
C11	10	107134	49053	34667	55464
C12	10	60170	27889	25519	50239
D1	10	87097	41855	30634	50748
D2	10	96384	45469	32823	54477
D3	10	62527	29635	25856	49673
D4	10	90868	44216	33486	57296
D5	10	103752	48902	34390	55013
D6	10	73647	40445	35947	58007
D7	10	89073	42608	33523	59064
D8	10	108871	51019	36357	58511
D9	10	61066	28674	26324	51564
D10	10	92161	43661	33644	58255
D11	10	111077	51213	36570	58975
D12	10	61234	28595	25666	49796
E1	10	87601	42491	32607	56207
E2	10	38227	18352	23037	53255
E3	10	63522	30283	28453	57261
E4	10	95461	46104	34470	58163
E5	10	34639	16590	21907	51497
E6	10	68480	32467	32365	67740
E7	10	97769	46870	34612	57474
E8	10	37957	17845	22642	52667
E9	10	60334	27997	25556	50336
E10	10	92862	44080	32816	55027
E11	10	42115	19570	24290	56010
E12	10	57013	26838	25762	52012
F1	10	87679	42383	33123	58279
F2	10	40058	19013	22640	51590
F3	10	137870	64617	41743	60854
F4	10	95144	45672	33968	57072
F5	10	37786	17906	21610	49195
F6	10	158571	74684	46248	63444
F7	10	87417	41784	32883	58688
F8	10	38227	18017	23043	53960
F9	10	153786	70863	43867	59904
F10	10	86778	40942	31239	53935
F11	10	44710	21065	24189	53331
F12	10	142575	65741	42660	61290
G1	10	63783	30109	27646	54905
G2	10	171150	80473	47518	61136
G3	10	5184	2881	18078	54697
G4	10	60970	28720	26584	53288
G5	10	37547	18058	22906	52753
G6	10	168533	79265	49400	68465
G7	10	63968	29901	27897	56043
G8	10	37367	17523	22126	51607
G9	10	156773	72628	45479	62727
G10	10	57797	26552	25043	50734
G11	10	39410	18464	23524	54684
G12	10	160675	74300	46884	64280
H1	10	60501	28663	26731	53641
H2	10	47283	22488	23223	49479
H3	10	149152	69969	44323	62592
H4	10	62158	29335	26876	53191
H5	10	43573	20771	23289	51406
H6	10	158585	74853	46492	64176
H7	10	68806	32692	29523	57419
H8	10	43709	20934	24304	53816
H9	10	153261	71268	44452	61404
H10	10	56437	26109	24775	49985
H11	10	43674	20604	23698	52417
H12	10	157338	74001	48583	68234
A1	11	62703	29955	26555	50839
A2	11	50756	24015	23634	48712
A3	11	46144	21838	23132	50014
A4	11	62698	29567	25923	49660
A5	11	59757	27885	25855	51552
A6	11	58379	27438	26911	56003
A7	11	63491	29873	27328	53700
A8	11	65166	30347	27564	53932
A9	11	49919	23426	25482	55159
A10	11	65901	30613	27314	52320
A11	11	48752	22606	21781	43693
A12	11	60519	28340	26256	51480
B1	11	60374	28628	26377	51837
B2	11	98638	46422	33229	54300
B3	11	45813	21535	22510	48400
B4	11	66122	31067	27356	52712
B5	11	107353	50129	34993	55556
B6	11	48535	22799	24941	54779
B7	11	68754	32368	27719	52203
B8	11	104275	48602	34651	56215
B9	11	55428	25900	25611	52759
B10	11	69257	32261	28726	55318
B11	11	101247	47070	34126	55810
B12	11	48737	22572	23469	49955
C1	11	60520	28526	26061	51512
C2	11	104381	48994	34162	54768
C3	11	62875	29886	26839	52359
C4	11	63174	29793	26157	50833
C5	11	103462	48335	34044	54689
C6	11	63074	29922	27343	54413
C7	11	67914	31806	27667	52797
C8	11	108793	50737	35589	56814
C9	11	61834	28839	26115	51065
C10	11	65857	30362	27165	52806
C11	11	106459	48712	34446	55111
C12	11	60186	27888	25516	50243
D1	11	87079	41865	30626	50737
D2	11	96803	45691	32967	54675
D3	11	62482	29618	25834	49622
D4	11	91175	44359	33605	57485
D5	11	103577	48850	34339	54947
D6	11	73614	40430	35882	57953
D7	11	89256	42692	33564	59167
D8	11	109134	51136	36439	58655
D9	11	61035	28645	26292	51512
D10	11	92161	43615	33625	58214
D11	11	110722	51019	36447	58781
D12	11	61124	28526	25573	49656
E1	11	87392	42386	32508	56064
E2	11	38269	18378	23019	53252
E3	11	63019	29995	28196	56723
E4	11	95371	46046	34433	58113
E5	11	34741	16668	21966	51614
E6	11	68624	32539	32410	67844
E7	11	97847	46877	34615	57513
E8	11	37928	17827	22595	52631
E9	11	60447	28069	25612	50398
E10	11	93422	44350	32959	55336
E11	11	42158	19573	24281	56021
E12	11	56954	26830	25732	51943
F1	11	87785	42390	33140	58323
F2	11	39857	18914	22493	51309
F3	11	138030	64656	41766	60896
F4	11	94981	45602	33921	56958
F5	11	38039	18019	21689	49501
F6	11	158413	74593	46169	63346
F7	11	87467	41803	32902	58701
F8	11	38218	18016	23018	53939
F9	11	153891	70884	43873	59927
F10	11	87187	41148	31377	54198
F11	11	44848	21127	24255	53462
F12	11	142691	65800	42684	61333
G1	11	63767	30090	27624	54876
G2	11	171491	80646	47582	61228
G3	11	5263	2924	18199	55062
G4	11	61144	28785	26674	53421
G5	11	37537	18048	22894	52761
G6	11	168640	79308	49417	68506
G7	11	64194	30006	27973	56188
G8	11	37350	17509	22122	51557
G9	11	157014	72712	45512	62765
G10	11	57904	26595	25048	50787
G11	11	39423	18444	23529	54687
G12	11	160692	74284	46857	64231
H1	11	60442	28604	26681	53552
H2	11	47399	22552	23277	49577
H3	11	149604	70168	44452	62808
H4	11	62214	29353	26890	53219
H5	11	43603	20768	23259	51350
H6	11	158534	74785	46457	64107
H7	11	68858	32693	29521	57422
H8	11	43829	20972	24329	53846
H9	11	153419	71352	44483	61443
H10	11	56478	26126	24779	50001
H11	11	43788	20666	23730	52471
H12	11	157245	73931	48511	68135
A1	12	62741	29941	26501	50664
A2	12	51052	24156	23748	48948
A3	12	46269	21887	23161	50015
A4	12	63180	29784	26052	49832
A5	12	59730	27873	25843	51499
A6	12	58468	27452	26888	55964
A7	12	63772	29983	27386	53712
A8	12	65206	30407	27579	53917
A9	12	50024	23497	25479	55146
A10	12	66128	30720	27316	52324
A11	12	48785	22660	21777	43703
A12	12	60661	28378	26252	51423
B1	12	60741	28795	26454	51933
B2	12	99468	46830	33523	54782
B3	12	45966	21608	22547	48466
B4	12	66713	31368	27550	53003
B5	12	107416	50182	35006	55583
B6	12	48589	22844	24899	54709
B7	12	69272	32588	27834	52348
B8	12	104425	48631	34681	56297
B9	12	55450	25904	25601	52670
B10	12	69571	32395	28805	55323
B11	12	100918	46877	33970	55539
B12	12	48891	22681	23489	49972
C1	12	60854	28733	26175	51668
C2	12	104217	48873	34086	54626
C3	12	62807	29858	26817	52264
C4	12	63196	29757	26107	50605
C5	12	103404	48276	33981	54572
C6	12	63205	29994	27380	54472
C7	12	68153	31910	27727	52785
C8	12	109015	50856	35650	56931
C9	12	61943	28902	26164	51112
C10	12	66073	30457	27169	52773
C11	12	107006	48983	34611	55370
C12	12	60234	27924	25515	50256
D1	12	87224	41938	30664	50842
D2	12	96297	45407	32761	54363
D3	12	62389	29556	25771	49562
D4	12	90568	44073	33368	57117
D5	12	103995	49022	34491	55163
D6	12	73595	40374	35849	57938
D7	12	89096	42628	33500	59093
D8	12	108933	51017	36372	58544
D9	12	61292	28798	26391	51686
D10	12	92449	43768	33708	58372
D11	12	110624	50948	36371	58672
D12	12	61237	28574	25612	49772
E1	12	87575	42466	32570	56199
E2	12	38196	18350	22985	53166
E3	12	63078	30023	28219	56762
E4	12	95267	45999	34388	58058
E5	12	34664	16615	21904	51493
E6	12	68655	32597	32407	67865
E7	12	97771	46880	34585	57440
E8	12	38033	17876	22663	52739
E9	12	60503	28093	25609	50421
E10	12	93551	44388	33006	55389
E11	12	42013	19494	24211	55856
E12	12	57352	27018	25909	52299
F1	12	87920	42468	33156	58411
F2	12	39920	18949	22530	51395
F3	12	138079	64700	41781	60911
F4	12	95624	45915	34157	57357
F5	12	38086	18028	21726	49496
F6	12	158219	74531	46092	63258
F7	12	87621	41881	32952	58763
F8	12	38338	18059	23083	54044
F9	12	154276	71072	43985	60068
F10	12	87490	41254	31472	54324
F11	12	44994	21188	24308	53592
F12	12	142948	65889	42748	61422
G1	12	63726	30084	27608	54843
G2	12	171441	80599	47571	61174
G3	12	5276	2917	18240	55138
G4	12	60948	28681	26576	53217
G5	12	37556	18048	22864	52740
G6	12	168319	79134	49291	68354
G7	12	64214	29999	27962	56199
G8	12	37459	17591	22180	51693
G9	12	156986	72691	45489	62718
G10	12	57889	26577	25029	50750
G11	12	39471	18487	23540	54727
G12	12	160610	74199	46819	64165
H1	12	60396	28587	26668	53512
H2	12	47470	22578	23262	49529
H3	12	149753	70261	44500	62870
H4	12	62172	29342	26861	53155
H5	12	43735	20833	23308	51419
H6	12	158620	74863	46505	64172
H7	12	68931	32718	29530	57471
H8	12	43929	21032	24353	53854
H9	12	153454	71374	44480	61444
H10	12	56423	26082	24742	49959
H11	12	43929	20712	23727	52435
H12	12	157489	74041	48532	68172
A1	13	63396	30257	26652	50801
A2	13	51190	24205	23816	49082
A3	13	46592	22015	23204	50051
A4	13	63660	29981	26113	49835
A5	13	59819	27932	25864	51549
A6	13	58802	27591	26953	56039
A7	13	64450	30266	27450	53735
A8	13	65308	30418	27588	53968
A9	13	50341	23620	25580	55257
A10	13	66628	30944	27398	52347
A11	13	48789	22639	21777	43723
A12	13	61010	28524	26291	51375
B1	13	61417	29118	26596	52065
B2	13	99566	46878	33550	54827
B3	13	46296	21724	22612	48516
B4	13	67180	31532	27602	52951
B5	13	107653	50279	35073	55675
B6	13	48941	22999	25013	54834
B7	13	69834	32855	27904	52294
B8	13	104528	48697	34694	56292
B9	13	55725	26019	25623	52690
B10	13	70163	32631	28852	55314
B11	13	101240	47015	34067	55647
B12	13	49409	22896	23609	50073
C1	13	61555	29012	26312	51798
C2	13	104727	49115	34221	54870
C3	13	63186	30038	26964	52572
C4	13	63744	30015	26223	50763
C5	13	103559	48341	34025	54642
C6	13	63487	30137	27475	54674
C7	13	68805	32197	27844	52892
C8	13	109130	50886	35664	56933
C9	13	62259	29044	26291	51373
C10	13	66660	30705	27282	52824
C11	13	107754	49298	34812	55684
C12	13	60378	27969	25574	50340
D1	13	87340	41963	30664	50863
D2	13	96316	45429	32762	54352
D3	13	62489	29594	25786	49543
D4	13	90852	44219	33431	57257
D5	13	103798	48909	34383	54976
D6	13	73537	40349	35793	57910
D7	13	89209	42668	33536	59138
D8	13	108996	51019	36354	58531
D9	13	61521	28908	26493	51878
D10	13	92640	43875	33809	58510
D11	13	111115	51195	36542	58906
D12	13	61341	28597	25628	49825
E1	13	87493	42424	32519	56108
E2	13	38278	18391	23021	53233
E3	13	63559	30292	28425	57188
E4	13	95509	46088	34443	58170
E5	13	34671	16632	21900	51521
E6	13	68674	32582	32437	67876
E7	13	97895	46913	34594	57535
E8	13	37962	17821	22586	52594
E9	13	60555	28096	25612	50414
E10	13	93447	44346	32991	55374
E11	13	42085	19526	24227	55923
E12	13	57379	27008	25872	52243
F1	13	87986	42497	33204	58445
F2	13	40124	19025	22625	51595
F3	13	138512	64905	41877	61081
F4	13	95393	45799	34048	57173
F5	13	38220	18092	21761	49620
F6	13	158360	74588	46124	63233
F7	13	87760	41934	32966	58819
F8	13	38234	17999	23008	53887
F9	13	154298	71078	43978	60053
F10	13	87808	41411	31596	54553
F11	13	45149	21234	24384	53723
F12	13	143276	65993	42791	61466
G1	13	63832	30109	27617	54869
G2	13	171864	80775	47660	61310
G3	13	5245	2894	18112	54819
G4	13	61067	28753	26600	53323
G5	13	37633	18037	22891	52785
G6	13	168512	79212	49352	68383
G7	13	64351	30064	27999	56236
G8	13	37490	17579	22178	51733
G9	13	157206	72805	45546	62767
G10	13	57950	26624	25057	50822
G11	13	39465	18468	23517	54667
G12	13	160987	74376	46921	64306
H1	13	60490	28626	26680	53500
H2	13	47645	22632	23291	49548
H3	13	149663	70202	44428	62728
H4	13	62232	29340	26859	53171
H5	13	43981	20943	23377	51472
H6	13	158774	74913	46500	64179
H7	13	69120	32817	29581	57584
H8	13	44190	21150	24378	53880
H9	13	153707	71463	44541	61527
H10	13	56467	26123	24753	49987
H11	13	44358	20916	23805	52534
H12	13	157372	73971	48442	68017
A1	14	64346	30666	26814	50851
A2	14	51106	24163	23740	48963
A3	14	47209	22308	23325	50146
A4	14	64705	30458	26299	49953
A5	14	59987	27999	25897	51637
A6	14	59304	27823	27057	56070
A7	14	65659	30822	27696	53829
A8	14	65450	30493	27612	54023
A9	14	50780	23812	25641	55281
A10	14	67762	31444	27615	52450
A11	14	48809	22648	21781	43742
A12	14	61706	28828	26398	51400
B1	14	62697	29705	26906	52367
B2	14	99751	46944	33572	54848
B3	14	46909	22046	22766	48707
B4	14	68260	32055	27793	53064
B5	14	107937	50402	35104	55755
B6	14	49485	23234	25110	54948
B7	14	71275	33511	28194	52555
B8	14	104737	48789	34736	56356
B9	14	55979	26125	25617	52605
B10	14	71482	33269	29109	55446
B11	14	101944	47322	34235	56001
B12	14	50223	23261	23771	50170
C1	14	62852	29581	26599	52109
C2	14	105104	49291	34327	55041
C3	14	63287	30064	26993	52641
C4	14	64775	30479	26417	50871
C5	14	103759	48424	34059	54700
C6	14	63639	30197	27536	54735
C7	14	70030	32739	28084	53072
C8	14	109504	51061	35777	57094
C9	14	62232	28989	26212	51235
C10	14	67875	31243	27507	52999
C11	14	107796	49298	34796	55674
C12	14	60395	27963	25553	50332
D1	14	87583	42091	30760	50997
D2	14	96992	45740	32976	54707
D3	14	62292	29482	25690	49373
D4	14	90889	44207	33431	57258
D5	14	103848	48906	34366	54923
D6	14	73593	40347	35794	57880
D7	14	89307	42708	33551	59176
D8	14	109125	51099	36382	58551
D9	14	61416	28859	26390	51736
D10	14	92624	43843	33740	58426
D11	14	111130	51174	36488	58815
D12	14	61490	28696	25708	49920
E1	14	87471	42384	32492	56042
E2	14	38324	18398	23003	53239
E3	14	63671	30310	28431	57193
E4	14	95457	46041	34385	58097
E5	14	34736	16636	21907	51535
E6	14	68963	32709	32492	68012
E7	14	97854	46886	34537	57445
E8	14	38097	17897	22652	52737
E9	14	60703	28172	25680	50527
E10	14	93459	44352	32945	55377
E11	14	41987	19459	24160	55815
E12	14	57494	27062	25913	52294
F1	14	88096	42559	33222	58471
F2	14	40045	18986	22553	51492
F3	14	138836	65029	41966	61189
F4	14	95443	45797	34040	57189
F5	14	38271	18117	21797	49653
F6	14	158668	74743	46204	63348
F7	14	87853	41965	32978	58863
F8	14	38340	18063	23051	53987
F9	14	154741	71286	44080	60219
F10	14	87726	41372	31563	54470
F11	14	45116	21217	24339	53641
F12	14	143391	66059	42808	61439
G1	14	63954	30173	27659	54941
G2	14	172540	81086	47820	61484
G3	14	5245	2922	18147	54900
G4	14	61217	28796	26632	53389
G5	14	37814	18175	22971	52998
G6	14	168733	79315	49410	68467
G7	14	64394	30064	27982	56203
G8	14	37505	17608	22178	51720
G9	14	157787	73028	45670	62949
G10	14	58108	26664	25109	50876
G11	14	39447	18419	23481	54606
G12	14	161215	74476	46964	64352
H1	14	60434	28595	26616	53423
H2	14	48023	22808	23363	49600
H3	14	149814	70241	44441	62756
H4	14	62307	29388	26873	53203
H5	14	44399	21143	23450	51547
H6	14	158886	74963	46530	64216
H7	14	69201	32838	29614	57595
H8	14	44658	21371	24475	53961
H9	14	153904	71544	44576	61579
H10	14	56484	26137	24759	50002
H11	14	45079	21214	23925	52564
H12	14	157370	73938	48429	67965
A1	15	66108	31469	27107	50899
A2	15	51256	24249	23793	49044
A3	15	48258	22790	23503	50189
A4	15	66512	31282	26607	50051
A5	15	60080	28020	25895	51617
A6	15	60242	28251	27195	56140
A7	15	68063	31906	28132	54044
A8	15	65539	30536	27640	53997
A9	15	51675	24198	25820	55463
A10	15	69692	32297	27963	52612
A11	15	48921	22689	21811	43783
A12	15	63305	29522	26668	51529
B1	15	64593	30556	27212	52384
B2	15	100296	47202	33718	55076
B3	15	47992	22528	23009	48942
B4	15	69989	32801	28050	53016
B5	15	108260	50534	35178	55795
B6	15	50548	23722	25333	55117
B7	15	73722	34637	28663	52756
B8	15	105017	48898	34798	56398
B9	15	57448	26786	26079	53308
B10	15	73802	34284	29517	55664
B11	15	102301	47517	34356	56094
B12	15	51659	23891	23989	50265
C1	15	64421	30302	26801	52067
C2	15	105504	49475	34432	55100
C3	15	63389	30096	27035	52693
C4	15	66810	31428	26883	51281
C5	15	104405	48721	34255	54966
C6	15	63706	30218	27559	54760
C7	15	72464	33870	28597	53452
C8	15	109890	51221	35857	57178
C9	15	61945	28887	26123	51031
C10	15	70193	32276	27984	53375
C11	15	107859	49319	34756	55552
C12	15	60279	27922	25507	50228
D1	15	87680	42106	30757	51050
D2	15	97323	45873	33055	54770
D3	15	62231	29447	25655	49320
D4	15	91164	44333	33508	57394
D5	15	103976	48985	34390	54918
D6	15	73543	40292	35717	57806
D7	15	89176	42643	33464	59015
D8	15	109062	51068	36314	58421
D9	15	61203	28728	26308	51541
D10	15	92715	43877	33791	58475
D11	15	111317	51260	36517	58807
D12	15	61418	28659	25658	49833
E1	15	87558	42428	32522	56094
E2	15	38250	18356	22963	53123
E3	15	63561	30255	28370	57100
E4	15	95698	46186	34484	58209
E5	15	34729	16645	21887	51498
E6	15	68845	32639	32435	67867
E7	15	97836	46871	34534	57419
E8	15	38095	17889	22637	52758
E9	15	60705	28167	25652	50473
E10	15	93537	44389	32996	55391
E11	15	42080	19514	24183	55888
E12	15	57535	27085	25962	52355
F1	15	88135	42568	33212	58491
F2	15	39964	18953	22509	51354
F3	15	138828	65029	41919	61138
F4	15	95239	45698	33966	57020
F5	15	38349	18146	21811	49698
F6	15	158719	74746	46208	63356
F7	15	87852	41965	32967	58832
F8	15	38411	18069	23068	54026
F9	15	154972	71375	44135	60306
F10	15	87980	41472	31624	54591
F11	15	45241	21279	24398	53784
F12	15	143549	66129	42841	61490
G1	15	64021	30202	27651	54935
G2	15	172711	81125	47840	61515
G3	15	5250	2881	18088	54796
G4	15	61639	28997	26798	53673
G5	15	37892	18187	23010	53075
G6	15	168897	79383	49412	68497
G7	15	64495	30073	27968	56171
G8	15	37558	17615	22173	51729
G9	15	158463	73329	45853	63174
G10	15	58388	26782	25220	51062
G11	15	39496	18474	23518	54687
G12	15	161090	74418	46895	64275
H1	15	60490	28608	26618	53375
H2	15	48728	23139	23506	49723
H3	15	149837	70263	44429	62727
H4	15	62472	29483	26934	53314
H5	15	45248	21520	23613	51626
H6	15	158943	74967	46542	64208
H7	15	69364	32915	29635	57626
H8	15	45516	21763	24646	54048
H9	15	154081	71624	44621	61628
H10	15	56490	26115	24740	49994
H11	15	46486	21866	24213	52731
H12	15	157174	73854	48377	67906
A1	16	69348	32969	27676	51136
A2	16	51249	24229	23770	48890
A3	16	50308	23735	23876	50370
A4	16	69964	32867	27265	50343
A5	16	60196	28089	25890	51550
A6	16	62068	29083	27520	56250
A7	16	72140	33766	28869	54372
A8	16	65838	30676	27677	54052
A9	16	53063	24837	26008	55413
A10	16	73151	33873	28549	52886
A11	16	48901	22689	21800	43783
A12	16	65953	30716	27110	51649
B1	16	68000	32102	27798	52666
B2	16	100450	47270	33707	54983
B3	16	49590	23259	23216	48864
B4	16	73704	34511	28783	53498
B5	16	108613	50690	35234	55818
B6	16	52302	24494	25624	55236
B7	16	78083	36620	29470	53205
B8	16	105396	49058	34849	56454
B9	16	58518	27295	26181	53116
B10	16	77693	36031	30184	55849
B11	16	102653	47642	34358	56022
B12	16	54358	25105	24472	50422
C1	16	67998	31961	27534	52523
C2	16	105917	49673	34497	55166
C3	16	63277	30039	26955	52568
C4	16	69833	32793	27386	51408
C5	16	105133	49060	34453	55221
C6	16	63718	30223	27561	54757
C7	16	76125	35545	29223	53687
C8	16	110285	51360	35882	57187
C9	16	61962	28882	26104	51023
C10	16	73810	33906	28626	53682
C11	16	108605	49683	34953	55762
C12	16	60407	27958	25535	50280
D1	16	87893	42240	30862	51208
D2	16	97930	46176	33200	54955
D3	16	62614	29650	25782	49600
D4	16	90844	44183	33388	57188
D5	16	104764	49385	34596	55181
D6	16	73494	40274	35683	57788
D7	16	89061	42550	33409	58936
D8	16	109411	51218	36374	58473
D9	16	61580	28907	26451	51786
D10	16	92786	43911	33805	58518
D11	16	111382	51267	36439	58654
D12	16	61494	28666	25688	49879
E1	16	87637	42480	32532	56105
E2	16	38384	18434	23031	53266
E3	16	63452	30219	28295	56939
E4	16	95657	46172	34431	58169
E5	16	34822	16680	21907	51525
E6	16	68986	32729	32482	67987
E7	16	97956	46922	34555	57483
E8	16	37922	17783	22506	52428
E9	16	60859	28247	25681	50603
E10	16	93860	44544	33087	55587
E11	16	41915	19416	24106	55676
E12	16	57515	27067	25947	52350
F1	16	88220	42614	33251	58544
F2	16	40024	19011	22515	51414
F3	16	138855	65035	41945	61145
F4	16	95471	45815	34002	57140
F5	16	38130	18042	21677	49406
F6	16	158706	74743	46196	63361
F7	16	87929	41998	32984	58846
F8	16	38486	18128	23081	54087
F9	16	155569	71638	44293	60509
F10	16	87999	41494	31617	54612
F11	16	45189	21263	24369	53727
F12	16	143867	66286	42904	61549
G1	16	64136	30259	27659	54924
G2	16	172802	81166	47855	61540
G3	16	5255	2904	18111	54830
G4	16	61735	29042	26806	53629
G5	16	37980	18244	23081	53205
G6	16	169040	79467	49476	68571
G7	16	64627	30150	27975	56095
G8	16	37671	17639	22201	51767
G9	16	158551	73364	45884	63228
G10	16	58426	26798	25202	51078
G11	16	39455	18436	23499	54639
G12	16	160911	74353	46839	64172
H1	16	60554	28637	26616	53329
H2	16	49861	23645	23708	49754
H3	16	150026	70341	44497	62822
H4	16	62500	29484	26905	53188
H5	16	46762	22205	23880	51782
H6	16	158791	74899	46464	64142
H7	16	69610	33052	29691	57653
H8	16	47196	22503	24931	54204
H9	16	154017	71582	44561	61581
H10	16	56492	26131	24745	49978
H11	16	49061	23000	24651	52909
H12	16	157130	73815	48347	67853
A1	17	74816	35438	28673	51567
A2	17	51528	24356	23823	48968
A3	17	54048	25447	24532	50613
A4	17	75530	35385	28262	50809
A5	17	60694	28324	25998	51676
A6	17	65607	30659	28151	56544
A7	17	78629	36709	30052	54929
A8	17	66330	30884	27763	54091
A9	17	56129	26199	26585	55744
A10	17	79010	36440	29630	53387
A11	17	48889	22676	21770	43721
A12	17	71085	32992	28019	52060
B1	17	73604	34645	28825	53078
B2	17	101248	47647	33891	55103
B3	17	52884	24767	23832	49137
B4	17	79621	37185	29865	54077
B5	17	109738	51193	35469	56035
B6	17	55651	26036	26230	55495
B7	17	85040	39756	30771	53845
B8	17	106568	49575	35103	56695
B9	17	61087	28412	26556	53150
B10	17	84342	38982	31415	56447
B11	17	103780	48161	34598	56230
B12	17	59360	27335	25387	50817
C1	17	73338	34403	28501	52879
C2	17	106937	50116	34703	55331
C3	17	63692	30280	27129	52882
C4	17	75204	35245	28356	51912
C5	17	106355	49631	34726	55519
C6	17	63881	30287	27604	54824
C7	17	82256	38306	30316	54154
C8	17	111315	51858	36110	57429
C9	17	62213	28999	26179	51172
C10	17	79928	36629	29735	54226
C11	17	109546	50080	35102	55816
C12	17	60544	28042	25573	50392
D1	17	87839	42187	30800	51087
D2	17	98610	46466	33315	54971
D3	17	62777	29733	25865	49697
D4	17	90943	44217	33408	57183
D5	17	105348	49620	34642	55115
D6	17	73602	40272	35703	57789
D7	17	89294	42674	33473	59045
D8	17	110409	51666	36561	58613
D9	17	61565	28907	26414	51763
D10	17	92897	43986	33829	58548
D11	17	112781	51895	36769	58908
D12	17	61529	28672	25692	49876
E1	17	87520	42404	32454	55993
E2	17	38444	18439	23011	53252
E3	17	63678	30284	28359	57082
E4	17	95671	46145	34420	58097
E5	17	34925	16722	21954	51601
E6	17	68676	32583	32306	67636
E7	17	98029	46969	34580	57438
E8	17	38364	18006	22701	52824
E9	17	60885	28244	25687	50604
E10	17	93754	44483	33027	55488
E11	17	41936	19455	24113	55688
E12	17	57456	27027	25872	52256
F1	17	88107	42541	33170	58425
F2	17	40093	19023	22531	51453
F3	17	139033	65111	41976	61185
F4	17	95585	45854	34029	57166
F5	17	38306	18119	21761	49526
F6	17	159421	75067	46386	63589
F7	17	88095	42076	33011	58879
F8	17	38572	18167	23092	54038
F9	17	155905	71778	44368	60577
F10	17	88124	41551	31685	54672
F11	17	45168	21235	24334	53676
F12	17	144768	66663	43095	61765
G1	17	64477	30396	27714	54993
G2	17	172843	81170	47816	61469
G3	17	5293	2919	18167	54975
G4	17	62002	29143	26845	53696
G5	17	38100	18284	23094	53256
G6	17	169436	79602	49542	68666
G7	17	65124	30389	28078	56180
G8	17	37847	17756	22254	51882
G9	17	158190	73178	45724	63035
G10	17	58585	26876	25270	51190
G11	17	39510	18445	23507	54667
G12	17	161443	74550	46950	64336
H1	17	60821	28755	26656	53365
H2	17	52209	24714	24115	49939
H3	17	150109	70353	44489	62803
H4	17	62743	29584	26932	53234
H5	17	49665	23536	24408	52039
H6	17	159060	75019	46508	64210
H7	17	70170	33280	29792	57713
H8	17	50200	23881	25457	54385
H9	17	154226	71666	44630	61635
H10	17	56427	26092	24694	49887
H11	17	53849	25171	25524	53285
H12	17	157303	73896	48371	67889
A1	18	82743	39068	30145	52222
A2	18	52115	24658	23941	49104
A3	18	60682	28444	25737	51161
A4	18	83666	39099	29726	51392
A5	18	61445	28664	26135	51697
A6	18	71916	33553	29297	57040
A7	18	87710	40835	31715	55640
A8	18	67217	31292	27929	54202
A9	18	61226	28492	27505	56139
A10	18	87504	40248	31142	54051
A11	18	48963	22710	21781	43779
A12	18	79779	36889	29578	52694
B1	18	81914	38434	30376	53839
B2	18	102698	48294	34160	55269
B3	18	58920	27503	24937	49710
B4	18	88171	41072	31381	54688
B5	18	111571	52046	35865	56365
B6	18	61620	28757	27300	55958
B7	18	94724	44197	32582	54748
B8	18	108078	50264	35393	56836
B9	18	66369	30839	27630	53847
B10	18	93725	43219	33084	57109
B11	18	105488	48923	34878	56309
B12	18	67856	31154	26914	51533
C1	18	81094	37902	29850	53360
C2	18	108125	50673	34864	55293
C3	18	63693	30250	27090	52785
C4	18	83563	39103	29969	52780
C5	18	107404	50067	34821	55376
C6	18	63952	30334	27611	54846
C7	18	91905	42681	32173	55201
C8	18	112664	52475	36377	57530
C9	18	62057	28924	26124	51043
C10	18	88863	40634	31369	54938
C11	18	111556	51001	35518	56076
C12	18	60730	28139	25659	50548
D1	18	87645	42084	30710	50913
D2	18	99658	46937	33428	54901
D3	18	62633	29669	25786	49511
D4	18	91382	44415	33536	57343
D5	18	106898	50329	34968	55305
D6	18	73573	40258	35674	57759
D7	18	89385	42709	33491	59022
D8	18	111649	52219	36761	58640
D9	18	61458	28826	26351	51584
D10	18	92894	43950	33819	58478
D11	18	114667	52750	37103	59065
D12	18	61443	28637	25635	49810
E1	18	87581	42448	32484	55964
E2	18	38582	18510	23063	53336
E3	18	63755	30320	28377	57120
E4	18	96179	46381	34565	58304
E5	18	34795	16664	21835	51360
E6	18	69129	32780	32497	68010
E7	18	98067	46963	34522	57395
E8	18	38419	18054	22646	52700
E9	18	60935	28258	25695	50560
E10	18	93900	44568	33077	55550
E11	18	41995	19485	24119	55736
E12	18	57369	26981	25806	52136
F1	18	88285	42605	33199	58429
F2	18	40258	19084	22573	51539
F3	18	139274	65208	41998	61213
F4	18	95537	45838	33989	57045
F5	18	38548	18249	21852	49780
F6	18	158865	74811	46233	63343
F7	18	88170	42130	33036	58894
F8	18	38810	18278	23154	54099
F9	18	156127	71880	44416	60639
F10	18	88204	41588	31676	54680
F11	18	45156	21252	24335	53673
F12	18	145794	67142	43288	61894
G1	18	65011	30648	27850	55088
G2	18	172658	81088	47741	61335
G3	18	5253	2901	18089	54795
G4	18	62540	29419	26998	53825
G5	18	38132	18289	23041	53125
G6	18	169302	79564	49489	68582
G7	18	66059	30805	28223	56226
G8	18	38060	17856	22313	51968
G9	18	158475	73294	45799	63085
G10	18	58553	26843	25214	51133
G11	18	39435	18427	23439	54557
G12	18	161521	74597	46947	64296
H1	18	61238	28952	26722	53370
H2	18	56408	26639	24880	50247
H3	18	150152	70372	44495	62798
H4	18	63229	29800	27020	53304
H5	18	54758	25876	25311	52361
H6	18	159037	74974	46493	64137
H7	18	71077	33715	29957	57744
H8	18	55688	26344	26439	54808
H9	18	154301	71698	44627	61641
H10	18	56485	26102	24714	49936
H11	18	62145	28905	27027	53984
H12	18	157319	73913	48399	67914
A1	19	92915	43715	31992	52979
A2	19	52810	24942	23994	49031
A3	19	71116	33222	27649	52002
A4	19	94470	44018	31703	52324
A5	19	62786	29279	26361	51758
A6	19	82256	38264	31169	57890
A7	19	99214	46046	33790	56590
A8	19	68847	32035	28222	54326
A9	19	69664	32307	29040	56818
A10	19	98628	45225	33153	54955
A11	19	49044	22731	21813	43793
A12	19	92963	42772	31910	53645
B1	19	92242	43106	32229	54583
B2	19	105042	49378	34534	55311
B3	19	68548	31874	26663	50416
B4	19	99731	46336	33534	55752
B5	19	114158	53206	36246	56412
B6	19	71410	33182	29063	56694
B7	19	106954	49740	34780	55699
B8	19	110922	51571	35925	57097
B9	19	74675	34569	29048	54345
B10	19	105873	48712	35313	58217
B11	19	108956	50492	35551	56622
B12	19	80622	36882	29225	52544
C1	19	91521	42718	31817	54269
C2	19	111191	52092	35469	55677
C3	19	63590	30204	27007	52646
C4	19	94026	43851	31840	53497
C5	19	110387	51480	35406	55792
C6	19	64020	30348	27615	54841
C7	19	103682	48053	34271	56069
C8	19	115468	53744	36888	57774
C9	19	61990	28853	26037	50885
C10	19	100546	45863	33474	55951
C11	19	114503	52307	35944	56123
C12	19	60881	28179	25678	50623
D1	19	88365	42413	30908	51215
D2	19	102693	48351	34069	55324
D3	19	62778	29737	25829	49581
D4	19	91300	44369	33466	57151
D5	19	110062	51785	35596	55773
D6	19	73478	40192	35571	57644
D7	19	89546	42807	33491	58958
D8	19	114386	53480	37265	58845
D9	19	61571	28890	26376	51632
D10	19	92982	43989	33786	58466
D11	19	118069	54270	37700	59251
D12	19	61567	28702	25663	49856
E1	19	87948	42607	32562	56055
E2	19	38708	18566	23071	53315
E3	19	63740	30329	28370	57063
E4	19	96238	46428	34538	58203
E5	19	35178	16830	21958	51527
E6	19	69314	32846	32551	68125
E7	19	98454	47128	34640	57465
E8	19	39006	18306	22848	52939
E9	19	60946	28246	25683	50522
E10	19	94467	44801	33258	55767
E11	19	42086	19519	24170	55821
E12	19	57451	27018	25842	52171
F1	19	88616	42759	33286	58485
F2	19	40309	19123	22555	51488
F3	19	139270	65220	41997	61200
F4	19	96070	46083	34117	57228
F5	19	38618	18281	21784	49539
F6	19	159191	74947	46295	63429
F7	19	88442	42259	33067	58902
F8	19	39227	18460	23228	54152
F9	19	156344	71969	44452	60691
F10	19	88548	41750	31747	54751
F11	19	45233	21270	24355	53729
F12	19	147067	67691	43460	61860
G1	19	65908	31058	27986	55105
G2	19	173418	81451	47946	61603
G3	19	5285	2920	18123	54855
G4	19	63171	29690	27056	53729
G5	19	38381	18429	23129	53248
G6	19	169689	79708	49571	68682
G7	19	67635	31533	28507	56350
G8	19	38560	18080	22456	52119
G9	19	158689	73394	45834	63142
G10	19	58672	26919	25272	51199
G11	19	39551	18472	23510	54687
G12	19	161702	74658	46937	64259
H1	19	61993	29280	26840	53313
H2	19	63726	30006	26226	50867
H3	19	150406	70494	44552	62858
H4	19	64067	30184	27171	53336
H5	19	63248	29722	26845	53057
H6	19	159018	74994	46470	64110
H7	19	72853	34545	30246	57918
H8	19	64707	30481	28108	55527
H9	19	154505	71767	44659	61652
H10	19	56530	26128	24708	49924
H11	19	74711	34557	29280	54917
H12	19	157745	74103	48540	68109
A1	20	104715	49091	34156	53941
A2	20	54283	25634	24265	49088
A3	20	85484	39783	30261	53148
A4	20	107186	49826	34018	53365
A5	20	65401	30465	26886	52164
A6	20	97562	45221	33975	59181
A7	20	112883	52245	36312	57804
A8	20	71875	33401	28843	54781
A9	20	82150	37938	31324	57914
A10	20	111760	51078	35489	56045
A11	20	49220	22793	21866	43873
A12	20	110716	50710	35160	55077
B1	20	103870	48407	34331	55404
B2	20	109811	51574	35388	55663
B3	20	82653	38316	29234	51621
B4	20	113201	52462	35996	56845
B5	20	119735	55756	37341	56989
B6	20	85820	39759	31690	57902
B7	20	121232	56229	37367	56812
B8	20	116174	53989	36874	57557
B9	20	87793	40488	31439	55416
B10	20	120015	55093	37855	59388
B11	20	115154	53306	36693	57143
B12	20	97556	44513	32370	54033
C1	20	103571	48190	34049	55311
C2	20	116634	54595	36491	56178
C3	20	63971	30369	27146	52896
C4	20	106833	49706	34144	54525
C5	20	115680	53894	36442	56274
C6	20	64074	30391	27613	54831
C7	20	117880	54452	36823	57089
C8	20	120492	56010	37784	58198
C9	20	62304	29019	26167	51124
C10	20	114379	52052	35972	57060
C11	20	120712	55084	37061	56599
C12	20	61048	28250	25746	50719
D1	20	88765	42611	30976	51193
D2	20	107660	50673	34973	55747
D3	20	62765	29677	25747	49476
D4	20	92170	44817	33671	57407
D5	20	114257	53711	36226	55702
D6	20	73631	40229	35594	57709
D7	20	90192	43084	33636	59096
D8	20	119445	55785	38181	59245
D9	20	61806	28981	26425	51722
D10	20	93036	43989	33782	58395
D11	20	124632	57226	38896	59863
D12	20	61675	28735	25691	49911
E1	20	88149	42699	32544	55919
E2	20	39024	18717	23153	53432
E3	20	63830	30359	28345	57015
E4	20	96852	46711	34649	58265
E5	20	35407	16932	21958	51453
E6	20	69378	32866	32544	68089
E7	20	99057	47430	34755	57536
E8	20	39769	18664	22966	52983
E9	20	60929	28227	25642	50440
E10	20	94275	44686	33082	55506
E11	20	42045	19492	24110	55731
E12	20	57456	26991	25836	52162
F1	20	88989	42962	33324	58434
F2	20	40592	19263	22613	51497
F3	20	139652	65396	42080	61252
F4	20	96625	46343	34194	57229
F5	20	39221	18566	21960	49847
F6	20	159299	74993	46264	63393
F7	20	88989	42475	33172	58960
F8	20	40014	18834	23375	54320
F9	20	156430	72001	44429	60599
F10	20	88437	41683	31646	54501
F11	20	45209	21262	24338	53679
F12	20	150150	69008	44016	62087
G1	20	67709	31911	28353	55336
G2	20	173658	81542	47918	61540
G3	20	5320	2916	18150	54979
G4	20	64740	30418	27327	53922
G5	20	38664	18557	23146	53189
G6	20	170122	79918	49688	68830
G7	20	70512	32841	29048	56642
G8	20	39311	18443	22599	52209
G9	20	159037	73538	45893	63183
G10	20	58645	26914	25232	51123
G11	20	39758	18557	23612	54901
G12	20	162345	74919	47057	64334
H1	20	63531	30007	27082	53448
H2	20	75088	35233	28306	51847
H3	20	150997	70712	44658	63011
H4	20	65632	30903	27452	53491
H5	20	75834	35525	29148	54033
H6	20	159508	75181	46587	64274
H7	20	75835	35899	30816	58143
H8	20	78030	36540	30480	56566
H9	20	154851	71913	44724	61687
H10	20	56653	26163	24731	49948
H11	20	91617	42193	32376	56256
H12	20	157827	74140	48543	68133
A1	21	117573	54977	36540	54955
A2	21	56844	26831	24749	49353
A3	21	101542	47110	33221	54459
A4	21	120827	56053	36449	54322
A5	21	69073	32143	27522	52368
A6	21	116542	53849	37389	60647
A7	21	127097	58713	38913	58975
A8	21	76305	35426	29679	55203
A9	21	97573	44926	34114	59122
A10	21	126320	57607	38149	57311
A11	21	49392	22887	21919	44000
A12	21	130348	59518	38711	56643
B1	21	116934	54360	36729	56538
B2	21	118277	55478	36962	56394
B3	21	98825	45679	32144	52814
B4	21	127165	58761	38410	57668
B5	21	128656	59833	38906	57558
B6	21	103536	47825	34890	59280
B7	21	136342	63103	40129	57997
B8	21	125158	58067	38517	58239
B9	21	104874	48167	34499	56715
B10	21	135187	61915	40604	60585
B11	21	125222	57887	38489	57860
B12	21	115640	52648	35632	55396
C1	21	116655	54161	36431	56324
C2	21	125480	58677	38062	56733
C3	21	64061	30395	27139	52815
C4	21	121114	56282	36806	55789
C5	21	124333	57858	37988	56959
C6	21	64211	30447	27621	54827
C7	21	133054	61429	39600	58298
C8	21	129448	60122	39401	58895
C9	21	62540	29158	26238	51219
C10	21	129311	58745	38631	58201
C11	21	131546	59932	39038	57486
C12	21	60957	28217	25682	50589
D1	21	89588	42999	31095	51200
D2	21	116207	54609	36578	56461
D3	21	63059	29828	25857	49619
D4	21	93436	45387	33946	57586
D5	21	123382	57929	37966	56576
D6	21	73670	40236	35568	57676
D7	21	91333	43655	33893	59347
D8	21	128483	59932	39832	59997
D9	21	62043	29093	26498	51821
D10	21	93580	44280	33926	58591
D11	21	135652	62239	40892	60729
D12	21	61593	28667	25650	49800
E1	21	89133	43175	32743	56025
E2	21	39457	18926	23197	53361
E3	21	63904	30415	28354	56979
E4	21	98045	47276	34868	58340
E5	21	36181	17308	22138	51561
E6	21	69469	32917	32535	68049
E7	21	100072	47905	34940	57620
E8	21	40890	19190	23067	52753
E9	21	61182	28354	25732	50565
E10	21	94867	44984	33206	55555
E11	21	42123	19536	24167	55843
E12	21	57729	27148	25948	52411
F1	21	90096	43494	33559	58586
F2	21	41092	19483	22696	51513
F3	21	140057	65578	42138	61318
F4	21	97261	46623	34223	56991
F5	21	39736	18797	21999	49716
F6	21	159900	75278	46434	63581
F7	21	89989	42951	33353	59050
F8	21	41240	19422	23567	54284
F9	21	156751	72126	44456	60580
F10	21	88842	41842	31678	54440
F11	21	45232	21254	24324	53688
F12	21	155495	71419	45016	62634
G1	21	70606	33230	28907	55612
[truncated: 1,847 more rows]

## Sheet: Multicomponent Data
Block Type	96well
Chemistry	TAQMAN
Experiment File Name	D:\Applied Biosystems\StepOne Software v2.2.2\experiments\CM Differentiation\CM DIFFERENTIATION 02FEB16 CT.eds
Experiment Run End Time	2016-02-02 15:45:55 PM PST
Instrument Type	steponeplus
Passive Reference	ROX
Well	Cycle	FAM	ROX
A1	1	32767.9	46213.9
A2	1	25504.1	44229.9
A3	1	22690.5	45580.2
A4	1	31900.4	43836.5
A5	1	30251.7	46288.8
A6	1	29411.3	50653.7
A7	1	32167.5	47958.9
A8	1	33024.4	48191.9
A9	1	24388.8	50252.9
A10	1	33522.3	46522.9
A11	1	24560	39419
A12	1	31271	46951.9
B1	1	30597.7	46678.8
B2	1	52491.1	46772.2
B3	1	22817.8	44124.1
B4	1	33740.9	46763.3
B5	1	56674.4	46858.4
B6	1	23733.9	49804.9
B7	1	35379.6	46275.2
B8	1	55010.2	47861
B9	1	27769.6	47580.9
B10	1	35684.8	49663.4
B11	1	53555.9	47810.4
B12	1	24167.5	45539
C1	1	30993.8	46481.1
C2	1	54963.4	46198.4
C3	1	32182.6	47004.8
C4	1	32464.8	45465
C5	1	55268.1	46946.8
C6	1	31999.6	48662.4
C7	1	34682.4	46667.8
C8	1	58036.3	48492.3
C9	1	31299.6	45367.7
C10	1	33562.2	46914.4
C11	1	57000.1	47031.9
C12	1	30167.4	44541.1
D1	1	45780.2	43806.2
D2	1	51401.2	47129.9
D3	1	31966.9	44144.8
D4	1	48122	50323.2
D5	1	55045.1	46986.8
D6	1	38916.5	53195.2
D7	1	46257.6	51324.1
D8	1	57819.5	50088.9
D9	1	30796	45974.7
D10	1	48059.6	50413.7
D11	1	58790.4	50029.7
D12	1	30723.2	44024.9
E1	1	45587.6	48743.2
E2	1	18078.5	49100.7
E3	1	32070.4	51542.3
E4	1	50360.9	50621.8
E5	1	16453.2	47926.9
E6	1	33891.7	60763.8
E7	1	51189	49262
E8	1	17734.9	47944.5
E9	1	30442.1	44740.4
E10	1	48609.4	47241.5
E11	1	20296.1	51879.9
E12	1	28328.6	46470.2
F1	1	45733.9	51067.3
F2	1	19443.8	47710.4
F3	1	73733.9	50623.3
F4	1	49801.9	49157.6
F5	1	18041.5	44698.6
F6	1	84486.8	51500.7
F7	1	45644.4	51204.3
F8	1	18054.6	49726.1
F9	1	81834.6	48336.1
F10	1	45785.9	47151.5
F11	1	22136.2	49413.7
F12	1	75438.8	50491.1
G1	1	32378.3	49196.7
G2	1	92692.7	49029.6
G3	1	-630.629	52401.9
G4	1	31242.9	48250.3
G5	1	17976.1	49036.9
G6	1	90044.6	55888.6
G7	1	32409.2	50271.9
G8	1	17738.9	47459
G9	1	84246	51323.1
G10	1	29231.9	45453.9
G11	1	19040.2	50958.7
G12	1	84590.8	51782
H1	1	30736.6	48618.8
H2	1	23172.9	44669.3
H3	1	78594.2	51246
H4	1	31523.8	47637.5
H5	1	21101.5	46808.2
H6	1	84887.4	52705.6
H7	1	34682	50821.8
H8	1	20936.4	49030.6
H9	1	80804.6	49665.2
H10	1	28381.4	44846
H11	1	21050.8	47802.2
H12	1	83172.4	56627
A1	2	32723.8	46204.7
A2	2	25678.6	44524.6
A3	2	22930.1	45895.7
A4	2	32362.2	44396.4
A5	2	30608.9	46744.3
A6	2	29732.7	51108.4
A7	2	32467.4	48347.4
A8	2	33372.9	48601.8
A9	2	24709.9	50690.9
A10	2	33734.3	46796.4
A11	2	24636.7	39519.9
A12	2	31458.4	47221.1
B1	2	30593.4	46681.2
B2	2	52475.7	46842.7
B3	2	22788.8	44155.7
B4	2	33992.2	47137.2
B5	2	57005.3	47303.9
B6	2	23881.3	50016.1
B7	2	35574	46542.4
B8	2	55241.4	48125.4
B9	2	27883.8	47765.6
B10	2	35653.9	49614
B11	2	53738	48080.4
B12	2	24391.3	45860.5
C1	2	31104.6	46643
C2	2	55092.2	46422.6
C3	2	32115.9	46973.8
C4	2	32631.6	45649.9
C5	2	55132.2	46857.9
C6	2	32163.4	48880.7
C7	2	34990.7	47021.7
C8	2	58044.9	48645.6
C9	2	31259.5	45308.2
C10	2	33557.8	46996
C11	2	56910.4	47144.3
C12	2	30627.9	45037.9
D1	2	46094.7	44100.1
D2	2	51247.9	47142.7
D3	2	31998.2	44202.2
D4	2	48192.5	50402.1
D5	2	54919.2	46978.5
D6	2	39253.7	53579.2
D7	2	46398.9	51469
D8	2	57926.3	50212.3
D9	2	30887.6	46128.9
D10	2	48084.3	50575.3
D11	2	58599.8	50009.1
D12	2	31074	44355.9
E1	2	45955.9	49083
E2	2	18119.8	49103.8
E3	2	32302.3	51916.4
E4	2	50301.8	50601.9
E5	2	16438.3	47903.6
E6	2	34083	61009.8
E7	2	51513.1	49633.3
E8	2	17854.3	48228.5
E9	2	30477.6	44774.8
E10	2	48914.6	47645.3
E11	2	20285.8	51817.5
E12	2	28728.2	46879.4
F1	2	45867.2	51184
F2	2	19240.7	47333.8
F3	2	73759.7	50692.9
F4	2	49860.3	49260.3
F5	2	18246.2	45166
F6	2	84613.6	51560.2
F7	2	45700	51396.9
F8	2	18103.6	49828.3
F9	2	81971.9	48428.1
F10	2	45914.4	47362.4
F11	2	22149.9	49402
F12	2	76419.6	50995.2
G1	2	32580.9	49474.4
G2	2	92877.1	49286.6
G3	2	-565.349	52353.3
G4	2	31232.3	48193.5
G5	2	18025.3	48992.3
G6	2	90302.1	56083
G7	2	32532.9	50448
G8	2	17763.9	47559.7
G9	2	84180.7	51393.4
G10	2	29270.7	45533.6
G11	2	19067.2	51021.2
G12	2	85502.2	52184.9
H1	2	30680.3	48453.8
H2	2	23369.6	44994.9
H3	2	79412.3	51533.4
H4	2	31828.7	47982
H5	2	21371.6	47154.3
H6	2	85732.8	53033
H7	2	35142.8	51322.7
H8	2	21274.1	49580.7
H9	2	81503.3	50033.9
H10	2	28615.6	45118.2
H11	2	21198.1	48033.8
H12	2	84041.8	57051
A1	3	32729.4	46254.4
A2	3	25854.8	44789.6
A3	3	23042.3	46049.2
A4	3	32482.1	44578.1
A5	3	30620.4	46637.4
A6	3	29778.4	51217.7
A7	3	32564.6	48478.9
A8	3	33518.1	48705.6
A9	3	24814.7	50787.9
A10	3	33920.6	46975.1
A11	3	24796.9	39688.8
A12	3	31457.2	47228.5
B1	3	30723.9	46808.7
B2	3	52519.3	46917.1
B3	3	22727.7	44070.3
B4	3	33938.7	47067.4
B5	3	56968.4	47260.4
B6	3	23932.2	50146.4
B7	3	35569.7	46541.3
B8	3	55498.1	48364.9
B9	3	27936.8	47864.2
B10	3	35633.5	49651
B11	3	53558.2	47886.8
B12	3	24429.8	45877.1
C1	3	31178	46683.5
C2	3	55121.4	46493.9
C3	3	32047	46848.5
C4	3	32717.4	45785.7
C5	3	55072.9	46857.7
C6	3	32273.6	49017.5
C7	3	34941.9	46973.7
C8	3	58088.7	48697
C9	3	31527.1	45701.8
C10	3	33709.9	47172.1
C11	3	57262.7	47468.2
C12	3	30812.8	45213.1
D1	3	46352.5	44260.4
D2	3	51254.8	47167.5
D3	3	32219.7	44516.3
D4	3	48252.5	50453.4
D5	3	55522.1	47518.2
D6	3	39485	53867.2
D7	3	46561.2	51669
D8	3	58041.2	50344.1
D9	3	31195.9	46513.3
D10	3	48029.1	50480.3
D11	3	58785.1	50238.7
D12	3	31299	44594.4
E1	3	46122	49216.8
E2	3	18314.6	49529.9
E3	3	32393.7	52068.6
E4	3	50551.1	50800.5
E5	3	16534.2	48139.8
E6	3	34274.3	61284.1
E7	3	51695.6	49811.1
E8	3	17849.4	48236.8
E9	3	30573.4	44906.1
E10	3	48801.2	47576.9
E11	3	20292.7	51856.5
E12	3	28825.5	46962.6
F1	3	46091.5	51325.3
F2	3	19231.9	47370.5
F3	3	74082.9	50895.7
F4	3	49798.2	49170.2
F5	3	18171.2	44996.1
F6	3	84927.2	51751.1
F7	3	45712.6	51434.5
F8	3	18107.2	49930
F9	3	82163.1	48541.8
F10	3	45757.3	47243.4
F11	3	22121.1	49329.8
F12	3	76570.5	50952.1
G1	3	32775.5	49698.4
G2	3	92941.1	49316.6
G3	3	-524.635	52341.5
G4	3	31261.9	48272
G5	3	18056.1	49110.9
G6	3	90496.3	56179.4
G7	3	32639	50543.3
G8	3	17769.2	47581.4
G9	3	84356.9	51509.8
G10	3	29295.3	45569.8
G11	3	19084	51043.4
G12	3	85882.6	52309.3
H1	3	30833.7	48661.8
H2	3	23571.9	45237.9
H3	3	80050.4	51812.1
H4	3	31993.5	48153
H5	3	21521.5	47418.5
H6	3	85984	53108.4
H7	3	35309.4	51481.4
H8	3	21411.5	49700.9
H9	3	82192.6	50271.2
H10	3	28868.6	45383.4
H11	3	21366.8	48260.9
H12	3	84324.8	57101
A1	4	32724.5	46285.2
A2	4	25908.2	44828.2
A3	4	23076.8	46051.9
A4	4	32545.3	44649.1
A5	4	30707.3	46732.3
A6	4	29755.7	51240
A7	4	32611.8	48530.7
A8	4	33546	48717
A9	4	24887.2	50899.4
A10	4	34036.4	47113.1
A11	4	24898.5	39760.8
A12	4	31489.5	47232.6
B1	4	30811.5	46958.4
B2	4	52640.1	47036.5
B3	4	22785.8	44192.8
B4	4	34119.6	47302.2
B5	4	57107.6	47401.7
B6	4	23980.2	50214.6
B7	4	35608.9	46599.2
B8	4	55561.2	48445.9
B9	4	28052.7	47986.5
B10	4	35601.7	49668.9
B11	4	53791.2	48136.6
B12	4	24526.8	45965.7
C1	4	31372.1	47010.2
C2	4	55187.7	46545.9
C3	4	32221.6	47090.8
C4	4	32666.1	45726.5
C5	4	55172	46950.1
C6	4	32336.9	49099.4
C7	4	35128.2	47219.3
C8	4	58136.1	48763
C9	4	31532.9	45715.8
C10	4	33796.8	47289.4
C11	4	57007.1	47258.7
C12	4	30860.1	45244.9
D1	4	46708.4	44556.2
D2	4	51272.6	47198.4
D3	4	32140.3	44346
D4	4	48296.1	50487
D5	4	55516.6	47499.8
D6	4	39651.6	54008.9
D7	4	46584.5	51662.2
D8	4	58296.4	50583.4
D9	4	31266.8	46578.6
D10	4	48136.2	50583.6
D11	4	58937.4	50339.1
D12	4	31367.1	44609.1
E1	4	46298.6	49367
E2	4	18337.6	49567.1
E3	4	32340	51884
E4	4	50600.7	50855.8
E5	4	16569.3	48219.9
E6	4	34289.5	61242.8
E7	4	51905.5	49972.3
E8	4	17977.6	48481
E9	4	30623.5	44972.7
E10	4	48932.4	47684.9
E11	4	20310.8	51817.7
E12	4	28921.2	47022
F1	4	46196.6	51379.3
F2	4	19254.3	47378.4
F3	4	74229.6	50941.3
F4	4	50061.2	49423
F5	4	18250.5	45198.9
F6	4	85125.3	51806.3
F7	4	45797.7	51504.1
F8	4	18061.5	49693.4
F9	4	82346.1	48592.1
F10	4	45856.3	47292
F11	4	22097.9	49318.7
F12	4	76808.1	51055
G1	4	32827.7	49718.1
G2	4	92876.5	49235.2
G3	4	-482.163	52797.8
G4	4	31301.6	48275.6
G5	4	18085.3	49155.3
G6	4	90878.2	56369
G7	4	32678.6	50597.6
G8	4	17838.8	47734.2
G9	4	84685.6	51668.8
G10	4	29364.8	45689.9
G11	4	19086.6	51019.8
G12	4	86135.1	52344.4
H1	4	30994	48637.5
H2	4	23667.4	45353.2
H3	4	80470.5	52083
H4	4	31997.4	48112.9
H5	4	21567.6	47418.6
H6	4	86046	53069.6
H7	4	35427.8	51591.6
H8	4	21467.5	49808.3
H9	4	82497.4	50345.3
H10	4	28955.4	45424.5
H11	4	21501.9	48476.8
H12	4	84687.3	57286.9
A1	5	32702.2	46223.8
A2	5	25894.6	44748
A3	5	23091.2	46088.9
A4	5	32520.3	44636.2
A5	5	30688.8	46692.6
A6	5	29731.4	51218.3
A7	5	32645.8	48611.3
A8	5	33570	48675.8
A9	5	24845	50813.5
A10	5	34001	47061.8
A11	5	24960.7	39828.3
A12	5	31431.8	47148.9
B1	5	30851.1	46698.1
B2	5	52591.4	46996.3
B3	5	22832.4	44309.9
B4	5	33944.8	47088.1
B5	5	57175.9	47469.4
B6	5	24003.7	50250.2
B7	5	35722.3	46732.6
B8	5	55635.4	48497.2
B9	5	28070	48073.7
B10	5	35603.8	49636.4
B11	5	53988.4	48278.4
B12	5	24464.9	45847.7
C1	5	31235.7	46793.7
C2	5	55395.4	46728.9
C3	5	32243.5	47069.2
C4	5	32736.2	45873.3
C5	5	55289.2	47034.6
C6	5	32412.4	49164.9
C7	5	35030.1	47179.6
C8	5	58133.4	48740.7
C9	5	31561.2	45690.3
C10	5	33805.8	47321.2
C11	5	57235.8	47513.3
C12	5	30861.7	45186.7
D1	5	46607.2	44433.5
D2	5	51454.4	47368.2
D3	5	32192.5	44398.7
D4	5	48613.9	50772.7
D5	5	55418.4	47393.3
D6	5	39657.9	53981.9
D7	5	46533.6	51606.1
D8	5	58434.4	50659.6
D9	5	31298.1	46538.6
D10	5	48235	50644.5
D11	5	59248.5	50698.5
D12	5	31340.8	44506.3
E1	5	46359.9	49394.3
E2	5	18368.6	49619.4
E3	5	32402.6	51951.5
E4	5	50762.8	50963.9
E5	5	16612.9	48314.1
E6	5	34369	61309.4
E7	5	52006.2	50055.4
E8	5	17966.8	48416.8
E9	5	30773.6	45116.7
E10	5	48992.2	47698.6
E11	5	20409	51985.3
E12	5	29005.8	47129.8
F1	5	46328.6	51482.9
F2	5	19242.7	47353.7
F3	5	74228.3	50872
F4	5	49981.5	49267.8
F5	5	18307.6	45365.7
F6	5	85047.6	51722.5
F7	5	45878.9	51505.2
F8	5	18161.2	50007.1
F9	5	82545.8	48691.8
F10	5	45867.7	47310.1
F11	5	22160.8	49404
F12	5	76982.6	51109
G1	5	32859.8	49741.5
G2	5	93144.2	49341.8
G3	5	-473.755	52756.2
G4	5	31395.6	48408.2
G5	5	18075.8	49067.3
G6	5	91044.9	56439.9
G7	5	32644.1	50560.3
G8	5	17873.1	47817
G9	5	85021.1	51861.2
G10	5	29394.4	45652.6
G11	5	19083	51066.4
G12	5	86334.8	52405.6
H1	5	31022.9	48671.8
H2	5	23713.4	45434.8
H3	5	80503.8	51956.1
H4	5	32055.1	48222.1
H5	5	21580.4	47447.1
H6	5	86177.6	53098.2
H7	5	35452.8	51604.2
H8	5	21501.2	49864.5
H9	5	82739.2	50443.8
H10	5	28966	45416.3
H11	5	21556.7	48555.3
H12	5	84859.9	57289.8
A1	6	32638.8	46135.7
A2	6	25884	44731.1
A3	6	23043.6	46000.5
A4	6	32577.5	44749.2
A5	6	30692.7	46676.3
A6	6	29682.9	51112.1
A7	6	32620.2	48511.8
A8	6	33560	48643.7
A9	6	24843.8	50824.4
A10	6	33987.5	47055.3
A11	6	24954.3	39748.2
A12	6	31340.1	47011
B1	6	30941.3	46836
B2	6	52752.1	47156.7
B3	6	22811.5	44255.3
B4	6	34276.4	47571.5
B5	6	57247.9	47529.5
B6	6	24017	50273.6
B7	6	35644.2	46633.6
B8	6	55531.9	48380.3
B9	6	28094.8	48149.9
B10	6	35556.8	49558.2
B11	6	53834.1	48142.8
B12	6	24430.9	45761.3
C1	6	31217.3	46753.4
C2	6	55380	46669.5
C3	6	32365	47204.6
C4	6	32521	45493.3
C5	6	55140.2	46877
C6	6	32440.4	49187.4
C7	6	34996.6	47059.7
C8	6	58031.2	48669.8
C9	6	31589.2	45706
C10	6	33787.8	47291.4
C11	6	57250.7	47490.1
C12	6	30973.8	45312.7
D1	6	46502.6	44311.9
D2	6	51368.8	47300.2
D3	6	32342.4	44595.2
D4	6	48170.3	50363.1
D5	6	55390.5	47329.7
D6	6	39613.3	53847.5
D7	6	46772.8	51833.1
D8	6	58387.5	50658.8
D9	6	31177.2	46318.5
D10	6	48383.6	50840.3
D11	6	59311.7	50734
D12	6	31352.8	44503.5
E1	6	46409.6	49452.6
E2	6	18343.5	49546.6
E3	6	32284.2	51669.8
E4	6	50638.7	50933
E5	6	16594	48256.4
E6	6	34534.4	61586.4
E7	6	52035.6	50056.8
E8	6	18058.1	48616.9
E9	6	30899.3	45272.3
E10	6	49141.4	47825.6
E11	6	20446.1	52123.3
E12	6	28971.3	47083.1
F1	6	46302.4	51433.7
F2	6	19219.2	47278.2
F3	6	74170.5	50823.7
F4	6	50372.8	49705.5
F5	6	18351.9	45451.9
F6	6	85123.4	51713.2
F7	6	45911.7	51595.5
F8	6	18195.1	50009.8
F9	6	82739.8	48754.6
F10	6	46044.3	47489.9
F11	6	22148.2	49398.5
F12	6	76842.3	50972.2
G1	6	32828.3	49673
G2	6	92995.5	49212
G3	6	-461.905	52963.4
G4	6	31215.6	48082.9
G5	6	18098.4	49125.6
G6	6	91216.2	56476.2
G7	6	32670.3	50529.2
G8	6	17876.5	47812.9
G9	6	84839.7	51734.8
G10	6	29503.9	45834.8
G11	6	19098.1	51054.8
G12	6	86357.4	52405
H1	6	31039	48629.2
H2	6	23714.8	45377.3
H3	6	80596.3	52032.9
H4	6	32015.5	48055.6
H5	6	21558	47403.6
H6	6	86145.7	53069.3
H7	6	35486.3	51658.2
H8	6	21483.9	49863.5
H9	6	82735.6	50434.4
H10	6	28914.4	45352.2
H11	6	21538.4	48473.6
H12	6	84845.5	57191
A1	7	32605.9	46070.7
A2	7	25897.6	44762.7
A3	7	23055.7	46007.3
A4	7	32465.8	44591.7
A5	7	30642.9	46582.8
A6	7	29698.5	51143.5
A7	7	32605.4	48539.8
A8	7	33558.7	48659.4
A9	7	24875	50863.9
A10	7	34019.2	47047.5
A11	7	24956.1	39725.2
A12	7	31293.6	46921.9
B1	7	30955.3	46888.8
B2	7	52820.6	47243.4
B3	7	22833.9	44267.5
B4	7	33881.9	47017.4
B5	7	57083.5	47367.1
B6	7	24023	50283.1
B7	7	35673	46674.1
B8	7	55605.7	48467.4
B9	7	28195	48222.5
B10	7	35597.2	49629.8
B11	7	53979.9	48274.1
B12	7	24401.8	45713.4
C1	7	31258.5	46824.2
C2	7	55388.3	46679.3
C3	7	32372.9	47160.4
C4	7	32811.3	45931.4
C5	7	55482.9	47256.1
C6	7	32462.8	49193.8
C7	7	35046.5	47188.2
C8	7	58201.7	48807.8
C9	7	31637.8	45715.6
C10	7	33875	47404.1
C11	7	56994.8	47305.6
C12	7	31014.1	45348
D1	7	46591.5	44396.9
D2	7	51259.9	47171.6
D3	7	32449.2	44664.7
D4	7	48687.9	50775.7
D5	7	55620.7	47515.8
D6	7	39651.4	53900
D7	7	46810.3	51853.5
D8	7	58449	50731
D9	7	31257.1	46371.3
D10	7	48453.5	50840.1
D11	7	59177.7	50574.8
D12	7	31421.9	44589.8
E1	7	46402.5	49433.2
E2	7	18345.1	49570
E3	7	32464.4	51925.1
E4	7	51014	51124.5
E5	7	16682	48425.8
E6	7	34408.2	61289
E7	7	52134.8	50123.3
E8	7	18129	48789.8
E9	7	30952.1	45306.3
E10	7	49252.8	47905.5
E11	7	20463.3	52086.9
E12	7	28952.3	46982.2
F1	7	46394.6	51510.7
F2	7	19295.9	47484.4
F3	7	74261.9	50824.5
F4	7	50029.6	49281.3
F5	7	18301.3	45306.2
F6	7	85228.4	51762
F7	7	45959.8	51638.3
F8	7	18218.7	50063.8
F9	7	82931.4	48888.3
F10	7	46038.5	47461.8
F11	7	22144.8	49350.8
F12	7	76807	50869.7
G1	7	32850.8	49669.8
G2	7	93306.5	49333.2
G3	7	-460.727	52837.7
G4	7	31477	48477.6
G5	7	18148.9	49308.9
G6	7	91168.4	56433.7
G7	7	32720.2	50629.4
G8	7	17944.5	47965.4
G9	7	85036	51791.5
G10	7	29489.3	45808.1
G11	7	19066.6	51012.6
G12	7	86581.1	52494.7
H1	7	31134.8	48754.2
H2	7	23720.1	45373.1
H3	7	80616.8	51894.6
H4	7	32113.3	48267.8
H5	7	21603	47517.7
H6	7	86227.9	53089.8
H7	7	35526.1	51708.6
H8	7	21497.7	49868
H9	7	82840.3	50443.8
H10	7	28915.9	45317.1
H11	7	21549.3	48520
H12	7	85040.7	57207.7
A1	8	32587.6	46026.7
A2	8	25960.1	44831.3
A3	8	23039.6	45998.8
A4	8	32489.7	44648.7
A5	8	30669	46594.4
A6	8	29699.2	51151
A7	8	32594.4	48526.9
A8	8	33568.4	48642
A9	8	24917.6	50836.4
A10	8	34021.1	47038.5
A11	8	24999.7	39784.2
A12	8	31247.6	46846.4
B1	8	30859.6	46699.9
B2	8	52942.1	47350.4
B3	8	22843.4	44276
B4	8	34155.6	47378.3
B5	8	57310.2	47536.3
B6	8	24014.9	50276.7
B7	8	35627.1	46580.9
B8	8	55658.3	48520.9
B9	8	27950.4	47772.7
B10	8	35610.2	49643.2
B11	8	54006	48246.8
B12	8	24393.8	45696.9
C1	8	31355.1	46960.3
C2	8	55518.2	46758.7
C3	8	32331.6	47095.5
C4	8	32666.9	45707.7
C5	8	55438.1	47188.6
C6	8	32491.1	49214.5
C7	8	34960.9	47030.4
C8	8	58217.6	48827.8
C9	8	31667.6	45714.5
C10	8	33909.2	47446
C11	8	57177.2	47498.4
C12	8	30958.7	45247.4
D1	8	46742.7	44516
D2	8	51237.2	47142.9
D3	8	32508	44745.9
D4	8	48607.6	50737
D5	8	55748.1	47624.3
D6	8	39657.3	53851.3
D7	8	47058.8	52170.2
D8	8	58315.6	50615
D9	8	31457	46685.9
D10	8	48680.6	51064.8
D11	8	59192.8	50609.7
D12	8	31561.1	44716.6
E1	8	46515.6	49514.6
E2	8	18349	49547
E3	8	32569.4	52032.5
E4	8	50896.9	51023.2
E5	8	16632	48311.4
E6	8	34609.6	61689.8
E7	8	52177.2	50172.4
E8	8	18251.6	49051.7
E9	8	31078.8	45468
E10	8	49304.8	47935.9
E11	8	20461.4	52108
E12	8	29049.3	47089
F1	8	46437.5	51547.8
F2	8	19325.6	47524.8
F3	8	74427.9	50874
F4	8	50314.1	49563.6
F5	8	18324.2	45353
F6	8	85893.3	52169.3
F7	8	45998.9	51664.7
F8	8	18272.4	50215.5
F9	8	83216.7	48966.5
F10	8	46051.9	47419.7
F11	8	22154.3	49338.9
F12	8	77001.6	50970.6
G1	8	32951.9	49807.8
G2	8	93430.7	49350
G3	8	-448.926	52793.1
G4	8	31338.3	48275.5
G5	8	18147.9	49227.8
G6	8	91325.4	56485.5
G7	8	32774.1	50673.4
G8	8	17961.6	48005.3
G9	8	85103.3	51794.8
G10	8	29490.2	45763.8
G11	8	19039.9	50991.8
G12	8	86821.6	52589.1
H1	8	31132.4	48691.8
H2	8	23737.6	45402.1
H3	8	80728	51942.6
H4	8	32069.2	48164.9
H5	8	21660.7	47611.2
H6	8	86208.7	53058.4
H7	8	35534.1	51707.3
H8	8	21531	49892.9
H9	8	83016.7	50542.1
H10	8	28934.8	45321.2
H11	8	21582.8	48572
H12	8	85217.7	57225.5
A1	9	32611.5	46044.2
A2	9	25971.1	44780.7
A3	9	23054.1	45975.1
A4	9	32485.4	44596.3
A5	9	30753.9	46697.8
A6	9	29671.9	51085.3
A7	9	32618.6	48529.6
A8	9	33594.2	48676.2
A9	9	24936.6	50832.3
A10	9	34051	47053.5
A11	9	24990.9	39736.7
A12	9	31215.3	46753.8
B1	9	30966.9	46861
B2	9	52930	47348.7
B3	9	22928.5	44409.2
B4	9	34048.4	47171.7
B5	9	57453.3	47660.6
B6	9	24081.9	50348.7
B7	9	35654.9	46611.9
B8	9	55678.2	48523.4
B9	9	28153.5	48082.9
B10	9	35673.5	49662.6
B11	9	54050	48309
B12	9	24434.2	45708.9
C1	9	31341.1	46895.4
C2	9	55657.8	46890.9
C3	9	32406.2	47134.7
C4	9	32770.1	45827.1
C5	9	55556.9	47254.5
C6	9	32525.7	49253.3
C7	9	35147.5	47276.3
C8	9	58255.6	48872.4
C9	9	31717.1	45769.3
C10	9	33946.8	47494
C11	9	56925.6	47234.6
C12	9	30975.8	45248.1
D1	9	46702	44439.9
D2	9	51320	47192.4
D3	9	32459.2	44678.3
D4	9	48763.8	50799.6
D5	9	55392.8	47279.1
D6	9	39670.9	53841.4
D7	9	46925.3	51945.1
D8	9	58395.1	50688.1
D9	9	31445	46586.5
D10	9	48894.9	51255.3
D11	9	59109.4	50521.3
D12	9	31614.1	44761.6
E1	9	46614.2	49635.9
E2	9	18379.9	49585.5
E3	9	32574	52018.6
E4	9	51123.3	51227.1
E5	9	16650.2	48359.3
E6	9	34669.5	61769.1
E7	9	52181.8	50123.2
E8	9	18288.9	49188.8
E9	9	31065.1	45390.6
E10	9	49444.5	48034
E11	9	20458.5	52091.8
E12	9	29082.8	47132.7
F1	9	46423	51514.7
F2	9	19374.6	47608.5
F3	9	74598	50976.7
F4	9	50547.8	49750.8
F5	9	18443.8	45658.7
F6	9	85954.9	52141.3
F7	9	46062.7	51687.7
F8	9	18266.1	50123.5
F9	9	83431	49086.6
F10	9	46076.3	47442.7
F11	9	22183.2	49401.1
F12	9	77102.9	50992.3
G1	9	32951	49777.3
G2	9	93367.2	49278.2
G3	9	-456.262	52851.4
G4	9	31463.2	48424.3
G5	9	18128.8	49153.3
G6	9	91390.8	56470.3
G7	9	32749.7	50562.5
G8	9	17947	47945.8
G9	9	85248.4	51827
G10	9	29550.2	45844.1
G11	9	19048.2	50967.4
G12	9	86779.2	52545.2
H1	9	31169.5	48707.3
H2	9	23793.3	45458.7
H3	9	80868.3	51978.6
H4	9	32097	48193
H5	9	21644.6	47512.7
H6	9	86306.2	53080.9
H7	9	35604.1	51805.5
H8	9	21549.9	49927.7
H9	9	83226.1	50610.6
H10	9	28959.8	45391.6
H11	9	21611.7	48564.4
H12	9	85253.3	57176.2
A1	10	32555	45860.2
A2	10	25939.7	44752.5
A3	10	23070.2	45956.1
A4	10	32541.9	44661.1
A5	10	30731.6	46673.3
A6	10	29700.9	51061.3
A7	10	32656.4	48492.4
A8	10	33599	48659.3
A9	10	24904.6	50794
A10	10	34038.6	47039.9
A11	10	24967.9	39715.6
A12	10	31140	46591.7
B1	10	31035.1	46845.4
B2	10	52958.7	47363.3
B3	10	22910.3	44309.5
B4	10	34279.5	47462
B5	10	57505	47700.8
B6	10	24136.8	50418.9
B7	10	35816.2	46739.1
B8	10	55670.1	48519.6
B9	10	28012.2	47898.2
B10	10	35673.8	49563.2
B11	10	53899.7	48137.2
B12	10	24473.7	45719
C1	10	31282.1	46736.4
C2	10	55614.7	46816.7
C3	10	32538.3	47329.5
C4	10	32630.7	45548.3
C5	10	55466.3	47128.9
C6	10	32520.1	49213.9
C7	10	35181.2	47285.5
C8	10	58251.1	48837.7
C9	10	31719.8	45717.6
C10	10	33889.8	47337.4
C11	10	57277.6	47499
C12	10	30982.6	45242.3
D1	10	46630.4	44339.2
D2	10	51360.8	47257.6
D3	10	32467.6	44630.8
D4	10	48435	50481
D5	10	55640.7	47454.7
D6	10	39655	53803.5
D7	10	47114	52178.9
D8	10	58208.2	50510.9
D9	10	31519.6	46649.7
D10	10	48885.3	51273.7
D11	10	59372.2	50725.5
D12	10	31661.1	44770
E1	10	46665.9	49682.9
E2	10	18392.7	49660.5
E3	10	32588.4	51989.7
E4	10	50938.3	51041.8
E5	10	16573.4	48160.2
E6	10	34787.2	61905
E7	10	52199.3	50125.3
E8	10	18253.6	49055.8
E9	10	31103.7	45419.9
E10	10	49504.9	48094.5
E11	10	20458.5	52076.7
E12	10	29170.8	47229.6
F1	10	46547.7	51657.3
F2	10	19496	47871.5
F3	10	74545.3	50909.7
F4	10	50765.8	49971.3
F5	10	18470.7	45701
F6	10	86263.2	52297.5
F7	10	46177.9	51833.2
F8	10	18332.7	50283.1
F9	10	83465.6	49049.2
F10	10	46047.4	47337.7
F11	10	22167.5	49390.8
F12	10	76980.8	50850.6
G1	10	32928.6	49695.2
G2	10	93461.9	49306.2
G3	10	-443.857	53095.8
G4	10	31355.7	48213
G5	10	18174.6	49250
G6	10	91593.2	56572.7
G7	10	32824.7	50657.8
G8	10	17973.1	48029.4
G9	10	85069.6	51688.1
G10	10	29590.7	45897.7
G11	10	19037.5	50973.7
G12	10	87108.4	52717.7
H1	10	31159	48664.3
H2	10	23762	45385.6
H3	10	80871.2	51968.9
H4	10	32053.7	48086.3
H5	10	21656.1	47516.2
H6	10	86259.1	53009.4
H7	10	35608.2	51811.3
H8	10	21543.6	49931.3
H9	10	83211.4	50588.2
H10	10	28909.9	45306.3
H11	10	21638.3	48549.2
H12	10	85255.2	57084.4
A1	11	32649.5	45899.4
A2	11	25769.5	44456.3
A3	11	23098.1	45933.1
A4	11	32580.9	44630.4
A5	11	30750.2	46659
A6	11	29710.9	51033.7
A7	11	32748.4	48473.8
A8	11	33598.9	48657.7
A9	11	24945.3	50799.6
A10	11	34168.5	47082.6
A11	11	24989.5	39715.9
A12	11	31171.6	46519.4
B1	11	31211.5	46988.5
B2	11	52636.6	46982.3
B3	11	22980.7	44362.6
B4	11	34312.6	47373.8
B5	11	57556.3	47732.5
B6	11	24188.7	50456.3
B7	11	35839	46678.2
B8	11	55679	48482.5
B9	11	28206.1	48113.7
B10	11	35902.9	49774.6
B11	11	54074.6	48278.6
B12	11	24506.8	45667
C1	11	31272.1	46588.4
C2	11	55843.6	47040.1
C3	11	32514.9	47256.8
C4	11	32771.2	45673.8
C5	11	55402.2	47106.2
C6	11	32540.5	49232.9
C7	11	35286.8	47284.2
C8	11	58214.2	48793.3
C9	11	31942.1	46062.6
C10	11	34056.4	47470.6
C11	11	56910.5	47197
C12	11	30989.5	45243.3
D1	11	46624.5	44328.3
D2	11	51592	47428.8
D3	11	32446.1	44584.1
D4	11	48597.9	50649.9
D5	11	55551.3	47399.1
D6	11	39638.2	53738.3
D7	11	47210.4	52260.9
D8	11	58347.1	50633.5
D9	11	31502	46597.9
D10	11	48878.4	51233.4
D11	11	59176.5	50557.7
D12	11	31602.7	44630.4
E1	11	46553.7	49549.6
E2	11	18417.2	49646.6
E3	11	32325.8	51495.6
E4	11	50886.9	50997
E5	11	16630.4	48268.9
E6	11	34863.1	61993.8
E7	11	52234.4	50152.2
E8	11	18237.4	49012.1
E9	11	31168.5	45478.8
E10	11	49804	48346
E11	11	20478.2	52078.9
E12	11	29145.6	47165.5
F1	11	46596.2	51690.7
F2	11	19398	47600.8
F3	11	74625.9	50936.7
F4	11	50682	49875.1
F5	11	18592.4	45964.6
F6	11	86175.3	52204.7
F7	11	46204.8	51845.2
F8	11	18328.9	50257.3
F9	11	83517.5	49060.1
F10	11	46266.1	47564.9
F11	11	22237.5	49511.1
F12	11	77044.6	50882.2
G1	11	32918.6	49664.8
G2	11	93651.9	49367.6
G3	11	-421.201	53444.9
G4	11	31443.7	48339.4
G5	11	18166.9	49254.2
G6	11	91649.6	56601.9
G7	11	32943.6	50783
G8	11	17965.9	47986.8
G9	11	85197.8	51705.3
G10	11	29645.8	45933.3
G11	11	19039.5	50977.6
G12	11	87115.8	52664.8
H1	11	31124.2	48578.1
H2	11	23823.7	45475.3
H3	11	81111.6	52148
H4	11	32082	48109.2
H5	11	21672.6	47454.5
H6	11	86225.3	52945.2
H7	11	35632.4	51808.1
H8	11	21606.1	49952.6
H9	11	83300.6	50613.8
H10	11	28931.5	45316.9
H11	11	21701.5	48593.3
H12	11	85202.3	56986
A1	12	32675.3	45725.7
A2	12	25922.7	44665.7
A3	12	23167.5	45929.5
A4	12	32842.3	44767.6
A5	12	30738.6	46612
A6	12	29757.4	50982.7
A7	12	32903.3	48471.5
A8	12	33631.3	48643.4
A9	12	25009.7	50774.1
A10	12	34296.2	47060.1
A11	12	25015	39717.8
A12	12	31249.8	46452.5
B1	12	31412.9	47055.5
B2	12	53081.6	47403.7
B3	12	23063.5	44414.6
B4	12	34635.5	47622.5
B5	12	57595	47752.1
B6	12	24226.7	50374
B7	12	36119.2	46782.9
B8	12	55750	48548.1
B9	12	28223.4	48030.5
B10	12	36079.3	49769.2
B11	12	53895.8	48029.9
B12	12	24600.4	45668.6
C1	12	31462.9	46721.8
C2	12	55750.4	46911.7
C3	12	32483.7	47174.5
C4	12	32789.3	45457.9
C5	12	55369.5	46991.1
C6	12	32613.3	49281
C7	12	35422.6	47266
C8	12	58335.7	48889.2
C9	12	32004.1	46106.9
C10	12	34179.3	47418.1
C11	12	57208.4	47413.6
C12	12	31018.2	45248
D1	12	46700.9	44415.4
D2	12	51314	47148.4
D3	12	32392.3	44522.2
D4	12	48274.7	50320.6
D5	12	55771.3	47590.9
D6	12	39617.9	53718.3
D7	12	47125.9	52193.3
D8	12	58234.9	50538.7
D9	12	31643.9	46751.5
D10	12	49035.4	51364.6
D11	12	59121.5	50449.6
D12	12	31658.1	44731.4
E1	12	46647.9	49667
E2	12	18382.7	49568.6
E3	12	32357	51530.4
E4	12	50831.2	50946
E5	12	16590.3	48152.3
E6	12	34887.7	62005.7
E7	12	52203.8	50085.9
E8	12	18290.9	49116.8
E9	12	31197.8	45491.4
E10	12	49869.9	48393.8
E11	12	20403.8	51928.9
E12	12	29349.8	47488.1
F1	12	46669.4	51756.4
F2	12	19429.3	47680.6
F3	12	74657.1	50948.2
F4	12	51025.2	50226.3
F5	12	18617.8	45967.9
F6	12	86075.8	52123.6
F7	12	46289.8	51897.6
F8	12	18388.3	50357.2
F9	12	83729.4	49175.4
F10	12	46423.5	47672.6
F11	12	22310.6	49625.5
F12	12	77178.5	50952
G1	12	32900	49634.9
G2	12	93622.7	49323.7
G3	12	-420.774	53524
G4	12	31342.5	48152.2
G5	12	18176.3	49223.9
G6	12	91470.9	56465.5
G7	12	32950.4	50787.2
G8	12	18025.4	48110.8
G9	12	85183.1	51660.2
G10	12	29637.1	45896.8
G11	12	19068.1	51009.7
G12	12	87063.8	52606.2
H1	12	31101.7	48544
H2	12	23865.3	45420.4
H3	12	81197.2	52199.8
H4	12	32063.8	48048.3
H5	12	21744.2	47515.7
H6	12	86278.3	53006.4
H7	12	35668.3	51845.5
H8	12	21665.3	49955.5
H9	12	83321.2	50609.3
H10	12	28898.7	45275
H11	12	21779.3	48545.2
H12	12	85336.7	56996.4
A1	13	33041.3	45819.3
A2	13	25989.5	44789.8
A3	13	23343.4	45938.4
A4	13	33108.9	44735.9
A5	13	30789.3	46651.6
A6	13	29938.5	51031.5
A7	13	33278.2	48434.3
A8	13	33677.9	48680.4
A9	13	25178.4	50868.8
A10	13	34576.7	47049.4
A11	13	25011.2	39735.7
A12	13	31447.5	46382.9
B1	13	31790.2	47139.4
B2	13	53134.8	47440.5
B3	13	23240.1	44442.9
B4	13	34893.1	47542.5
B5	13	57721.1	47827.9
B6	13	24417.5	50480.6
B7	13	36442.5	46692.8
B8	13	55812.4	48535.4
B9	13	28374.8	48023.8
B10	13	36406.4	49709.3
B11	13	54070.1	48119.5
B12	13	24883	45736.5
C1	13	31843.1	46801.6
C2	13	56024.5	47110.1
C3	13	32679.7	47447.8
C4	13	33090.5	45570.4
C5	13	55451.6	47049.3
C6	13	32762.7	49455.6
C7	13	35781.9	47322.3
C8	13	58395.9	48883.2
C9	13	32166.1	46340.3
C10	13	34504.4	47432.7
C11	13	57606.6	47668.6
C12	13	31090.6	45324.9
D1	13	46758.8	44421.3
D2	13	51328.2	47136.5
D3	13	32448.8	44499.3
D4	13	48429.1	50429.9
D5	13	55666.1	47415.4
D6	13	39585.8	53681.7
D7	13	47184.8	52231.8
D8	13	58265.1	50515
D9	13	31762.8	46926.2
D10	13	49139.9	51495.7
D11	13	59390.4	50652.8
D12	13	31708.1	44771.7
E1	13	46605.9	49580.2
E2	13	18425.5	49629.4
E3	13	32612	51912.6
E4	13	50956.2	51034.7
E5	13	16594.9	48173.9
E6	13	34893.8	62024.1
E7	13	52261.8	50158
E8	13	18254.6	48973.7
E9	13	31223.4	45481.1
E10	13	49813.3	48387.6
E11	13	20439.7	51984.3
E12	13	29363.2	47424.5
F1	13	46705.3	51794.6
F2	13	19528.5	47863.8
F3	13	74892	51077.7
F4	13	50903.4	50056.7
F5	13	18685.7	46071.9
F6	13	86156.2	52096.5
F7	13	46362	51935.1
F8	13	18336.5	50207.8
F9	13	83741.7	49157.5
F10	13	46591.7	47876.3
F11	13	22385.7	49748.2
F12	13	77351.3	50967.7
G1	13	32953.2	49649.2
G2	13	93849.2	49423.7
G3	13	-420.57	53207
G4	13	31405.8	48238
G5	13	18207.8	49265.1
G6	13	91577	56489.3
G7	13	33026.2	50815.7
G8	13	18034.5	48142.4
G9	13	85307.6	51695.9
G10	13	29670.9	45961.1
G11	13	19065	50951
G12	13	87269.1	52718.5
H1	13	31154.9	48526.9
H2	13	23957.8	45427.5
H3	13	81151.2	52063.1
H4	13	32090.3	48055.7
H5	13	21880.2	47556.9
H6	13	86359.7	52993.7
H7	13	35770.2	51938.3
H8	13	21810.3	49956.3
H9	13	83453.8	50673.8
H10	13	28925.9	45297.1
H11	13	22017	48607.3
H12	13	85276.1	56845.5
A1	14	33571	45808.4
A2	14	25948.1	44670.4
A3	14	23688.8	45989.4
A4	14	33692.5	44779.8
A5	14	30876.2	46720.2
A6	14	30221.6	51035
A7	14	33958	48456.6
A8	14	33756.3	48719.4
A9	14	25423.1	50859.6
A10	14	35208.6	47080.3
A11	14	25021.1	39751.3
A12	14	31836.5	46358.6
B1	14	32497.2	47358.5
B2	14	53233.9	47445.4
B3	14	23583.4	44587.9
B4	14	35503	47578.4
B5	14	57874.2	47875.5
B6	14	24714.6	50549.7
B7	14	37240.3	46848.3
B8	14	55925.6	48581.2
B9	14	28521.2	47918.5
B10	14	37152.1	49755.2
B11	14	54442	48402.9
B12	14	25336.2	45779.2
C1	14	32553	47019.8
C2	14	56227.4	47250.8
C3	14	32728.2	47506.6
C4	14	33666	45610.3
C5	14	55559	47088.5
C6	14	32843.6	49512
C7	14	36459.8	47416.4
C8	14	58598.4	49017.9
C9	14	32149.7	46198.3
C10	14	35176.9	47519.6
C11	14	57626.5	47650.4
C12	14	31097.1	45309.4
D1	14	46892	44541.5
D2	14	51688.3	47439.2
D3	14	32343.2	44342.8
D4	14	48443.9	50427.6
D5	14	55692.2	47358.8
D6	14	39613.8	53650.5
D7	14	47236.4	52258.6
D8	14	58341.2	50526.1
D9	14	31710.6	46780
D10	14	49129.7	51402.1
D11	14	59397.9	50554.7
D12	14	31793.6	44862.5
E1	14	46591.4	49517.4
E2	14	18447.4	49623.7
E3	14	32668	51907.3
E4	14	50925.7	50958.5
E5	14	16625.3	48182
E6	14	35046.6	62127.7
E7	14	52241.8	50065.6
E8	14	18324.8	49104.2
E9	14	31302.1	45584.9
E10	14	49818.3	48373.3
E11	14	20385.8	51880
E12	14	29425.6	47469
F1	14	46768.1	51810.1
F2	14	19488.9	47759.1
F3	14	75063.9	51165
F4	14	50925	50063.1
F5	14	18713.5	46106.9
F6	14	86326	52187.1
F7	14	46408.9	51967
F8	14	18393.1	50296.4
F9	14	83982.6	49284.7
F10	14	46550.4	47802.5
F11	14	22371.2	49665.5
F12	14	77421	50935.7
G1	14	33019.5	49711.6
G2	14	94221.1	49550.6
G3	14	-419.755	53288.2
G4	14	31481	48289.7
G5	14	18307.7	49454.3
G6	14	91697.1	56556.2
G7	14	33048.1	50776.9
G8	14	18048.4	48128.4
G9	14	85615.7	51830.3
G10	14	29750.8	46008.5
G11	14	19049.9	50889.4
G12	14	87394.2	52746.2
H1	14	31125.8	48444.9
H2	14	24169	45453.1
H3	14	81228.2	52075.4
H4	14	32133.2	48079
H5	14	22113.4	47598.3
H6	14	86420.6	53023.1
H7	14	35812.7	51950.2
H8	14	22071.5	50004.9
H9	14	83559.8	50708.3
H10	14	28935.8	45310
H11	14	22417	48590.8
H12	14	85271.8	56797.3
A1	15	34565.5	45744.9
A2	15	26031.4	44740.7
A3	15	24280.5	45964.4
A4	15	34709	44758.9
A5	15	30925.4	46692.3
A6	15	30746.6	51033.2
A7	15	35301.3	48508.3
A8	15	33809.5	48695.9
A9	15	25913.1	50975.2
A10	15	36284.7	47114.1
A11	15	25079.9	39784.4
A12	15	32725	46373.5
B1	15	33566.9	47257.4
B2	15	53529.2	47629.5
B3	15	24179	44748.6
B4	15	36476.1	47424.1
B5	15	58051.8	47898.7
B6	15	25305.9	50648.2
B7	15	38614.4	46893
B8	15	56077.8	48606.9
B9	15	29307.1	48516.1
B10	15	38441.5	49813
B11	15	54646.1	48481.7
B12	15	26136.1	45765.8
C1	15	33443.9	46869.3
C2	15	56451.1	47291.2
C3	15	32780	47554.8
C4	15	34797	45886.9
C5	15	55908.9	47311.6
C6	15	32878.2	49534.1
C7	15	37817.2	47632.9
C8	15	58808	49073.9
C9	15	32006.6	46022.9
C10	15	36459.9	47737.9
C11	15	57667.7	47523.5
C12	15	31040.6	45216.4
D1	15	46936.6	44576.6
D2	15	51868.2	47483
D3	15	32310.3	44292.2
D4	15	48590.9	50539.9
D5	15	55769.3	47347.1
D6	15	39582	53567.2
D7	15	47170.8	52104.7
D8	15	58312.7	50397.3
D9	15	31595.8	46608.7
D10	15	49177.4	51451.7
D11	15	59504.5	50535.6
D12	15	31757.1	44778.5
E1	15	46638.3	49562.5
E2	15	18411.7	49518.2
E3	15	32610.2	51818.7
E4	15	51063	51060
E5	15	16625.9	48143.3
E6	15	34985.9	61996.5
E7	15	52232.2	50044.3
E8	15	18320.2	49117.9
E9	15	31305	45528.4
E10	15	49863	48393.5
E11	15	20435.9	51940
E12	15	29446.7	47533.7
F1	15	46786.4	51819.9
F2	15	19453.1	47633.4
F3	15	75062.3	51105.4
F4	15	50819.3	49915
F5	15	18753.1	46142
F6	15	86350	52190.3
F7	15	46410.3	51936.4
F8	15	18425.3	50328.9
F9	15	84104.3	49352.8
F10	15	46682.8	47899.5
F11	15	22433.9	49795.2
F12	15	77506.5	50972.6
G1	15	33056.9	49695.9
G2	15	94307.5	49566
G3	15	-419.961	53178.9
G4	15	31704.1	48543.5
G5	15	18342.3	49526.4
G6	15	91785.4	56564.1
G7	15	33099	50733.9
G8	15	18073.8	48129.1
G9	15	85982.9	52009.7
G10	15	29896	46175.7
G11	15	19079.4	50965.4
G12	15	87327.2	52670.7
H1	15	31158.2	48397.8
H2	15	24561.8	45526.2
H3	15	81245.1	52043
H4	15	32223.7	48176.2
H5	15	22587	47624.8
H6	15	86449	53014.4
H7	15	35903	51964.9
H8	15	22552	50038.8
H9	15	83656.8	50745.6
H10	15	28934.1	45296.9
H11	15	23205.8	48668.4
H12	15	85165.7	56751.4
A1	16	36389	45766.8
A2	16	26034.9	44600.4
A3	16	25431.2	46008.2
A4	16	36647.6	44833.4
A5	16	30998.4	46618.4
A6	16	31772.3	51025.8
A7	16	37586.4	48562.3
A8	16	33975.1	48721.4
A9	16	26702.5	50833.4
A10	16	38222.8	47145.8
A11	16	25070.2	39782.7
A12	16	34212.1	46312.9
B1	16	35475.3	47306.1
B2	16	53621.7	47527.1
B3	16	25088.2	44564
B4	16	38551.8	47658.4
B5	16	58248.9	47897.2
B6	16	26284	50646.7
B7	16	41050.8	47042.8
B8	16	56285.2	48629.4
B9	16	29928.7	48258
B10	16	40625.8	49744.9
B11	16	54841.6	48379.9
B12	16	27649.8	45745.4
C1	16	35447.2	47098
C2	16	56681.9	47322.2
C3	16	32722.6	47432.2
C4	16	36497	45816.2
C5	16	56306.5	47516.2
C6	16	32885.1	49530.8
C7	16	39873.2	47617.3
C8	16	59021.3	49045.9
C9	16	32013.4	46008
C10	16	38482.4	47799.5
C11	16	58082.3	47684.7
C12	16	31104.9	45256.9
D1	16	47055.6	44723.4
D2	16	52204.8	47621.5
D3	16	32514.3	44533
D4	16	48421.7	50357.5
D5	16	56207	47553.1
D6	16	39555.6	53545.5
D7	16	47102.1	52032.5
D8	16	58504.7	50422.7
D9	16	31795.5	46826.2
D10	16	49214.8	51485.5
D11	16	59544.8	50369.2
D12	16	31791.7	44820.8
E1	16	46685.3	49565.7
E2	16	18481.8	49649.4
E3	16	32561.3	51665.4
E4	16	51042.1	51011.8
E5	16	16675.2	48163.2
E6	16	35062.9	62099.5
E7	16	52294.6	50093.1
E8	16	18237.8	48807.7
E9	16	31384.8	45633
E10	16	50034.4	48556.9
E11	16	20351.6	51749.4
E12	16	29433.5	47527
F1	16	46833	51869.1
F2	16	19488.7	47679.4
F3	16	75076.5	51117.4
F4	16	50944	50004.1
F5	16	18646.2	45868.2
F6	16	86342.5	52192
F7	16	46452.6	51945.3
F8	16	18468.3	50376.6
F9	16	84427.6	49513.8
F10	16	46694.3	47912.6
F11	16	22409.4	49741.5
F12	16	77684.9	51007
G1	16	33123.4	49675.6
G2	16	94357	49582.3
G3	16	-414.721	53214.8
G4	16	31761.7	48496.7
G5	16	18388	49652.7
G6	16	91866.1	56632.8
G7	16	33182.2	50653.9
G8	16	18129.7	48159.6
G9	16	86028.3	52057.1
G10	16	29915.2	46179.2
G11	16	19055.3	50922.8
G12	16	87235.9	52582.6
H1	16	31197.3	48349.7
H2	16	25199.4	45490.4
H3	16	81344.7	52126.9
H4	16	32245.3	48054
H5	16	23432.2	47676.7
H6	16	86366.3	52948.2
H7	16	36045.8	51977.4
H8	16	23486.6	50076.8
H9	16	83619.7	50692.4
H10	16	28939.6	45283.8
H11	16	24643.6	48671.6
H12	16	85140	56701.1
A1	17	39453	45845.8
A2	17	26187.2	44653.8
A3	17	27533.7	46004.4
A4	17	39763.9	44929
A5	17	31273.6	46706.8
A6	17	33747	51083.8
A7	17	41217.7	48682.9
A8	17	34247.6	48727.9
A9	17	28409.4	50961
A10	17	41485.3	47265.6
A11	17	25065.4	39720.3
A12	17	37075.1	46370.4
B1	17	38620.3	47362.4
B2	17	54069	47600.6
B3	17	26936.9	44624.9
B4	17	41858.7	47840.3
B5	17	58869.6	48036.3
B6	17	28164.6	50685.8
B7	17	44938.1	47221.2
B8	17	56929.5	48789.6
B9	17	31368.1	48117.4
B10	17	44333.8	49906.5
B11	17	55467.6	48510.1
B12	17	30444.2	45805.9
C1	17	38450.1	47115.2
C2	17	57243.9	47417.9
C3	17	32948.3	47713.8
C4	17	39504.9	45957.5
C5	17	56981.8	47726.4
C6	17	32970.9	49585.1
C7	17	43303.7	47672.1
C8	17	59594.2	49212.8
C9	17	32146.3	46133.8
C10	17	41895.5	47934.4
C11	17	58604.7	47673.3
C12	17	31179.1	45350.2
D1	17	47026.2	44604.5
D2	17	52584.8	47596.2
D3	17	32603	44626.1
D4	17	48476	50348.9
D5	17	56534.4	47445.2
D6	17	39606.3	53542.7
D7	17	47230.4	52120.8
D8	17	59058.7	50492.1
D9	17	31788.9	46795.1
D10	17	49280.6	51505.8
D11	17	60320.1	50538.6
D12	17	31809.7	44815.8
E1	17	46620.6	49456.3
E2	17	18511.3	49624.3
E3	17	32671.8	51786.6
E4	17	51048.2	50945.2
E5	17	16728	48233.5
E6	17	34907.8	61770.6
E7	17	52342.5	50053.3
E8	17	18467.2	49166
E9	17	31396.5	45633.5
E10	17	49977.6	48463.3
E11	17	20368.7	51758.6
E12	17	29402.1	47427.3
F1	17	46771.2	51752.1
F2	17	19521	47711.5
F3	17	75173.4	51142.2
F4	17	51004.3	50023.1
F5	17	18738.3	45980.9
F6	17	86732.5	52371.5
F7	17	46544.6	51963.5
F8	17	18520.4	50327.7
F9	17	84610.9	49559.8
F10	17	46762.3	47973.2
F11	17	22396.4	49688.5
F12	17	78173.5	51154
G1	17	33307.7	49715.4
G2	17	94381.1	49503.1
G3	17	-402.767	53355.6
G4	17	31903.6	48537.9
G5	17	18449.1	49688.1
G6	17	92074	56693.5
G7	17	33460.4	50703.6
G8	17	18229	48255.7
G9	17	85830.3	51877.9
G10	17	29999.6	46280.9
G11	17	19081.2	50944.1
G12	17	87516.5	52701.6
H1	17	31345	48363.8
H2	17	26515.4	45516.5
H3	17	81387.2	52099
H4	17	32376.9	48075.3
H5	17	25060	47744.3
H6	17	86512.9	52991.1
H7	17	36353	51998.8
H8	17	25176.6	50063
H9	17	83733	50738.8
H10	17	28906.1	45195.3
H11	17	27328.5	48734.1
H12	17	85235.6	56720
A1	18	43903.7	45993.6
A2	18	26517	44742.5
A3	18	31247.7	46115.1
A4	18	44333.4	44984.3
A5	18	31697.2	46685.1
A6	18	37287.1	51166.4
A7	18	46306.3	48794.2
A8	18	34743	48777.5
A9	18	31262.8	51023.7
A10	18	46235.2	47362.9
A11	18	25103.1	39765.9
A12	18	41939	46418.1
B1	18	43277.7	47585.3
B2	18	54875.8	47668.2
B3	18	30312.8	44792.9
B4	18	46656.8	47890.1
B5	18	59889.9	48245.5
B6	18	31510.4	50754.4
B7	18	50363.5	47477
B8	18	57775.4	48835
B9	18	34318.4	48471.6
B10	18	49592.2	49949.9
B11	18	56425.8	48474.2
B12	18	35192.4	45937.4
C1	18	42802.7	47091.9
C2	18	57921.4	47300.7
C3	18	32948.6	47617.3
C4	18	44192	46283.6
C5	18	57574.9	47515.1
C6	18	33012.2	49597.7
C7	18	48690.5	48074.9
C8	18	60352.4	49234.3
C9	18	32065.7	46021.2
C10	18	46892.4	48063.2
C11	18	59728	47804.8
C12	18	31277.2	45492.7
D1	18	46924.1	44445.7
D2	18	53180.1	47452
D3	18	32533.8	44454.3
D4	18	48714.3	50480.4
D5	18	57400.9	47542.2
D6	18	39591.1	53510.1
D7	18	47282.3	52096.4
D8	18	59756.1	50439.8
D9	18	31733.4	46631.7
D10	18	49276.7	51443.2
D11	18	61376.6	50567.7
D12	18	31765.2	44749.1
E1	18	46661.2	49433.5
E2	18	18585.7	49698.7
E3	18	32713	51816.8
E4	18	51323.6	51115
E5	18	16668.9	47998.6
E6	18	35138.9	62108.5
E7	18	52360.2	49992.7
E8	18	18509.9	49032.2
E9	18	31426.2	45592.4
E10	18	50060.3	48516.4
E11	18	20399.1	51795.4
E12	18	29358.6	47311.1
F1	18	46868.3	51745.4
F2	18	19605.6	47781.9
F3	18	75304.5	51146.3
F4	18	50986.1	49909.7
F5	18	18862.5	46203.8
F6	18	86433.3	52170.5
F7	18	46590.3	51975.4
F8	18	18652	50374
F9	18	84732.5	49604.1
F10	18	46806.4	47967.8
F11	18	22394.5	49686.7
F12	18	78747.6	51209.2
G1	18	33606.6	49781.8
G2	18	94285.4	49382.5
G3	18	-414.411	53177.2
G4	18	32207.2	48638.1
G5	18	18472.8	49553
G6	18	92007.9	56617.1
G7	18	33983.6	50682.9
G8	18	18344.6	48325.6
G9	18	85986.2	51914.2
G10	18	29980.2	46216.9
G11	18	19048	50833.4
G12	18	87565.3	52656
H1	18	31582.1	48341.8
H2	18	28874.6	45555.3
H3	18	81411.7	52091.7
H4	18	32646.1	48109.6
H5	18	27925.5	47742.8
H6	18	86497.9	52926.5
H7	18	36868.8	51973.8
H8	18	28247.1	50127.4
H9	18	83774.1	50734.4
H10	18	28932.4	45238.6
H11	18	31971.1	48881.6
H12	18	85245.6	56748.9
A1	19	49617.4	46096.8
A2	19	26907.4	44617.5
A3	19	37104.3	46274.1
A4	19	50388.2	45206.7
A5	19	32452.8	46660.1
A6	19	43079.7	51333.4
A7	19	52744.7	48968
A8	19	35657.4	48795.2
A9	19	35989	51152.6
A10	19	52452.4	47531.1
A11	19	25145.4	39780
A12	19	49309.1	46471.7
B1	19	49070.7	47663
B2	19	56202.6	47558.5
B3	19	35713.2	44867.2
B4	19	53131.8	48198.9
B5	19	61345.5	48118.2
B6	19	36992.4	50850.7
B7	19	57212.9	47607.6
B8	19	59370.5	48911.3
B9	19	38974.8	48419.7
B10	19	56385.6	50247.6
B11	19	58368.2	48568.8
B12	19	42330.4	46084.4
C1	19	48663	47336.3
C2	19	59636.3	47482.7
C3	19	32898.5	47480.2
C4	19	50064.8	46323.4
C5	19	59247.1	47729.2
C6	19	33047.4	49587.5
C7	19	55296	48151.5
C8	19	61921.6	49294.2
C9	19	32028.5	45863.6
C10	19	53417.5	48292.7
C11	19	61383.9	47646.2
C12	19	31351.1	45547.7
D1	19	47312.8	44692
D2	19	54877.7	47683.4
D3	19	32611.7	44512.7
D4	19	48678.3	50299.6
D5	19	59164.3	47796.8
D6	19	39538.1	53387.2
D7	19	47382.2	52020.7
D8	19	61294.9	50470.2
D9	19	31796.6	46668.3
D10	19	49325.4	51411.3
D11	19	63284.9	50534.3
D12	19	31834	44783.6
E1	19	46861.4	49496.8
E2	19	18657.9	49668.5
E3	19	32711.7	51765.9
E4	19	51367.2	51010.3
E5	19	16873.9	48141.7
E6	19	35232.3	62206.1
E7	19	52573.6	50048.4
E8	19	18825	49240.9
E9	19	31431.3	45554.7
E10	19	50363.3	48701.2
E11	19	20444.2	51876.4
E12	19	29403.1	47344
F1	19	47053.4	51785.1
F2	19	19640.6	47724.9
F3	19	75306	51134.6
F4	19	51276.3	50050
F5	19	18917	45963.2
F6	19	86609.1	52228.8
F7	19	46744.2	51960.5
F8	19	18882.6	50397.1
F9	19	84849.6	49636.7
F10	19	46997.4	48013.2
F11	19	22430.8	49733.9
F12	19	79462.8	51087.5
G1	19	34113.2	49738.5
G2	19	94701.6	49596.2
G3	19	-398.885	53237.1
G4	19	32566.6	48501.4
G5	19	18611.7	49660
G6	19	92213.7	56688.1
G7	19	34869	50700.7
G8	19	18617.8	48447.5
G9	19	86103.6	51950.6
G10	19	30048.5	46279.1
G11	19	19104.5	50957.4
G12	19	87664.7	52599.8
H1	19	32010.4	48245.2
H2	19	32982.7	45699.2
H3	19	81552.9	52133.3
H4	19	33119.1	48090.9
H5	19	32680.5	47890.7
H6	19	86494.2	52896.3
H7	19	37864.8	52012.8
H8	19	33311.2	50269.2
H9	19	83883.9	50732
H10	19	28959.4	45220.6
H11	19	39010.8	48987.6
H12	19	85473.9	56916
A1	20	56237.1	46297.4
A2	20	27742.2	44587
A3	20	45165.5	46476.1
A4	20	57522	45415.1
A5	20	33905.5	46889.9
A6	20	51649.8	51621.5
A7	20	60391.9	49267.6
A8	20	37339.2	49050
A9	20	42973.3	51427.7
A10	20	59784.2	47737.6
A11	20	25236.4	39847.8
A12	20	59229.3	46712.3
B1	20	55602.8	47739.7
B2	20	58883.3	47599.1
B3	20	43621.4	45137.4
B4	20	60684.3	48415.5
B5	20	64468.1	48348.1
B6	20	45066.3	51109.4
B7	20	65213.4	47768.9
B8	20	62317.4	49021.7
B9	20	46318.9	48635.5
B10	20	64298.2	50473.2
B11	20	61842.4	48683.3
B12	20	51797.4	46433.9
C1	20	55415.9	47601.2
C2	20	62689.2	47631.5
C3	20	33096.5	47700.7
C4	20	57251.2	46505.9
C5	20	62214.1	47889.6
C6	20	33082	49571.1
C7	20	63246.5	48231.6
C8	20	64731.9	49383.7
C9	20	32196.1	46078.2
C10	20	61149.7	48487.7
C11	20	64858.2	47713.5
C12	20	31438.9	45634.7
D1	20	47544.1	44648.8
D2	20	57673	47778.2
D3	20	32598.5	44397.3
D4	20	49164.6	50488.3
D5	20	61544.8	47464.9
D6	20	39613.2	53435.1
D7	20	47735.3	52114.5
D8	20	64131.9	50540.6
D9	20	31920.1	46736.5
D10	20	49355.8	51342.8
D11	20	66954	50704.8
D12	20	31888.1	44828.8
E1	20	46983.4	49349
E2	20	18830.4	49761.1
E3	20	32762.7	51705.6
E4	20	51711.3	51030.2
E5	20	17007.1	48051
E6	20	35268.7	62165.2
E7	20	52915.5	50076.9
E8	20	19255.5	49230.1
E9	20	31424.1	45471.9
E10	20	50263.1	48438
E11	20	20424	51782.9
E12	20	29400.5	47334.7
F1	20	47274.2	51709
F2	20	19802.8	47719.1
F3	20	75519.5	51163.2
F4	20	51591.4	50012.1
F5	20	19240.5	46220.6
F6	20	86670.5	52174.6
F7	20	47043.1	51983.4
F8	20	19319.4	50500.9
F9	20	84902.3	49539.1
F10	20	46946.6	47774.8
F11	20	22421	49687.3
F12	20	81174.4	51110.1
G1	20	35125.2	49853.5
G2	20	94836.2	49504.7
G3	20	-391.602	53350.8
G4	20	33443.9	48577.8
G5	20	18775	49581.9
G6	20	92451.9	56805.5
G7	20	36476.9	50798.8
G8	20	19041.1	48486.1
G9	20	86294.7	51966.3
G10	20	30039	46202.3
G11	20	19206.6	51154.5
G12	20	88017	52630.5
H1	20	32876.4	48265
H2	20	39359.3	45934.4
H3	20	81866.1	52235.3
H4	20	33995.8	48138.4
H5	20	39755.1	48067.2
H6	20	86753.3	53023
H7	20	39537.1	52050.1
H8	20	40780	50428.8
H9	20	84075.1	50744.6
H10	20	29023.1	45235.8
H11	20	48484.4	49223.7
H12	20	85518.1	56928.2
A1	21	63459.5	46493.7
A2	21	29180.5	44682.8
A3	21	54172.9	46742.3
A4	21	65184	45482.1
A5	21	35971.1	46859.6
A6	21	62284.7	51839
A7	21	68354.5	49491.3
A8	21	39820.7	49185.3
A9	21	51616.7	51628.6
A10	21	67919.6	48038.6
A11	21	25328.6	39955.6
A12	21	70205.2	46947.3
B1	21	62927	48022.4
B2	21	63637.2	47782.9
B3	21	52696.5	45271.3
B4	21	68521.5	48325.6
B5	21	69481.9	48345.1
B6	21	54995.4	51324.9
B7	21	73681.9	47953.7
B8	21	67355.1	49128.2
B9	21	55881.1	48816.5
B10	21	72787.5	50671.9
B11	21	67495.2	48736.4
B12	21	61917.8	46577.1
C1	21	62761.3	47770.5
C2	21	67670.3	47616.8
C3	21	33149.7	47617.9
C4	21	65268.9	46841.4
C5	21	67070.5	48011.4
C6	21	33158	49554.6
C7	21	71764.4	48431.8
C8	21	69761.3	49495.8
C9	21	32330.2	46156.2
C10	21	69501.4	48636.2
C11	21	70917.8	47889.6
C12	21	31397	45510.3
D1	21	48011.7	44599.2
D2	21	62473.6	47948.5
D3	21	32759.9	44523.9
D4	21	49869.2	50590
D5	21	66666.4	47760.9
D6	21	39634.3	53393.4
D7	21	48375.1	52283.3
D8	21	69203.9	50702.7
D9	21	32049	46819.6
D10	21	49659.9	51496.8
D11	21	73136.1	50843.9
D12	21	31842.7	44729.2
E1	21	47539.8	49393.4
E2	21	19082.4	49663.4
E3	21	32811.7	51667.8
E4	21	52386.4	51029.9
E5	21	17443.9	48115.9
E6	21	35324.2	62116.4
E7	21	53486.7	50092.4
E8	21	19907.3	48933.3
E9	21	31562.2	45581.2
E10	21	50601.2	48452.1
E11	21	20463.2	51890.2
E12	21	29545.5	47555.8
F1	21	47897.4	51791.2
F2	21	20083.1	47703.3
F3	21	75743.1	51193
F4	21	51964.5	49741.2
F5	21	19539.3	46060.8
F6	21	87001.5	52325.2
F7	21	47606.9	52004.3
F8	21	20021.7	50391
F9	21	85080.2	49495.1
F10	21	47173.9	47686.1
F11	21	22429	49688.5
F12	21	84157.6	51289.9
G1	21	36748.2	49945.1
[truncated: 1,847 more rows]

## Sheet: Amplification Data
Block Type	96well
Chemistry	TAQMAN
Experiment File Name	D:\Applied Biosystems\StepOne Software v2.2.2\experiments\CM Differentiation\CM DIFFERENTIATION 02FEB16 CT.eds
Experiment Run End Time	2016-02-02 15:45:55 PM PST
Instrument Type	steponeplus
Passive Reference	ROX
Well	Cycle	Target Name	Rn	ΔRn
A1	1	GAPDH	0.709049	0.0043639
A1	2	GAPDH	0.708234	0.00289487
A1	3	GAPDH	0.707595	0.0016018
A1	4	GAPDH	0.707019	0.000371785
A1	5	GAPDH	0.707474	0.00017347
A1	6	GAPDH	0.707451	-0.000503649
A1	7	GAPDH	0.707737	-0.000871361
A1	8	GAPDH	0.708015	-0.00124664
A1	9	GAPDH	0.708265	-0.00165125
A1	10	GAPDH	0.709875	-0.000694307
A1	11	GAPDH	0.711326	0.000102895
A1	12	GAPDH	0.714595	0.00271726
A1	13	GAPDH	0.721122	0.00859058
A1	14	GAPDH	0.732858	0.0196729
A1	15	GAPDH	0.755614	0.0417753
A1	16	GAPDH	0.795095	0.0806028
A1	17	GAPDH	0.860557	0.145411
A1	18	GAPDH	0.954561	0.238761
A1	19	GAPDH	1.07637	0.359919
A1	20	GAPDH	1.21469	0.497586
A1	21	GAPDH	1.3649	0.647142
A1	22	GAPDH	1.52063	0.802219
A1	23	GAPDH	1.67246	0.953391
A1	24	GAPDH	1.81761	1.09788
A1	25	GAPDH	1.95694	1.23656
A1	26	GAPDH	2.0836	1.36257
A1	27	GAPDH	2.20141	1.47973
A1	28	GAPDH	2.30928	1.58694
A1	29	GAPDH	2.40566	1.68266
A1	30	GAPDH	2.49285	1.76921
A1	31	GAPDH	2.57088	1.84658
A1	32	GAPDH	2.63208	1.90712
A1	33	GAPDH	2.6858	1.96019
A1	34	GAPDH	2.72479	1.99853
A1	35	GAPDH	2.75557	2.02866
A1	36	GAPDH	2.77827	2.0507
A1	37	GAPDH	2.79519	2.06697
A1	38	GAPDH	2.80343	2.07455
A1	39	GAPDH	2.81501	2.08548
A1	40	GAPDH	2.82579	2.09561
A2	1	CARDIAC TROPONIN T	0.576627	0.000650822
A2	2	CARDIAC TROPONIN T	0.576729	0.000283899
A2	3	CARDIAC TROPONIN T	0.57725	0.000336055
A2	4	CARDIAC TROPONIN T	0.577945	0.000562854
A2	5	CARDIAC TROPONIN T	0.578676	0.00082464
A2	6	CARDIAC TROPONIN T	0.578658	0.000338627
A2	7	CARDIAC TROPONIN T	0.578553	-0.000234886
A2	8	CARDIAC TROPONIN T	0.579062	-0.000194948
A2	9	CARDIAC TROPONIN T	0.579962	0.000236473
A2	10	CARDIAC TROPONIN T	0.579627	-0.000567293
A2	11	CARDIAC TROPONIN T	0.579657	-0.00100515
A2	12	CARDIAC TROPONIN T	0.580373	-0.00075838
A2	13	CARDIAC TROPONIN T	0.580255	-0.00134459
A2	14	CARDIAC TROPONIN T	0.580878	-0.00119057
A2	15	CARDIAC TROPONIN T	0.581828	-0.0007089
A2	16	CARDIAC TROPONIN T	0.583737	0.000730853
A2	17	CARDIAC TROPONIN T	0.58645	0.00297521
A2	18	CARDIAC TROPONIN T	0.592658	0.00871514
A2	19	CARDIAC TROPONIN T	0.603067	0.0186553
A2	20	CARDIAC TROPONIN T	0.622205	0.037325
A2	21	CARDIAC TROPONIN T	0.65306	0.067711
A2	22	CARDIAC TROPONIN T	0.69936	0.113543
A2	23	CARDIAC TROPONIN T	0.76061	0.174324
A2	24	CARDIAC TROPONIN T	0.833926	0.247172
A2	25	CARDIAC TROPONIN T	0.91577	0.328546
A2	26	CARDIAC TROPONIN T	0.997497	0.409805
A2	27	CARDIAC TROPONIN T	1.08219	0.494029
A2	28	CARDIAC TROPONIN T	1.16109	0.572462
A2	29	CARDIAC TROPONIN T	1.23925	0.650157
A2	30	CARDIAC TROPONIN T	1.31206	0.72249
A2	31	CARDIAC TROPONIN T	1.38226	0.792225
A2	32	CARDIAC TROPONIN T	1.44531	0.854811
A2	33	CARDIAC TROPONIN T	1.50436	0.913387
A2	34	CARDIAC TROPONIN T	1.55894	0.967501
A2	35	CARDIAC TROPONIN T	1.61084	1.01893
A2	36	CARDIAC TROPONIN T	1.65605	1.06368
A2	37	CARDIAC TROPONIN T	1.69973	1.10688
A2	38	CARDIAC TROPONIN T	1.7348	1.14148
A2	39	CARDIAC TROPONIN T	1.77112	1.17734
A2	40	CARDIAC TROPONIN T	1.79924	1.20498
A3	1	CONNEXIN 43	0.497815	-0.000575406
A3	2	CONNEXIN 43	0.499613	0.00067657
A3	3	CONNEXIN 43	0.500383	0.000900992
A3	4	CONNEXIN 43	0.501104	0.00107612
A3	5	CONNEXIN 43	0.501014	0.000439851
A3	6	CONNEXIN 43	0.500944	-0.000176152
A3	7	CONNEXIN 43	0.501132	-0.00053371
A3	8	CONNEXIN 43	0.500874	-0.00133777
A3	9	CONNEXIN 43	0.501447	-0.00131052
A3	10	CONNEXIN 43	0.502005	-0.00129865
A3	11	CONNEXIN 43	0.502864	-0.000985294
A3	12	CONNEXIN 43	0.504414	1.89359e-05
A3	13	CONNEXIN 43	0.508147	0.00320619
A3	14	CONNEXIN 43	0.515092	0.00960505
A3	15	CONNEXIN 43	0.528246	0.0222139
A3	16	CONNEXIN 43	0.552753	0.0461751
A3	17	CONNEXIN 43	0.598501	0.0913765
A3	18	CONNEXIN 43	0.677603	0.169933
A3	19	CONNEXIN 43	0.801838	0.293623
A3	20	CONNEXIN 43	0.971801	0.463039
A3	21	CONNEXIN 43	1.15897	0.649662
A3	22	CONNEXIN 43	1.35049	0.84064
A3	23	CONNEXIN 43	1.54717	1.03677
A3	24	CONNEXIN 43	1.73982	1.22888
A3	25	CONNEXIN 43	1.91632	1.40483
A3	26	CONNEXIN 43	2.07012	1.55808
A3	27	CONNEXIN 43	2.20455	1.69196
A3	28	CONNEXIN 43	2.31869	1.80556
A3	29	CONNEXIN 43	2.41968	1.906
A3	30	CONNEXIN 43	2.50592	1.9917
A3	31	CONNEXIN 43	2.58072	2.06595
A3	32	CONNEXIN 43	2.64528	2.12997
A3	33	CONNEXIN 43	2.70435	2.1885
A3	34	CONNEXIN 43	2.7544	2.238
A3	35	CONNEXIN 43	2.80115	2.2842
A3	36	CONNEXIN 43	2.84413	2.32663
A3	37	CONNEXIN 43	2.87903	2.36099
A3	38	CONNEXIN 43	2.90767	2.38908
A3	39	CONNEXIN 43	2.93549	2.41635
A3	40	CONNEXIN 43	2.96173	2.44206
A4	1	GAPDH	0.727713	0.000768727
A4	2	GAPDH	0.728936	0.00166638
A4	3	GAPDH	0.728656	0.00106153
A4	4	GAPDH	0.728913	0.000993347
A4	5	GAPDH	0.728563	0.000318037
A4	6	GAPDH	0.728001	-0.000569585
A4	7	GAPDH	0.728068	-0.000827484
A4	8	GAPDH	0.727673	-0.00154827
A4	9	GAPDH	0.728433	-0.00111315
A4	10	GAPDH	0.728642	-0.00122937
A4	11	GAPDH	0.730016	-0.000180555
A4	12	GAPDH	0.733618	0.00309551
A4	13	GAPDH	0.740097	0.00924976
A4	14	GAPDH	0.752405	0.0212327
A4	15	GAPDH	0.775465	0.0439672
A4	16	GAPDH	0.817418	0.0855946
A4	17	GAPDH	0.88504	0.152892
A4	18	GAPDH	0.98553	0.253056
A4	19	GAPDH	1.11462	0.381819
A4	20	GAPDH	1.26658	0.533459
A4	21	GAPDH	1.43318	0.699729
A4	22	GAPDH	1.59914	0.865361
A4	23	GAPDH	1.76488	1.03078
A4	24	GAPDH	1.92269	1.18826
A4	25	GAPDH	2.07287	1.33812
A4	26	GAPDH	2.21201	1.47693
A4	27	GAPDH	2.34376	1.60836
A4	28	GAPDH	2.46096	1.72523
A4	29	GAPDH	2.56599	1.82994
A4	30	GAPDH	2.66041	1.92404
A4	31	GAPDH	2.74126	2.00456
A4	32	GAPDH	2.80714	2.07012
A4	33	GAPDH	2.86392	2.12657
A4	34	GAPDH	2.90493	2.16725
A4	35	GAPDH	2.93571	2.19771
A4	36	GAPDH	2.96023	2.2219
A4	37	GAPDH	2.97654	2.23788
A4	38	GAPDH	2.98683	2.24785
A4	39	GAPDH	3.00017	2.26086
A4	40	GAPDH	3.01044	2.27082
A5	1	CARDIAC TROPONIN T	0.653542	-0.000319521
A5	2	CARDIAC TROPONIN T	0.654816	0.000289059
A5	3	CARDIAC TROPONIN T	0.656563	0.00137138
A5	4	CARDIAC TROPONIN T	0.65709	0.00123365
A5	5	CARDIAC TROPONIN T	0.657252	0.000730482
A5	6	CARDIAC TROPONIN T	0.657566	0.00037901
A5	7	CARDIAC TROPONIN T	0.657817	-3.53443e-05
A5	8	CARDIAC TROPONIN T	0.658212	-0.000304562
A5	9	CARDIAC TROPONIN T	0.658572	-0.000610257
A5	10	CARDIAC TROPONIN T	0.65844	-0.00140656
A5	11	CARDIAC TROPONIN T	0.659042	-0.00147044
A5	12	CARDIAC TROPONIN T	0.659457	-0.00171993
A5	13	CARDIAC TROPONIN T	0.659984	-0.00185831
A5	14	CARDIAC TROPONIN T	0.660875	-0.00163263
A5	15	CARDIAC TROPONIN T	0.662324	-0.000848754
A5	16	CARDIAC TROPONIN T	0.664939	0.00110177
A5	17	CARDIAC TROPONIN T	0.669573	0.0050705
A5	18	CARDIAC TROPONIN T	0.678957	0.0137899
A5	19	CARDIAC TROPONIN T	0.695514	0.0296819
A5	20	CARDIAC TROPONIN T	0.723087	0.0565896
A5	21	CARDIAC TROPONIN T	0.767636	0.100473
A5	22	CARDIAC TROPONIN T	0.829441	0.161613
A5	23	CARDIAC TROPONIN T	0.906238	0.237745
A5	24	CARDIAC TROPONIN T	0.993079	0.323922
A5	25	CARDIAC TROPONIN T	1.0843	0.41448
A5	26	CARDIAC TROPONIN T	1.17504	0.504555
A5	27	CARDIAC TROPONIN T	1.2677	0.596542
A5	28	CARDIAC TROPONIN T	1.35409	0.682272
A5	29	CARDIAC TROPONIN T	1.4416	0.769117
A5	30	CARDIAC TROPONIN T	1.51773	0.844583
A5	31	CARDIAC TROPONIN T	1.59003	0.916214
A5	32	CARDIAC TROPONIN T	1.65811	0.983629
A5	33	CARDIAC TROPONIN T	1.72145	1.04631
A5	34	CARDIAC TROPONIN T	1.78154	1.10573
A5	35	CARDIAC TROPONIN T	1.837	1.16052
A5	36	CARDIAC TROPONIN T	1.88737	1.21024
A5	37	CARDIAC TROPONIN T	1.93271	1.25491
A5	38	CARDIAC TROPONIN T	1.97381	1.29534
A5	39	CARDIAC TROPONIN T	2.01161	1.33248
A5	40	CARDIAC TROPONIN T	2.04465	1.36485
A6	1	CONNEXIN 43	0.580636	0.00172601
A6	2	CONNEXIN 43	0.581758	0.0024368
A6	3	CONNEXIN 43	0.581409	0.00167607
A6	4	CONNEXIN 43	0.580713	0.000569274
A6	5	CONNEXIN 43	0.580483	-7.21276e-05
A6	6	CONNEXIN 43	0.580741	-0.000225844
A6	7	CONNEXIN 43	0.58069	-0.000687776
A6	8	CONNEXIN 43	0.580618	-0.00117111
A6	9	CONNEXIN 43	0.580829	-0.00137096
A6	10	CONNEXIN 43	0.581671	-0.000940071
A6	11	CONNEXIN 43	0.582182	-0.000841184
A6	12	CONNEXIN 43	0.583676	0.000242373
A6	13	CONNEXIN 43	0.586667	0.00282135
A6	14	CONNEXIN 43	0.592174	0.00791755
A6	15	CONNEXIN 43	0.602483	0.017815
A6	16	CONNEXIN 43	0.622671	0.037592
A6	17	CONNEXIN 43	0.660619	0.0751287
A6	18	CONNEXIN 43	0.728741	0.142839
A6	19	CONNEXIN 43	0.839214	0.252901
A6	20	CONNEXIN 43	1.00055	0.413824
A6	21	CONNEXIN 43	1.2015	0.614367
A6	22	CONNEXIN 43	1.4094	0.821856
A6	23	CONNEXIN 43	1.61382	1.02586
A6	24	CONNEXIN 43	1.8197	1.23133
A6	25	CONNEXIN 43	2.01238	1.4236
A6	26	CONNEXIN 43	2.18008	1.59089
A6	27	CONNEXIN 43	2.32739	1.73779
A6	28	CONNEXIN 43	2.45183	1.86182
A6	29	CONNEXIN 43	2.5623	1.97187
A6	30	CONNEXIN 43	2.6573	2.06646
A6	31	CONNEXIN 43	2.74089	2.14965
A6	32	CONNEXIN 43	2.81433	2.22267
A6	33	CONNEXIN 43	2.88009	2.28802
A6	34	CONNEXIN 43	2.93998	2.3475
A6	35	CONNEXIN 43	2.99377	2.40087
A6	36	CONNEXIN 43	3.04114	2.44784
A6	37	CONNEXIN 43	3.08328	2.48956
A6	38	CONNEXIN 43	3.11912	2.52499
A6	39	CONNEXIN 43	3.15226	2.55772
A6	40	CONNEXIN 43	3.18166	2.58671
A7	1	GAPDH	0.67073	0.00146299
A7	2	GAPDH	0.671544	0.00168625
A7	3	GAPDH	0.671728	0.00127961
A7	4	GAPDH	0.671982	0.000942176
A7	5	GAPDH	0.671568	-6.29523e-05
A7	6	GAPDH	0.672418	0.000196849
A7	7	GAPDH	0.671724	-0.00108806
A7	8	GAPDH	0.671678	-0.00172507
A7	9	GAPDH	0.672138	-0.00185562
A7	10	GAPDH	0.673435	-0.00115028
A7	11	GAPDH	0.675589	0.000413675
A7	12	GAPDH	0.678816	0.00304967
A7	13	GAPDH	0.687079	0.0107219
A7	14	GAPDH	0.700791	0.0238425
A7	15	GAPDH	0.727737	0.0501974
A7	16	GAPDH	0.773982	0.095852
A7	17	GAPDH	0.846656	0.167935
A7	18	GAPDH	0.949012	0.2697
A7	19	GAPDH	1.07712	0.397222
A7	20	GAPDH	1.22579	0.545301
A7	21	GAPDH	1.38114	0.700056
A7	22	GAPDH	1.53429	0.852618
A7	23	GAPDH	1.68997	1.0077
A7	24	GAPDH	1.84016	1.1573
A7	25	GAPDH	1.97573	1.29228
A7	26	GAPDH	2.10534	1.42131
A7	27	GAPDH	2.21994	1.53531
A7	28	GAPDH	2.32226	1.63704
A7	29	GAPDH	2.42004	1.73423
A7	30	GAPDH	2.50364	1.81724
A7	31	GAPDH	2.57564	1.88865
A7	32	GAPDH	2.63256	1.94497
A7	33	GAPDH	2.68388	1.9957
A7	34	GAPDH	2.71619	2.02742
A7	35	GAPDH	2.74335	2.054
A7	36	GAPDH	2.76449	2.07455
A7	37	GAPDH	2.77893	2.0884
A7	38	GAPDH	2.78814	2.09701
A7	39	GAPDH	2.79762	2.1059
A7	40	GAPDH	2.8025	2.11019
A8	1	CARDIAC TROPONIN T	0.685268	-0.000177093
A8	2	CARDIAC TROPONIN T	0.686659	0.000501309
A8	3	CARDIAC TROPONIN T	0.688177	0.0013078
A8	4	CARDIAC TROPONIN T	0.688589	0.00100738
A8	5	CARDIAC TROPONIN T	0.689664	0.00137005
A8	6	CARDIAC TROPONIN T	0.689914	0.000908159
A8	7	CARDIAC TROPONIN T	0.689665	-5.3162e-05
A8	8	CARDIAC TROPONIN T	0.690112	-0.000319136
A8	9	CARDIAC TROPONIN T	0.690156	-0.000986606
A8	10	CARDIAC TROPONIN T	0.690495	-0.00136011
A8	11	CARDIAC TROPONIN T	0.690515	-0.00205261
A8	12	CARDIAC TROPONIN T	0.691385	-0.00189432
A8	13	CARDIAC TROPONIN T	0.691816	-0.00217585
A8	14	CARDIAC TROPONIN T	0.692871	-0.00183332
A8	15	CARDIAC TROPONIN T	0.6943	-0.00111653
A8	16	CARDIAC TROPONIN T	0.697334	0.00120559
A8	17	CARDIAC TROPONIN T	0.702834	0.00599266
A8	18	CARDIAC TROPONIN T	0.712275	0.0147216
A8	19	CARDIAC TROPONIN T	0.730757	0.0324914
A8	20	CARDIAC TROPONIN T	0.761247	0.0622695
A8	21	CARDIAC TROPONIN T	0.809605	0.109915
A8	22	CARDIAC TROPONIN T	0.876179	0.175777
A8	23	CARDIAC TROPONIN T	0.959964	0.258849
A8	24	CARDIAC TROPONIN T	1.05457	0.352742
A8	25	CARDIAC TROPONIN T	1.15312	0.450585
A8	26	CARDIAC TROPONIN T	1.25288	0.54963
A8	27	CARDIAC TROPONIN T	1.34937	0.645404
A8	28	CARDIAC TROPONIN T	1.43918	0.734509
A8	29	CARDIAC TROPONIN T	1.52935	0.823964
A8	30	CARDIAC TROPONIN T	1.61257	0.906468
A8	31	CARDIAC TROPONIN T	1.69017	0.983357
A8	32	CARDIAC TROPONIN T	1.75889	1.05137
A8	33	CARDIAC TROPONIN T	1.82717	1.11893
A8	34	CARDIAC TROPONIN T	1.88967	1.18072
A8	35	CARDIAC TROPONIN T	1.94453	1.23487
A8	36	CARDIAC TROPONIN T	1.9976	1.28723
A8	37	CARDIAC TROPONIN T	2.04373	1.33264
A8	38	CARDIAC TROPONIN T	2.08445	1.37266
A8	39	CARDIAC TROPONIN T	2.1229	1.41039
A8	40	CARDIAC TROPONIN T	2.15663	1.44341
A9	1	CONNEXIN 43	0.485321	-9.11888e-05
A9	2	CONNEXIN 43	0.487461	0.00128354
A9	3	CONNEXIN 43	0.488595	0.001652
A9	4	CONNEXIN 43	0.488948	0.00123925
A9	5	CONNEXIN 43	0.488944	0.00047015
A9	6	CONNEXIN 43	0.488817	-0.000422539
A9	7	CONNEXIN 43	0.489049	-0.000955423
A9	8	CONNEXIN 43	0.490154	-0.000616382
A9	9	CONNEXIN 43	0.490565	-0.000970214
A9	10	CONNEXIN 43	0.490306	-0.0019952
A9	11	CONNEXIN 43	0.491054	-0.00201274
A9	12	CONNEXIN 43	0.492568	-0.00126412
A9	13	CONNEXIN 43	0.494967	0.000369054
A9	14	CONNEXIN 43	0.499869	0.00450616
A9	15	CONNEXIN 43	0.508348	0.0122195
A9	16	CONNEXIN 43	0.525295	0.0284011
A9	17	CONNEXIN 43	0.557473	0.0598132
A9	18	CONNEXIN 43	0.612711	0.114286
A9	19	CONNEXIN 43	0.70356	0.20437
A9	20	CONNEXIN 43	0.835607	0.335651
A9	21	CONNEXIN 43	0.99977	0.499049
A9	22	CONNEXIN 43	1.17499	0.6735
A9	23	CONNEXIN 43	1.34929	0.847036
A9	24	CONNEXIN 43	1.52283	1.01981
A9	25	CONNEXIN 43	1.68806	1.18428
A9	26	CONNEXIN 43	1.83611	1.33156
A9	27	CONNEXIN 43	1.97136	1.46604
A9	28	CONNEXIN 43	2.08525	1.57917
A9	29	CONNEXIN 43	2.188	1.68116
A9	30	CONNEXIN 43	2.27645	1.76884
A9	31	CONNEXIN 43	2.35431	1.84593
A9	32	CONNEXIN 43	2.42503	1.91589
A9	33	CONNEXIN 43	2.48557	1.97567
A9	34	CONNEXIN 43	2.54132	2.03064
A9	35	CONNEXIN 43	2.59084	2.0794
A9	36	CONNEXIN 43	2.63172	2.11951
A9	37	CONNEXIN 43	2.66939	2.15642
A9	38	CONNEXIN 43	2.70281	2.18908
A9	39	CONNEXIN 43	2.73437	2.21987
A9	40	CONNEXIN 43	2.75558	2.24032
A10	1	GAPDH	0.720555	0.000477172
A10	2	GAPDH	0.720874	0.000232414
A10	3	GAPDH	0.722098	0.00089317
A10	4	GAPDH	0.72244	0.000671002
A10	5	GAPDH	0.722477	0.000144434
A10	6	GAPDH	0.722289	-0.000607322
A10	7	GAPDH	0.723082	-0.000377507
A10	8	GAPDH	0.723261	-0.000761681
A10	9	GAPDH	0.723666	-0.000920965
A10	10	GAPDH	0.723612	-0.00153855
A10	11	GAPDH	0.725715	5.98936e-07
A10	12	GAPDH	0.728775	0.00249682
A10	13	GAPDH	0.734901	0.00806006
A10	14	GAPDH	0.747841	0.0204358
A10	15	GAPDH	0.770145	0.0421768
A10	16	GAPDH	0.810736	0.0822033
A10	17	GAPDH	0.877706	0.14861
A10	18	GAPDH	0.976191	0.246531
A10	19	GAPDH	1.10354	0.373316
A10	20	GAPDH	1.25235	0.521565
A10	21	GAPDH	1.41385	0.682504
A10	22	GAPDH	1.58016	0.848244
A10	23	GAPDH	1.7426	1.01012
A10	24	GAPDH	1.89966	1.16662
A10	25	GAPDH	2.05244	1.31884
A10	26	GAPDH	2.19066	1.45649
A10	27	GAPDH	2.32155	1.58682
A10	28	GAPDH	2.44038	1.70509
A10	29	GAPDH	2.54812	1.81226
A10	30	GAPDH	2.64113	1.90471
A10	31	GAPDH	2.72783	1.99085
A10	32	GAPDH	2.79872	2.06117
A10	33	GAPDH	2.86191	2.12379
A10	34	GAPDH	2.90657	2.16789
A10	35	GAPDH	2.94741	2.20817
A10	36	GAPDH	2.97801	2.2382
A10	37	GAPDH	2.99361	2.25324
A10	38	GAPDH	3.01132	2.27039
A10	39	GAPDH	3.02357	2.28207
A10	40	GAPDH	3.03557	2.29351
A11	1	CARDIAC TROPONIN T	0.623049	-0.000865034
A11	2	CARDIAC TROPONIN T	0.623399	-0.00105663
A11	3	CARDIAC TROPONIN T	0.624783	-0.000214198
A11	4	CARDIAC TROPONIN T	0.626207	0.000667391
A11	5	CARDIAC TROPONIN T	0.626707	0.000625764
A11	6	CARDIAC TROPONIN T	0.627809	0.00118614
A11	7	CARDIAC TROPONIN T	0.628218	0.00105344
A11	8	CARDIAC TROPONIN T	0.628384	0.000677849
A11	9	CARDIAC TROPONIN T	0.628911	0.00066358
A11	10	CARDIAC TROPONIN T	0.628666	-0.000123105
A11	11	CARDIAC TROPONIN T	0.629207	-0.000123367
A11	12	CARDIAC TROPONIN T	0.629818	-5.44867e-05
A11	13	CARDIAC TROPONIN T	0.629438	-0.00097564
A11	14	CARDIAC TROPONIN T	0.629442	-0.00151389
A11	15	CARDIAC TROPONIN T	0.630396	-0.00110151
A11	16	CARDIAC TROPONIN T	0.630178	-0.00186108
A11	17	CARDIAC TROPONIN T	0.631048	-0.00153238
A11	18	CARDIAC TROPONIN T	0.631272	-0.0018501
A11	19	CARDIAC TROPONIN T	0.632111	-0.00155275
A11	20	CARDIAC TROPONIN T	0.633321	-0.000885024
A11	21	CARDIAC TROPONIN T	0.633918	-0.000829198
A11	22	CARDIAC TROPONIN T	0.637022	0.00173283
A11	23	CARDIAC TROPONIN T	0.64184	0.00600973
A11	24	CARDIAC TROPONIN T	0.650704	0.0143319
A11	25	CARDIAC TROPONIN T	0.666997	0.030083
A11	26	CARDIAC TROPONIN T	0.694302	0.0568466
A11	27	CARDIAC TROPONIN T	0.740035	0.102038
A11	28	CARDIAC TROPONIN T	0.804213	0.165675
A11	29	CARDIAC TROPONIN T	0.885679	0.246599
A11	30	CARDIAC TROPONIN T	0.97708	0.337458
A11	31	CARDIAC TROPONIN T	1.06952	0.429358
A11	32	CARDIAC TROPONIN T	1.15923	0.518526
A11	33	CARDIAC TROPONIN T	1.24156	0.600316
A11	34	CARDIAC TROPONIN T	1.31516	0.67337
A11	35	CARDIAC TROPONIN T	1.38255	0.740223
A11	36	CARDIAC TROPONIN T	1.44032	0.797448
A11	37	CARDIAC TROPONIN T	1.49363	0.850216
A11	38	CARDIAC TROPONIN T	1.53925	0.895294
A11	39	CARDIAC TROPONIN T	1.58244	0.937945
A11	40	CARDIAC TROPONIN T	1.62229	0.977255
A12	1	CONNEXIN 43	0.666022	0.00346987
A12	2	CONNEXIN 43	0.666195	0.00275018
A12	3	CONNEXIN 43	0.666064	0.00172633
A12	4	CONNEXIN 43	0.66669	0.00145921
A12	5	CONNEXIN 43	0.66665	0.000526677
A12	6	CONNEXIN 43	0.666656	-0.0003608
A12	7	CONNEXIN 43	0.66693	-0.000979698
A12	8	CONNEXIN 43	0.667023	-0.00177896
A12	9	CONNEXIN 43	0.667653	-0.00204238
A12	10	CONNEXIN 43	0.66836	-0.00222837
A12	11	CONNEXIN 43	0.670078	-0.00140352
A12	12	CONNEXIN 43	0.672725	0.000350621
A12	13	CONNEXIN 43	0.677998	0.00473088
A12	14	CONNEXIN 43	0.686745	0.0125853
A12	15	CONNEXIN 43	0.705683	0.0306302
A12	16	CONNEXIN 43	0.738716	0.0627697
A12	17	CONNEXIN 43	0.799543	0.122704
A12	18	CONNEXIN 43	0.903505	0.225773
A12	19	CONNEXIN 43	1.06105	0.38243
A12	20	CONNEXIN 43	1.26796	0.58844
A12	21	CONNEXIN 43	1.4954	0.814994
A12	22	CONNEXIN 43	1.71997	1.03866
A12	23	CONNEXIN 43	1.93647	1.25427
A12	24	CONNEXIN 43	2.14066	1.45757
A12	25	CONNEXIN 43	2.32594	1.64196
A12	26	CONNEXIN 43	2.48997	1.80509
A12	27	CONNEXIN 43	2.63456	1.94879
A12	28	CONNEXIN 43	2.76347	2.07681
A12	29	CONNEXIN 43	2.88122	2.19367
A12	30	CONNEXIN 43	2.98089	2.29244
A12	31	CONNEXIN 43	3.07654	2.3872
A12	32	CONNEXIN 43	3.15801	2.46778
A12	33	CONNEXIN 43	3.23138	2.54025
A12	34	CONNEXIN 43	3.29407	2.60205
A12	35	CONNEXIN 43	3.35425	2.66134
A12	36	CONNEXIN 43	3.40529	2.71148
A12	37	CONNEXIN 43	3.45555	2.76085
A12	38	CONNEXIN 43	3.49496	2.79937
A12	39	CONNEXIN 43	3.53328	2.8368
A12	40	CONNEXIN 43	3.57216	2.87478
B1	1	GAPDH	0.655494	0.00111728
B1	2	GAPDH	0.655368	-2.68817e-05
B1	3	GAPDH	0.656371	-4.13548e-05
B1	4	GAPDH	0.656144	-0.00128637
B1	5	GAPDH	0.660649	0.00220123
B1	6	GAPDH	0.660631	0.00116579
B1	7	GAPDH	0.660185	-0.000298148
B1	8	GAPDH	0.660806	-0.000694925
B1	9	GAPDH	0.660824	-0.00169431
B1	10	GAPDH	0.662501	-0.00103548
B1	11	GAPDH	0.664238	-0.000315926
B1	12	GAPDH	0.667571	0.00199949
B1	13	GAPDH	0.674386	0.00779724
B1	14	GAPDH	0.686197	0.0185903
B1	15	GAPDH	0.7103	0.0416751
B1	16	GAPDH	0.74991	0.0802678
B1	17	GAPDH	0.815421	0.144761
B1	18	GAPDH	0.909475	0.237797
B1	19	GAPDH	1.02953	0.356838
B1	20	GAPDH	1.16471	0.490995
B1	21	GAPDH	1.31037	0.635636
B1	22	GAPDH	1.46003	0.78428
B1	23	GAPDH	1.60559	0.928824
B1	24	GAPDH	1.74461	1.06683
B1	25	GAPDH	1.87766	1.19886
B1	26	GAPDH	2.00055	1.32073
B1	27	GAPDH	2.11231	1.43147
B1	28	GAPDH	2.21659	1.53473
B1	29	GAPDH	2.30376	1.62089
B1	30	GAPDH	2.38877	1.70488
B1	31	GAPDH	2.45978	1.77488
B1	32	GAPDH	2.51645	1.83053
B1	33	GAPDH	2.56461	1.87766
B1	34	GAPDH	2.59883	1.91087
B1	35	GAPDH	2.62592	1.93694
B1	36	GAPDH	2.64701	1.95702
B1	37	GAPDH	2.66083	1.96982
B1	38	GAPDH	2.67128	1.97925
B1	39	GAPDH	2.67905	1.986
B1	40	GAPDH	2.69325	1.99919
B2	1	A-ACTININ	1.12227	0.00616615
B2	2	A-ACTININ	1.12025	0.00366812
B2	3	A-ACTININ	1.11941	0.00234097
B2	4	A-ACTININ	1.11913	0.00158459
B2	5	A-ACTININ	1.11905	0.00102574
B2	6	A-ACTININ	1.11865	0.000146694
B2	7	A-ACTININ	1.11805	-0.000936439
B2	8	A-ACTININ	1.11809	-0.00137823
B2	9	A-ACTININ	1.11788	-0.00207452
B2	10	A-ACTININ	1.11814	-0.00229303
B2	11	A-ACTININ	1.12035	-0.000562945
B2	12	A-ACTININ	1.11978	-0.00161377
B2	13	A-ACTININ	1.12003	-0.00184241
B2	14	A-ACTININ	1.122	-0.000349551
B2	15	A-ACTININ	1.12387	0.00103197
B2	16	A-ACTININ	1.12824	0.00492094
B2	17	A-ACTININ	1.13589	0.0120945
B2	18	A-ACTININ	1.1512	0.0269265
B2	19	A-ACTININ	1.18176	0.0570006
B2	20	A-ACTININ	1.23707	0.11183
B2	21	A-ACTININ	1.3318	0.206081
B2	22	A-ACTININ	1.48401	0.357808
B2	23	A-ACTININ	1.70103	0.574347
B2	24	A-ACTININ	1.9687	0.841537
B2	25	A-ACTININ	2.25461	1.12697
B2	26	A-ACTININ	2.52929	1.40117
B2	27	A-ACTININ	2.78328	1.65468
B2	28	A-ACTININ	2.99488	1.8658
B2	29	A-ACTININ	3.16987	2.0403
B2	30	A-ACTININ	3.30698	2.17693
B2	31	A-ACTININ	3.4145	2.28397
B2	32	A-ACTININ	3.49515	2.36414
B2	33	A-ACTININ	3.55683	2.42534
B2	34	A-ACTININ	3.60361	2.47164
B2	35	A-ACTININ	3.63763	2.50519
B2	36	A-ACTININ	3.66354	2.53061
B2	37	A-ACTININ	3.68241	2.549
B2	38	A-ACTININ	3.70043	2.56654
B2	39	A-ACTININ	3.71661	2.58224
B2	40	A-ACTININ	3.72263	2.58777
B3	1	CONNEXIN 43	0.517129	0.00407867
B3	2	CONNEXIN 43	0.516101	0.0024816
B3	3	CONNEXIN 43	0.515715	0.00152647
B3	4	CONNEXIN 43	0.515601	0.00084379
B3	5	CONNEXIN 43	0.515289	-3.7429e-05
B3	6	CONNEXIN 43	0.515453	-0.000443182
B3	7	CONNEXIN 43	0.515815	-0.000649617
B3	8	CONNEXIN 43	0.515932	-0.00110186
B3	9	CONNEXIN 43	0.5163	-0.00130353
B3	10	CONNEXIN 43	0.517052	-0.00112003
B3	11	CONNEXIN 43	0.51802	-0.000721539
B3	12	CONNEXIN 43	0.519278	-3.27717e-05
B3	13	CONNEXIN 43	0.522919	0.0030397
B3	14	CONNEXIN 43	0.528918	0.00846907
B3	15	CONNEXIN 43	0.540329	0.0193106
B3	16	CONNEXIN 43	0.562971	0.041384
B3	17	CONNEXIN 43	0.60363	0.0814738
B3	18	CONNEXIN 43	0.676732	0.154007
B3	19	CONNEXIN 43	0.795977	0.272682
B3	20	CONNEXIN 43	0.966413	0.442549
B3	21	CONNEXIN 43	1.16402	0.639584
B3	22	CONNEXIN 43	1.36726	0.842263
B3	23	CONNEXIN 43	1.57383	1.04826
B3	24	CONNEXIN 43	1.77873	1.25259
B3	25	CONNEXIN 43	1.96638	1.43967
B3	26	CONNEXIN 43	2.1282	1.60092
B3	27	CONNEXIN 43	2.26912	1.74127
B3	28	CONNEXIN 43	2.38844	1.86002
B3	29	CONNEXIN 43	2.49365	1.96466
B3	30	CONNEXIN 43	2.5864	2.05684
B3	31	CONNEXIN 43	2.66413	2.13401
B3	32	CONNEXIN 43	2.73066	2.19997
B3	33	CONNEXIN 43	2.79402	2.26276
B3	34	CONNEXIN 43	2.85146	2.31962
B3	35	CONNEXIN 43	2.89761	2.36521
B3	36	CONNEXIN 43	2.94369	2.41072
B3	37	CONNEXIN 43	2.98115	2.44761
B3	38	CONNEXIN 43	3.009	2.47489
B3	39	CONNEXIN 43	3.04238	2.5077
B3	40	CONNEXIN 43	3.07022	2.53498
B4	1	GAPDH	0.721525	0.00289313
B4	2	GAPDH	0.721133	0.00196808
B4	3	GAPDH	0.721066	0.001368
B4	4	GAPDH	0.721311	0.00108078
B4	5	GAPDH	0.720878	0.000114312
B4	6	GAPDH	0.720524	-0.00077217
B4	7	GAPDH	0.720624	-0.00120458
B4	8	GAPDH	0.720913	-0.00144871
B4	9	GAPDH	0.721798	-0.00109666
B4	10	GAPDH	0.722251	-0.0011764
B4	11	GAPDH	0.724295	0.000335077
B4	12	GAPDH	0.727293	0.00280034
B4	13	GAPDH	0.733935	0.00890936
B4	14	GAPDH	0.746198	0.0206399
B4	15	GAPDH	0.769147	0.0430554
B4	16	GAPDH	0.808919	0.0822952
B4	17	GAPDH	0.874966	0.147809
B4	18	GAPDH	0.974248	0.246558
B4	19	GAPDH	1.10235	0.374124
B4	20	GAPDH	1.25341	0.524653
B4	21	GAPDH	1.41791	0.688626
B4	22	GAPDH	1.58351	0.853685
B4	23	GAPDH	1.75034	1.01999
B4	24	GAPDH	1.90858	1.1777
B4	25	GAPDH	2.05821	1.32679
B4	26	GAPDH	2.20012	1.46817
B4	27	GAPDH	2.33238	1.59989
B4	28	GAPDH	2.44925	1.71623
B4	29	GAPDH	2.55981	1.82626
B4	30	GAPDH	2.64955	1.91546
B4	31	GAPDH	2.73204	1.99743
B4	32	GAPDH	2.79693	2.06178
B4	33	GAPDH	2.85539	2.11971
B4	34	GAPDH	2.89635	2.16014
B4	35	GAPDH	2.92962	2.19287
B4	36	GAPDH	2.95227	2.21499
B4	37	GAPDH	2.96653	2.22872
B4	38	GAPDH	2.97923	2.24089
B4	39	GAPDH	2.9951	2.25622
B4	40	GAPDH	2.99966	2.26025
B5	1	A-ACTININ	1.20948	0.00781621
B5	2	A-ACTININ	1.20509	0.00280536
B5	3	A-ACTININ	1.20541	0.00251722
B5	4	A-ACTININ	1.20476	0.00124633
B5	5	A-ACTININ	1.20448	0.000350701
B5	6	A-ACTININ	1.20447	-0.000274916
B5	7	A-ACTININ	1.20513	-0.000229981
B5	8	A-ACTININ	1.20561	-0.000366124
B5	9	A-ACTININ	1.20547	-0.00112383
B5	10	A-ACTININ	1.20554	-0.00167088
B5	11	A-ACTININ	1.20581	-0.00201338
B5	12	A-ACTININ	1.20612	-0.00231522
B5	13	A-ACTININ	1.20685	-0.00220413
B5	14	A-ACTININ	1.20885	-0.00082059
B5	15	A-ACTININ	1.21197	0.00168387
B5	16	A-ACTININ	1.21612	0.00522092
B5	17	A-ACTININ	1.22552	0.0140076
B5	18	A-ACTININ	1.24136	0.0292262
B5	19	A-ACTININ	1.27489	0.0621441
B5	20	A-ACTININ	1.33341	0.12005
B5	21	A-ACTININ	1.43721	0.223227
B5	22	A-ACTININ	1.6035	0.388906
B5	23	A-ACTININ	1.83694	0.621731
B5	24	A-ACTININ	2.12126	0.905432
B5	25	A-ACTININ	2.42771	1.21127
B5	26	A-ACTININ	2.72036	1.5033
B5	27	A-ACTININ	2.98956	1.77188
B5	28	A-ACTININ	3.21668	1.99839
B5	29	A-ACTININ	3.40726	2.18835
B5	30	A-ACTININ	3.55218	2.33266
B5	31	A-ACTININ	3.663	2.44286
B5	32	A-ACTININ	3.751	2.53025
B5	33	A-ACTININ	3.81895	2.59758
B5	34	A-ACTININ	3.86605	2.64406
B5	35	A-ACTININ	3.90376	2.68116
B5	36	A-ACTININ	3.93058	2.70737
B5	37	A-ACTININ	3.95244	2.7286
B5	38	A-ACTININ	3.97231	2.74787
B5	39	A-ACTININ	3.98577	2.7607
B5	40	A-ACTININ	3.99095	2.76527
B6	1	CONNEXIN 43	0.476538	0.00115273
B6	2	CONNEXIN 43	0.477472	0.00159981
B6	3	CONNEXIN 43	0.477247	0.000888537
B6	4	CONNEXIN 43	0.477554	0.000709978
B6	5	CONNEXIN 43	0.477684	0.000353857
B6	6	CONNEXIN 43	0.477725	-9.19998e-05
B6	7	CONNEXIN 43	0.477755	-0.000547661
B6	8	CONNEXIN 43	0.477654	-0.0011352
B6	9	CONNEXIN 43	0.478302	-0.000973235
B6	10	CONNEXIN 43	0.478726	-0.00103619
B6	11	CONNEXIN 43	0.479398	-0.000849881
B6	12	CONNEXIN 43	0.480936	0.000201204
B6	13	CONNEXIN 43	0.483701	0.00248059
B6	14	CONNEXIN 43	0.488916	0.00720881
B6	15	CONNEXIN 43	0.499642	0.0174484
B6	16	CONNEXIN 43	0.518967	0.0362875
B6	17	CONNEXIN 43	0.55567	0.0725041
B6	18	CONNEXIN 43	0.620841	0.137189
B6	19	CONNEXIN 43	0.72747	0.243332
B6	20	CONNEXIN 43	0.881762	0.397138
B6	21	CONNEXIN 43	1.07152	0.586404
B6	22	CONNEXIN 43	1.27036	0.784763
B6	23	CONNEXIN 43	1.46436	0.978279
B6	24	CONNEXIN 43	1.6578	1.17123
B6	25	CONNEXIN 43	1.83616	1.3491
B6	26	CONNEXIN 43	1.99051	1.50297
B6	27	CONNEXIN 43	2.1262	1.63817
B6	28	CONNEXIN 43	2.23855	1.75004
B6	29	CONNEXIN 43	2.33902	1.85002
B6	30	CONNEXIN 43	2.42316	1.93367
B6	31	CONNEXIN 43	2.49431	2.00434
B6	32	CONNEXIN 43	2.55763	2.06717
B6	33	CONNEXIN 43	2.61541	2.12447
B6	34	CONNEXIN 43	2.66382	2.17238
B6	35	CONNEXIN 43	2.70972	2.21781
B6	36	CONNEXIN 43	2.74866	2.25625
B6	37	CONNEXIN 43	2.78369	2.2908
B6	38	CONNEXIN 43	2.81196	2.31859
B6	39	CONNEXIN 43	2.83839	2.34453
B6	40	CONNEXIN 43	2.86246	2.36811
B7	1	GAPDH	0.764548	0.00304314
B7	2	GAPDH	0.764336	0.00218013
B7	3	GAPDH	0.76426	0.00145261
B7	4	GAPDH	0.764153	0.000694385
B7	5	GAPDH	0.764398	0.00028807
B7	6	GAPDH	0.764346	-0.000415256
B7	7	GAPDH	0.764301	-0.00111179
B7	8	GAPDH	0.764843	-0.00122127
B7	9	GAPDH	0.764932	-0.00178363
B7	10	GAPDH	0.766302	-0.00106509
B7	11	GAPDH	0.76779	-0.000228408
B7	12	GAPDH	0.77206	0.00339038
B7	13	GAPDH	0.780474	0.0111529
B7	14	GAPDH	0.794912	0.0249399
B7	15	GAPDH	0.823458	0.0528344
B7	16	GAPDH	0.872626	0.101351
B7	17	GAPDH	0.95165	0.179724
B7	18	GAPDH	1.0608	0.288221
B7	19	GAPDH	1.20176	0.42853
B7	20	GAPDH	1.36519	0.591305
B7	21	GAPDH	1.53652	0.761988
B7	22	GAPDH	1.70936	0.934175
B7	23	GAPDH	1.88374	1.1079
B7	24	GAPDH	2.0542	1.27772
B7	25	GAPDH	2.20443	1.42729
B7	26	GAPDH	2.35589	1.57811
B7	27	GAPDH	2.48533	1.70689
B7	28	GAPDH	2.60433	1.82523
B7	29	GAPDH	2.72033	1.94059
B7	30	GAPDH	2.82	2.0396
B7	31	GAPDH	2.90512	2.12407
B7	32	GAPDH	2.97749	2.19579
B7	33	GAPDH	3.03757	2.25522
B7	34	GAPDH	3.08236	2.29936
B7	35	GAPDH	3.11564	2.33199
B7	36	GAPDH	3.14391	2.35961
B7	37	GAPDH	3.15945	2.37449
B7	38	GAPDH	3.17252	2.38691
B7	39	GAPDH	3.18547	2.39921
B7	40	GAPDH	3.18336	2.39645
B8	1	A-ACTININ	1.14937	0.00519742
B8	2	A-ACTININ	1.14786	0.00310827
B8	3	A-ACTININ	1.14749	0.00215077
B8	4	A-ACTININ	1.14687	0.000952831
B8	5	A-ACTININ	1.14719	0.000686985
B8	6	A-ACTININ	1.14782	0.000738712
B8	7	A-ACTININ	1.14728	-0.000379361
B8	8	A-ACTININ	1.1471	-0.00114231
B8	9	A-ACTININ	1.14745	-0.00137299
B8	10	A-ACTININ	1.14737	-0.00203079
B8	11	A-ACTININ	1.14843	-0.00155027
B8	12	A-ACTININ	1.14835	-0.00222036
B8	13	A-ACTININ	1.14993	-0.00121567
B8	14	A-ACTININ	1.15118	-0.000549894
B8	15	A-ACTININ	1.1537	0.00138999
B8	16	A-ACTININ	1.15743	0.00454235
B8	17	A-ACTININ	1.16684	0.0133654
B8	18	A-ACTININ	1.18307	0.0290223
B8	19	A-ACTININ	1.21384	0.0592059
B8	20	A-ACTININ	1.27122	0.116008
B8	21	A-ACTININ	1.37101	0.215212
B8	22	A-ACTININ	1.53135	0.37497
B8	23	A-ACTININ	1.7615	0.604542
B8	24	A-ACTININ	2.04616	0.888621
B8	25	A-ACTININ	2.34846	1.19034
B8	26	A-ACTININ	2.64879	1.49009
B8	27	A-ACTININ	2.91213	1.75285
B8	28	A-ACTININ	3.13223	1.97237
B8	29	A-ACTININ	3.31535	2.15491
B8	30	A-ACTININ	3.45523	2.29421
B8	31	A-ACTININ	3.56753	2.40592
B8	32	A-ACTININ	3.64731	2.48513
B8	33	A-ACTININ	3.70762	2.54486
B8	34	A-ACTININ	3.75187	2.58853
B8	35	A-ACTININ	3.78565	2.62172
B8	36	A-ACTININ	3.81028	2.64577
B8	37	A-ACTININ	3.83124	2.66614
B8	38	A-ACTININ	3.84792	2.68225
B8	39	A-ACTININ	3.86073	2.69447
B8	40	A-ACTININ	3.86117	2.69433
B9	1	CONNEXIN 43	0.583629	0.00319424
B9	2	CONNEXIN 43	0.583762	0.00254425
B9	3	CONNEXIN 43	0.583668	0.00166753
B9	4	CONNEXIN 43	0.584595	0.00181201
B9	5	CONNEXIN 43	0.583896	0.000330536
B9	6	CONNEXIN 43	0.583486	-0.000861616
B9	7	CONNEXIN 43	0.584687	-0.000444025
B9	8	CONNEXIN 43	0.58507	-0.000843078
B9	9	CONNEXIN 43	0.58552	-0.00117537
B9	10	CONNEXIN 43	0.584828	-0.00264987
B9	11	CONNEXIN 43	0.586239	-0.00202206
B9	12	CONNEXIN 43	0.587614	-0.00142893
B9	13	CONNEXIN 43	0.590848	0.00102225
B9	14	CONNEXIN 43	0.595201	0.00459263
B9	15	CONNEXIN 43	0.60407	0.0126791
B9	16	CONNEXIN 43	0.620182	0.0280086
B9	17	CONNEXIN 43	0.651909	0.0589526
B9	18	CONNEXIN 43	0.708011	0.114273
B9	19	CONNEXIN 43	0.804938	0.210417
B9	20	CONNEXIN 43	0.952368	0.357064
B9	21	CONNEXIN 43	1.14472	0.548632
B9	22	CONNEXIN 43	1.35376	0.756888
B9	23	CONNEXIN 43	1.562	0.964348
B9	24	CONNEXIN 43	1.76433	1.1659
B9	25	CONNEXIN 43	1.95802	1.3588
B9	26	CONNEXIN 43	2.12469	1.52469
B9	27	CONNEXIN 43	2.27836	1.67758
B9	28	CONNEXIN 43	2.40088	1.79931
B9	29	CONNEXIN 43	2.51234	1.90999
B9	30	CONNEXIN 43	2.60685	2.00372
B9	31	CONNEXIN 43	2.69585	2.09194
B9	32	CONNEXIN 43	2.77811	2.17342
B9	33	CONNEXIN 43	2.84341	2.23793
B9	34	CONNEXIN 43	2.90433	2.29807
B9	35	CONNEXIN 43	2.96174	2.3547
B9	36	CONNEXIN 43	3.00698	2.39915
B9	37	CONNEXIN 43	3.04787	2.43926
B9	38	CONNEXIN 43	3.08574	2.47635
B9	39	CONNEXIN 43	3.12768	2.5175
B9	40	CONNEXIN 43	3.14167	2.53072
B10	1	GAPDH	0.718532	0.00413015
B10	2	GAPDH	0.718626	0.00354489
B10	3	GAPDH	0.717678	0.00191899
B10	4	GAPDH	0.716779	0.000341548
B10	5	GAPDH	0.717292	0.000175782
B10	6	GAPDH	0.717476	-0.000318823
B10	7	GAPDH	0.717254	-0.00121916
B10	8	GAPDH	0.717322	-0.00182945
B10	9	GAPDH	0.718317	-0.0015132
B10	10	GAPDH	0.719764	-0.00074478
B10	11	GAPDH	0.721309	0.000121926
B10	12	GAPDH	0.724933	0.00306717
B10	13	GAPDH	0.732387	0.00984206
B10	14	GAPDH	0.746699	0.0234754
B10	15	GAPDH	0.771717	0.047815
B10	16	GAPDH	0.816681	0.0921008
B10	17	GAPDH	0.888338	0.16308
B10	18	GAPDH	0.992838	0.266901
B10	19	GAPDH	1.12216	0.39554
B10	20	GAPDH	1.27391	0.546614
B10	21	GAPDH	1.43645	0.708473
B10	22	GAPDH	1.60313	0.874482
B10	23	GAPDH	1.76912	1.03979
B10	24	GAPDH	1.92467	1.19466
B10	25	GAPDH	2.07329	1.3426
B10	26	GAPDH	2.21157	1.4802
B10	27	GAPDH	2.33869	1.60665
B10	28	GAPDH	2.45332	1.7206
B10	29	GAPDH	2.55947	1.82607
B10	30	GAPDH	2.65499	1.92091
B10	31	GAPDH	2.73237	1.99762
B10	32	GAPDH	2.80191	2.06647
B10	33	GAPDH	2.86361	2.12749
B10	34	GAPDH	2.91156	2.17477
B10	35	GAPDH	2.94786	2.21039
B10	36	GAPDH	2.97408	2.23593
B10	37	GAPDH	2.99523	2.2564
B10	38	GAPDH	3.00657	2.26707
B10	39	GAPDH	3.01861	2.27842
B10	40	GAPDH	3.03039	2.28953
B11	1	A-ACTININ	1.12017	0.00664654
B11	2	A-ACTININ	1.11767	0.0032128
B11	3	A-ACTININ	1.11843	0.00304945
B11	4	A-ACTININ	1.11747	0.00115851
B11	5	A-ACTININ	1.11827	0.00103319
B11	6	A-ACTININ	1.11822	4.77707e-05
B11	7	A-ACTININ	1.1182	-0.000901051
B11	8	A-ACTININ	1.11937	-0.000655037
B11	9	A-ACTININ	1.11884	-0.002113
B11	10	A-ACTININ	1.11971	-0.00216942
B11	11	A-ACTININ	1.12005	-0.00275382
B11	12	A-ACTININ	1.12213	-0.00160754
B11	13	A-ACTININ	1.12366	-0.00100175
B11	14	A-ACTININ	1.12477	-0.000826548
B11	15	A-ACTININ	1.12715	0.000627174
B11	16	A-ACTININ	1.13356	0.00611208
B11	17	A-ACTININ	1.14342	0.015048
B11	18	A-ACTININ	1.16404	0.0347323
B11	19	A-ACTININ	1.20177	0.0715324
B11	20	A-ACTININ	1.2703	0.139138
B11	21	A-ACTININ	1.3849	0.252812
B11	22	A-ACTININ	1.5625	0.429481
B11	23	A-ACTININ	1.80039	0.666446
B11	24	A-ACTININ	2.07601	0.94114
B11	25	A-ACTININ	2.36357	1.22777
B11	26	A-ACTININ	2.62967	1.49294
B11	27	A-ACTININ	2.86974	1.73209
B11	28	A-ACTININ	3.06793	1.92935
B11	29	A-ACTININ	3.22665	2.08714
B11	30	A-ACTININ	3.35605	2.21561
B11	31	A-ACTININ	3.4474	2.30603
B11	32	A-ACTININ	3.52034	2.37804
B11	33	A-ACTININ	3.57841	2.43519
B11	34	A-ACTININ	3.62479	2.48063
B11	35	A-ACTININ	3.65651	2.51142
B11	36	A-ACTININ	3.67551	2.5295
B11	37	A-ACTININ	3.69898	2.55204
B11	38	A-ACTININ	3.71201	2.56415
B11	39	A-ACTININ	3.71986	2.57106
B11	40	A-ACTININ	3.71939	2.56967
B12	1	CONNEXIN 43	0.530698	0.000979804
B12	2	CONNEXIN 43	0.53186	0.00131666
B12	3	CONNEXIN 43	0.532505	0.00113739
B12	4	CONNEXIN 43	0.533589	0.00139569
B12	5	CONNEXIN 43	0.533612	0.000593319
B12	6	CONNEXIN 43	0.533877	3.38977e-05
B12	7	CONNEXIN 43	0.5338	-0.000868787
B12	8	CONNEXIN 43	0.533817	-0.0016767
B12	9	CONNEXIN 43	0.534561	-0.00175809
B12	10	CONNEXIN 43	0.535307	-0.00183752
B12	11	CONNEXIN 43	0.536642	-0.0013271
B12	12	CONNEXIN 43	0.538671	-0.00012365
B12	13	CONNEXIN 43	0.544051	0.00443154
B12	14	CONNEXIN 43	0.553444	0.012999
B12	15	CONNEXIN 43	0.571083	0.0298132
B12	16	CONNEXIN 43	0.604428	0.062333
B12	17	CONNEXIN 43	0.664635	0.121715
B12	18	CONNEXIN 43	0.766096	0.22235
B12	19	CONNEXIN 43	0.91854	0.37397
B12	20	CONNEXIN 43	1.11551	0.570113
B12	21	CONNEXIN 43	1.32936	0.783141
B12	22	CONNEXIN 43	1.54066	0.993618
B12	23	CONNEXIN 43	1.7426	1.19473
B12	24	CONNEXIN 43	1.93289	1.3842
B12	25	CONNEXIN 43	2.10446	1.55494
B12	26	CONNEXIN 43	2.25432	1.70398
B12	27	CONNEXIN 43	2.3868	1.83562
B12	28	CONNEXIN 43	2.50265	1.95065
B12	29	CONNEXIN 43	2.60855	2.05573
B12	30	CONNEXIN 43	2.69719	2.14355
B12	31	CONNEXIN 43	2.77997	2.2255
B12	32	CONNEXIN 43	2.85174	2.29644
B12	33	CONNEXIN 43	2.91269	2.35657
B12	34	CONNEXIN 43	2.96853	2.41158
B12	35	CONNEXIN 43	3.0189	2.46113
B12	36	CONNEXIN 43	3.06413	2.50553
B12	37	CONNEXIN 43	3.10474	2.54532
B12	38	CONNEXIN 43	3.13608	2.57583
B12	39	CONNEXIN 43	3.16714	2.60606
B12	40	CONNEXIN 43	3.19707	2.63517
C1	1	GAPDH	0.666805	0.00148181
C1	2	GAPDH	0.666866	0.00100752
C1	3	GAPDH	0.66786	0.00146748
C1	4	GAPDH	0.667346	0.000418186
C1	5	GAPDH	0.667519	5.67317e-05
C1	6	GAPDH	0.667702	-0.000295007
C1	7	GAPDH	0.667572	-0.000959969
C1	8	GAPDH	0.667695	-0.00137173
C1	9	GAPDH	0.668318	-0.00128365
C1	10	GAPDH	0.66933	-0.000806165
C1	11	GAPDH	0.671241	0.000570154
C1	12	GAPDH	0.67341	0.00220397
C1	13	GAPDH	0.680384	0.00864328
C1	14	GAPDH	0.692326	0.0200508
C1	15	GAPDH	0.713556	0.0407453
C1	16	GAPDH	0.752625	0.07928
C1	17	GAPDH	0.816086	0.142206
C1	18	GAPDH	0.908918	0.234504
C1	19	GAPDH	1.02803	0.353078
C1	20	GAPDH	1.16417	0.488686
C1	21	GAPDH	1.31381	0.637789
C1	22	GAPDH	1.46787	0.791319
C1	23	GAPDH	1.61897	0.941886
C1	24	GAPDH	1.76426	1.08664
C1	25	GAPDH	1.89964	1.22148
C1	26	GAPDH	2.02631	1.34761
C1	27	GAPDH	2.14417	1.46494
C1	28	GAPDH	2.24998	1.57022
C1	29	GAPDH	2.34582	1.66552
C1	30	GAPDH	2.43184	1.75101
C1	31	GAPDH	2.50318	1.82182
C1	32	GAPDH	2.56735	1.88545
C1	33	GAPDH	2.62082	1.93838
C1	34	GAPDH	2.65991	1.97694
C1	35	GAPDH	2.68759	2.00408
C1	36	GAPDH	2.71005	2.02601
C1	37	GAPDH	2.72497	2.04039
C1	38	GAPDH	2.7365	2.05139
C1	39	GAPDH	2.7417	2.05605
C1	40	GAPDH	2.75278	2.0666
C2	1	A-ACTININ	1.18972	0.0071637
C2	2	A-ACTININ	1.18675	0.00350151
C2	3	A-ACTININ	1.18556	0.00161448
C2	4	A-ACTININ	1.18566	0.00102277
C2	5	A-ACTININ	1.18546	0.00013029
C2	6	A-ACTININ	1.18664	0.000614682
C2	7	A-ACTININ	1.18657	-0.000148451
C2	8	A-ACTININ	1.18733	-8.17681e-05
C2	9	A-ACTININ	1.18696	-0.001144
C2	10	A-ACTININ	1.18792	-0.000876805
C2	11	A-ACTININ	1.18715	-0.00234637
C2	12	A-ACTININ	1.18841	-0.00177698
C2	13	A-ACTININ	1.18922	-0.00165713
C2	14	A-ACTININ	1.18998	-0.00159736
C2	15	A-ACTININ	1.19369	0.00142356
C2	16	A-ACTININ	1.19779	0.0048231
C2	17	A-ACTININ	1.20722	0.013564
C2	18	A-ACTININ	1.22453	0.0301843
C2	19	A-ACTININ	1.25596	0.0609143
C2	20	A-ACTININ	1.31613	0.120392
C2	21	A-ACTININ	1.42114	0.224712
C2	22	A-ACTININ	1.58789	0.390766
C2	23	A-ACTININ	1.82054	0.622722
C2	24	A-ACTININ	2.1029	0.904389
C2	25	A-ACTININ	2.4056	1.2064
C2	26	A-ACTININ	2.69597	1.49607
C2	27	A-ACTININ	2.95577	1.75518
C2	28	A-ACTININ	3.18033	1.97904
C2	29	A-ACTININ	3.36398	2.16201
C2	30	A-ACTININ	3.50557	2.3029
C2	31	A-ACTININ	3.6181	2.41473
C2	32	A-ACTININ	3.70001	2.49595
C2	33	A-ACTININ	3.76465	2.55989
C2	34	A-ACTININ	3.81102	2.60557
C2	35	A-ACTININ	3.84666	2.64052
C2	36	A-ACTININ	3.87846	2.67162
C2	37	A-ACTININ	3.89888	2.69135
C2	38	A-ACTININ	3.9118	2.70358
C2	39	A-ACTININ	3.92233	2.71342
C2	40	A-ACTININ	3.93341	2.72381
C3	1	PHOSPHOLAMBDIN	0.684666	0.00270138
C3	2	PHOSPHOLAMBDIN	0.683699	0.00110054
C3	3	PHOSPHOLAMBDIN	0.684056	0.000823591
C3	4	PHOSPHOLAMBDIN	0.684245	0.000379626
C3	5	PHOSPHOLAMBDIN	0.685023	0.000523541
C3	6	PHOSPHOLAMBDIN	0.685632	0.000499311
C3	7	PHOSPHOLAMBDIN	0.686442	0.000676009
C3	8	PHOSPHOLAMBDIN	0.68651	0.000110509
C3	9	PHOSPHOLAMBDIN	0.687524	0.000491233
C3	10	PHOSPHOLAMBDIN	0.687484	-0.000182568
C3	11	PHOSPHOLAMBDIN	0.688047	-0.00025323
C3	12	PHOSPHOLAMBDIN	0.688586	-0.000347674
C3	13	PHOSPHOLAMBDIN	0.688752	-0.000815064
C3	14	PHOSPHOLAMBDIN	0.688918	-0.00128251
C3	15	PHOSPHOLAMBDIN	0.68931	-0.00152376
C3	16	PHOSPHOLAMBDIN	0.689881	-0.0015868
C3	17	PHOSPHOLAMBDIN	0.690539	-0.00156191
C3	18	PHOSPHOLAMBDIN	0.691945	-0.000789466
C3	19	PHOSPHOLAMBDIN	0.692889	-0.000479194
C3	20	PHOSPHOLAMBDIN	0.693837	-0.000164393
C3	21	PHOSPHOLAMBDIN	0.696161	0.00152573
C3	22	PHOSPHOLAMBDIN	0.699226	0.00395703
C3	23	PHOSPHOLAMBDIN	0.706004	0.0101019
C3	24	PHOSPHOLAMBDIN	0.718298	0.0217619
C3	25	PHOSPHOLAMBDIN	0.74235	0.0451813
C3	26	PHOSPHOLAMBDIN	0.787816	0.0900133
C3	27	PHOSPHOLAMBDIN	0.870895	0.172459
C3	28	PHOSPHOLAMBDIN	1.0091	0.310028
C3	29	PHOSPHOLAMBDIN	1.21364	0.513938
C3	30	PHOSPHOLAMBDIN	1.47073	0.770393
C3	31	PHOSPHOLAMBDIN	1.75266	1.05169
C3	32	PHOSPHOLAMBDIN	2.02599	1.32439
C3	33	PHOSPHOLAMBDIN	2.28155	1.57931
C3	34	PHOSPHOLAMBDIN	2.50184	1.79897
C3	35	PHOSPHOLAMBDIN	2.69603	1.99253
C3	36	PHOSPHOLAMBDIN	2.87596	2.17182
C3	37	PHOSPHOLAMBDIN	3.02752	2.32274
C3	38	PHOSPHOLAMBDIN	3.15841	2.453
C3	39	PHOSPHOLAMBDIN	3.27916	2.57312
C3	40	PHOSPHOLAMBDIN	3.38514	2.67847
C4	1	GAPDH	0.714061	0.00222021
C4	2	GAPDH	0.714822	0.00239085
C4	3	GAPDH	0.714577	0.00155537
C4	4	GAPDH	0.714381	0.000769354
C4	5	GAPDH	0.713621	-0.000580637
C4	6	GAPDH	0.714853	6.03459e-05
C4	7	GAPDH	0.714355	-0.00102697
C4	8	GAPDH	0.714692	-0.00128077
C4	9	GAPDH	0.715082	-0.00148123
C4	10	GAPDH	0.716398	-0.000755365
C4	11	GAPDH	0.717505	-0.00023842
C4	12	GAPDH	0.721312	0.00297832
C4	13	GAPDH	0.72614	0.0072165
C4	14	GAPDH	0.738123	0.0186096
C4	15	GAPDH	0.75832	0.0382162
C4	16	GAPDH	0.796595	0.0759002
C4	17	GAPDH	0.859595	0.138311
C4	18	GAPDH	0.95481	0.232936
C4	19	GAPDH	1.08076	0.3583
C4	20	GAPDH	1.23105	0.507997
C4	21	GAPDH	1.3934	0.669756
C4	22	GAPDH	1.56053	0.83629
C4	23	GAPDH	1.72796	1.00313
C4	24	GAPDH	1.88722	1.1618
C4	25	GAPDH	2.04185	1.31585
C4	26	GAPDH	2.18623	1.45963
C4	27	GAPDH	2.31468	1.5875
C4	28	GAPDH	2.43468	1.7069
C4	29	GAPDH	2.53911	1.81074
C4	30	GAPDH	2.6342	1.90525
C4	31	GAPDH	2.71773	1.98818
C4	32	GAPDH	2.78286	2.05272
C4	33	GAPDH	2.83589	2.10516
C4	34	GAPDH	2.88212	2.1508
C4	35	GAPDH	2.90901	2.1771
C4	36	GAPDH	2.93467	2.20217
C4	37	GAPDH	2.95197	2.21888
C4	38	GAPDH	2.95906	2.22539
C4	39	GAPDH	2.96602	2.23175
C4	40	GAPDH	2.9811	2.24624
C5	1	A-ACTININ	1.17725	0.00510058
C5	2	A-ACTININ	1.17658	0.0038194
C5	3	A-ACTININ	1.17532	0.00194383
C5	4	A-ACTININ	1.17512	0.00112613
C5	5	A-ACTININ	1.1755	0.000889222
C5	6	A-ACTININ	1.17628	0.00104928
C5	7	A-ACTININ	1.17409	-0.00175004
C5	8	A-ACTININ	1.17482	-0.00163647
C5	9	A-ACTININ	1.1757	-0.001377
C5	10	A-ACTININ	1.1769	-0.000783618
C5	11	A-ACTININ	1.17611	-0.00219188
C5	12	A-ACTININ	1.1783	-0.00062301
C5	13	A-ACTININ	1.17859	-0.000948256
C5	14	A-ACTININ	1.17989	-0.000264753
C5	15	A-ACTININ	1.18172	0.000950901
C5	16	A-ACTININ	1.185	0.00361566
C5	17	A-ACTININ	1.19393	0.0119305
C5	18	A-ACTININ	1.21172	0.0291048
C5	19	A-ACTININ	1.24132	0.0580899
C5	20	A-ACTININ	1.29912	0.115272
C5	21	A-ACTININ	1.39697	0.212511
C5	22	A-ACTININ	1.55687	0.3718
C5	23	A-ACTININ	1.78541	0.599718
C5	24	A-ACTININ	2.06557	0.879262
C5	25	A-ACTININ	2.37115	1.18423
C5	26	A-ACTININ	2.66709	1.47955
C5	27	A-ACTININ	2.93593	1.74778
C5	28	A-ACTININ	3.16182	1.97305
C5	29	A-ACTININ	3.34573	2.15634
C5	30	A-ACTININ	3.49267	2.30267
C5	31	A-ACTININ	3.59752	2.40691
C5	32	A-ACTININ	3.6847	2.49347
C5	33	A-ACTININ	3.73956	2.54771
C5	34	A-ACTININ	3.7944	2.60194
C5	35	A-ACTININ	3.82656	2.63349
C5	36	A-ACTININ	3.85542	2.66173
C5	37	A-ACTININ	3.87255	2.67825
C5	38	A-ACTININ	3.88337	2.68845
C5	39	A-ACTININ	3.90372	2.70819
C5	40	A-ACTININ	3.92221	2.72606
C6	1	PHOSPHOLAMBDIN	0.657582	0.00238509
C6	2	PHOSPHOLAMBDIN	0.657998	0.00210132
C6	3	PHOSPHOLAMBDIN	0.658409	0.00181279
C6	4	PHOSPHOLAMBDIN	0.658602	0.00130545
C6	5	PHOSPHOLAMBDIN	0.659259	0.00126284
C6	6	PHOSPHOLAMBDIN	0.659528	0.000832331
C6	7	PHOSPHOLAMBDIN	0.659896	0.000500583
C6	8	PHOSPHOLAMBDIN	0.660192	9.74893e-05
C6	9	PHOSPHOLAMBDIN	0.660375	-0.000419867
C6	10	PHOSPHOLAMBDIN	0.660792	-0.000702321
C6	11	PHOSPHOLAMBDIN	0.66095	-0.00124435
C6	12	PHOSPHOLAMBDIN	0.661782	-0.0011116
C6	13	PHOSPHOLAMBDIN	0.662467	-0.00112637
C6	14	PHOSPHOLAMBDIN	0.663347	-0.000946175
C6	15	PHOSPHOLAMBDIN	0.663748	-0.00124442
C6	16	PHOSPHOLAMBDIN	0.663932	-0.00176005
C6	17	PHOSPHOLAMBDIN	0.664936	-0.00145647
C6	18	PHOSPHOLAMBDIN	0.6656	-0.00149205
C6	19	PHOSPHOLAMBDIN	0.666446	-0.00134558
C6	20	PHOSPHOLAMBDIN	0.667365	-0.00112605
C6	21	PHOSPHOLAMBDIN	0.66912	-7.04974e-05
C6	22	PHOSPHOLAMBDIN	0.671803	0.00191197
C6	23	PHOSPHOLAMBDIN	0.676913	0.00632236
C6	24	PHOSPHOLAMBDIN	0.686343	0.0150532
C6	25	PHOSPHOLAMBDIN	0.704625	0.0326353
C6	26	PHOSPHOLAMBDIN	0.739498	0.066809
C6	27	PHOSPHOLAMBDIN	0.804953	0.131564
C6	28	PHOSPHOLAMBDIN	0.919273	0.245184
C6	29	PHOSPHOLAMBDIN	1.09672	0.421934
C6	30	PHOSPHOLAMBDIN	1.33176	0.656273
C6	31	PHOSPHOLAMBDIN	1.5974	0.921208
C6	32	PHOSPHOLAMBDIN	1.86415	1.18726
C6	33	PHOSPHOLAMBDIN	2.11571	1.43812
C6	34	PHOSPHOLAMBDIN	2.33922	1.66093
C6	35	PHOSPHOLAMBDIN	2.53661	1.85763
C6	36	PHOSPHOLAMBDIN	2.71705	2.03736
C6	37	PHOSPHOLAMBDIN	2.87181	2.19142
C6	38	PHOSPHOLAMBDIN	3.00729	2.3262
C6	39	PHOSPHOLAMBDIN	3.12602	2.44423
C6	40	PHOSPHOLAMBDIN	3.22828	2.54579
C7	1	GAPDH	0.743176	0.00177967
C7	2	GAPDH	0.744139	0.00229262
C7	3	GAPDH	0.743861	0.00156561
C7	4	GAPDH	0.743937	0.00119242
C7	5	GAPDH	0.742484	-0.000710044
C7	6	GAPDH	0.743664	2.01074e-05
C7	7	GAPDH	0.742696	-0.001397
C7	8	GAPDH	0.743369	-0.00117438
C7	9	GAPDH	0.74345	-0.00154268
C7	10	GAPDH	0.744017	-0.00142503
C7	11	GAPDH	0.746272	0.000380389
C7	12	GAPDH	0.749431	0.00309061
C7	13	GAPDH	0.756133	0.00934229
C7	14	GAPDH	0.768927	0.0216874
C7	15	GAPDH	0.79393	0.0462404
C7	16	GAPDH	0.837369	0.0892299
C7	17	GAPDH	0.908367	0.159779
C7	18	GAPDH	1.0128	0.263765
C7	19	GAPDH	1.14838	0.398888
C7	20	GAPDH	1.31131	0.561372
C7	21	GAPDH	1.48176	0.731377
C7	22	GAPDH	1.65684	0.906002
C7	23	GAPDH	1.83212	1.08083
C7	24	GAPDH	2.00656	1.25483
C7	25	GAPDH	2.16352	1.41133
C7	26	GAPDH	2.31364	1.561
C7	27	GAPDH	2.45038	1.6973
C7	28	GAPDH	2.56905	1.81552
C7	29	GAPDH	2.68359	1.9296
C7	30	GAPDH	2.782	2.02757
C7	31	GAPDH	2.86853	2.11365
C7	32	GAPDH	2.93636	2.18103
C7	33	GAPDH	2.99734	2.24156
C7	34	GAPDH	3.03952	2.28329
C7	35	GAPDH	3.07312	2.31644
C7	36	GAPDH	3.0993	2.34217
C7	37	GAPDH	3.117	2.35942
C7	38	GAPDH	3.13153	2.37351
C7	39	GAPDH	3.13832	2.37985
C7	40	GAPDH	3.14732	2.38839
C8	1	A-ACTININ	1.19681	0.0073928
C8	2	A-ACTININ	1.19322	0.00324501
C8	3	A-ACTININ	1.19286	0.00233196
C8	4	A-ACTININ	1.19222	0.00113698
C8	5	A-ACTININ	1.19271	0.0010721
C8	6	A-ACTININ	1.19235	0.000157266
C8	7	A-ACTININ	1.19247	-0.000273939
C8	8	A-ACTININ	1.1923	-0.000990293
C8	9	A-ACTININ	1.19199	-0.00185482
C8	10	A-ACTININ	1.19275	-0.00165291
C8	11	A-ACTININ	1.19308	-0.0018749
C8	12	A-ACTININ	1.19322	-0.00228525
C8	13	A-ACTININ	1.1946	-0.00145987
C8	14	A-ACTININ	1.19545	-0.00116544
C8	15	A-ACTININ	1.19836	0.00118999
C8	16	A-ACTININ	1.20339	0.00566913
C8	17	A-ACTININ	1.21095	0.012676
C8	18	A-ACTININ	1.22582	0.0269941
C8	19	A-ACTININ	1.25617	0.0567847
C8	20	A-ACTININ	1.3108	0.110862
C8	21	A-ACTININ	1.40944	0.208953
C8	22	A-ACTININ	1.56619	0.36515
C8	23	A-ACTININ	1.79698	0.595391
C8	24	A-ACTININ	2.08709	0.884941
C8	25	A-ACTININ	2.39978	1.19708
C8	26	A-ACTININ	2.71094	1.50769
C8	27	A-ACTININ	2.98735	1.78354
C8	28	A-ACTININ	3.21865	2.01429
C8	29	A-ACTININ	3.41459	2.20967
C8	30	A-ACTININ	3.56478	2.35932
C8	31	A-ACTININ	3.68124	2.47522
C8	32	A-ACTININ	3.76253	2.55596
C8	33	A-ACTININ	3.82933	2.6222
C8	34	A-ACTININ	3.87845	2.67077
C8	35	A-ACTININ	3.91329	2.70505
C8	36	A-ACTININ	3.93859	2.7298
C8	37	A-ACTININ	3.95967	2.75034
C8	38	A-ACTININ	3.97822	2.76833
C8	39	A-ACTININ	3.99067	2.78022
C8	40	A-ACTININ	4.002	2.791
C9	1	PHOSPHOLAMBDIN	0.689909	0.00250082
C9	2	PHOSPHOLAMBDIN	0.68993	0.00185402
C9	3	PHOSPHOLAMBDIN	0.689845	0.00110101
C9	4	PHOSPHOLAMBDIN	0.689759	0.000348183
C9	5	PHOSPHOLAMBDIN	0.690764	0.000684864
C9	6	PHOSPHOLAMBDIN	0.691139	0.000392538
C9	7	PHOSPHOLAMBDIN	0.692057	0.000642197
C9	8	PHOSPHOLAMBDIN	0.692726	0.000643841
C9	9	PHOSPHOLAMBDIN	0.692978	0.000227656
C9	10	PHOSPHOLAMBDIN	0.69382	0.000402213
C9	11	PHOSPHOLAMBDIN	0.69345	-0.000635469
C9	12	PHOSPHOLAMBDIN	0.694129	-0.000623633
C9	13	PHOSPHOLAMBDIN	0.694127	-0.00129409
C9	14	PHOSPHOLAMBDIN	0.695906	-0.000182131
C9	15	PHOSPHOLAMBDIN	0.695449	-0.00130719
C9	16	PHOSPHOLAMBDIN	0.695823	-0.00160071
C9	17	PHOSPHOLAMBDIN	0.696806	-0.00128537
C9	18	PHOSPHOLAMBDIN	0.696759	-0.00200083
C9	19	PHOSPHOLAMBDIN	0.698343	-0.00108449
C9	20	PHOSPHOLAMBDIN	0.698727	-0.0013677
C9	21	PHOSPHOLAMBDIN	0.700452	-0.000310695
C9	22	PHOSPHOLAMBDIN	0.702952	0.00152182
C9	23	PHOSPHOLAMBDIN	0.707826	0.00572798
C9	24	PHOSPHOLAMBDIN	0.717067	0.014301
C9	25	PHOSPHOLAMBDIN	0.734693	0.0312601
C9	26	PHOSPHOLAMBDIN	0.76955	0.0654493
C9	27	PHOSPHOLAMBDIN	0.835065	0.130296
C9	28	PHOSPHOLAMBDIN	0.950632	0.245196
C9	29	PHOSPHOLAMBDIN	1.13187	0.425768
C9	30	PHOSPHOLAMBDIN	1.37303	0.666261
C9	31	PHOSPHOLAMBDIN	1.65108	0.943637
C9	32	PHOSPHOLAMBDIN	1.92711	1.21901
C9	33	PHOSPHOLAMBDIN	2.19167	1.4829
C9	34	PHOSPHOLAMBDIN	2.42166	1.71221
C9	35	PHOSPHOLAMBDIN	2.63065	1.92054
C9	36	PHOSPHOLAMBDIN	2.81533	2.10455
C9	37	PHOSPHOLAMBDIN	2.9753	2.26386
C9	38	PHOSPHOLAMBDIN	3.11554	2.40343
C9	39	PHOSPHOLAMBDIN	3.24167	2.52889
C9	40	PHOSPHOLAMBDIN	3.35554	2.6421
C10	1	GAPDH	0.715392	0.00304855
C10	2	GAPDH	0.714056	0.00120704
C10	3	GAPDH	0.714615	0.00125941
C10	4	GAPDH	0.71468	0.000818074
C10	5	GAPDH	0.714391	2.20299e-05
C10	6	GAPDH	0.714461	-0.000413942
C10	7	GAPDH	0.714599	-0.000782025
C10	8	GAPDH	0.714689	-0.00119809
C10	9	GAPDH	0.714759	-0.0016346
C10	10	GAPDH	0.715921	-0.000978971
C10	11	GAPDH	0.717421	1.43766e-05
C10	12	GAPDH	0.720807	0.00289373
C10	13	GAPDH	0.727438	0.00901898
C10	14	GAPDH	0.740261	0.0213352
C10	15	GAPDH	0.763752	0.0443199
C10	16	GAPDH	0.80508	0.0851419
C10	17	GAPDH	0.874019	0.153574
C10	18	GAPDH	0.975642	0.254691
C10	19	GAPDH	1.10612	0.384661
C10	20	GAPDH	1.26114	0.539173
C10	21	GAPDH	1.42901	0.706536
C10	22	GAPDH	1.6027	0.879719
C10	23	GAPDH	1.77355	1.05007
C10	24	GAPDH	1.93684	1.21285
C10	25	GAPDH	2.09481	1.37031
C10	26	GAPDH	2.23915	1.51415
C10	27	GAPDH	2.37256	1.64705
C10	28	GAPDH	2.49334	1.76732
C10	29	GAPDH	2.60289	1.87637
C10	30	GAPDH	2.70155	1.97452
C10	31	GAPDH	2.78493	2.0574
C10	32	GAPDH	2.85574	2.1277
C10	33	GAPDH	2.91632	2.18778
C10	34	GAPDH	2.96261	2.23356
C10	35	GAPDH	2.99787	2.26831
C10	36	GAPDH	3.02438	2.29431
C10	37	GAPDH	3.04222	2.31165
C10	38	GAPDH	3.05691	2.32583
C10	39	GAPDH	3.06923	2.33764
C10	40	GAPDH	3.0755	2.34341
C11	1	A-ACTININ	1.21194	0.00887374
C11	2	A-ACTININ	1.20715	0.00363919
C11	3	A-ACTININ	1.20634	0.0023792
C11	4	A-ACTININ	1.20628	0.00187309
C11	5	A-ACTININ	1.20463	-0.00021958
C11	6	A-ACTININ	1.20553	0.000237997
C11	7	A-ACTININ	1.20482	-0.000913989
C11	8	A-ACTININ	1.20377	-0.00240632
C11	9	A-ACTININ	1.20517	-0.00145426
C11	10	A-ACTININ	1.20587	-0.00119529
C11	11	A-ACTININ	1.20581	-0.00170342
C11	12	A-ACTININ	1.20658	-0.00137138
C11	13	A-ACTININ	1.20848	8.33876e-05
C11	14	A-ACTININ	1.20936	0.000518672
C11	15	A-ACTININ	1.21346	0.00417189
C11	16	A-ACTININ	1.21805	0.00831947
C11	17	A-ACTININ	1.2293	0.0191256
C11	18	A-ACTININ	1.24941	0.038797
C11	19	A-ACTININ	1.28833	0.0772675
C11	20	A-ACTININ	1.35933	0.147821
C11	21	A-ACTININ	1.48086	0.268912
C11	22	A-ACTININ	1.6713	0.458904
C11	23	A-ACTININ	1.93126	0.718427
C11	24	A-ACTININ	2.24247	1.02918
C11	25	A-ACTININ	2.55793	1.3442
C11	26	A-ACTININ	2.86302	1.64885
C11	27	A-ACTININ	3.13436	1.91975
C11	28	A-ACTININ	3.35124	2.13619
C11	29	A-ACTININ	3.53566	2.32016
C11	30	A-ACTININ	3.67541	2.45947
C11	31	A-ACTININ	3.78089	2.56451
C11	32	A-ACTININ	3.8562	2.63936
C11	33	A-ACTININ	3.91495	2.69768
C11	34	A-ACTININ	3.96523	2.74751
C11	35	A-ACTININ	4.00113	2.78297
C11	36	A-ACTININ	4.02492	2.80631
C11	37	A-ACTININ	4.0493	2.83025
C11	38	A-ACTININ	4.06462	2.84513
C11	39	A-ACTININ	4.07613	2.85619
C11	40	A-ACTININ	4.08523	2.86485
C12	1	PHOSPHOLAMBDIN	0.677293	-0.00281759
C12	2	PHOSPHOLAMBDIN	0.680048	-0.000581796
C12	3	PHOSPHOLAMBDIN	0.681503	0.000353073
C12	4	PHOSPHOLAMBDIN	0.682068	0.000398818
C12	5	PHOSPHOLAMBDIN	0.682981	0.000793013
C12	6	PHOSPHOLAMBDIN	0.683557	0.000849309
C12	7	PHOSPHOLAMBDIN	0.683914	0.000687094
C12	8	PHOSPHOLAMBDIN	0.684209	0.00046289
C12	9	PHOSPHOLAMBDIN	0.684577	0.000312
C12	10	PHOSPHOLAMBDIN	0.684814	2.95627e-05
C12	11	PHOSPHOLAMBDIN	0.684952	-0.00035152
C12	12	PHOSPHOLAMBDIN	0.685516	-0.000307146
C12	13	PHOSPHOLAMBDIN	0.685949	-0.00039259
C12	14	PHOSPHOLAMBDIN	0.686329	-0.000531976
C12	15	PHOSPHOLAMBDIN	0.68649	-0.000890707
C12	16	PHOSPHOLAMBDIN	0.687297	-0.000603205
C12	17	PHOSPHOLAMBDIN	0.687517	-0.000901676
C12	18	PHOSPHOLAMBDIN	0.687523	-0.00141562
C12	19	PHOSPHOLAMBDIN	0.688313	-0.00114445
C12	20	PHOSPHOLAMBDIN	0.688925	-0.00105167
C12	21	PHOSPHOLAMBDIN	0.689888	-0.00060771
C12	22	PHOSPHOLAMBDIN	0.69009	-0.000924837
C12	23	PHOSPHOLAMBDIN	0.690834	-0.000700218
C12	24	PHOSPHOLAMBDIN	0.692355	0.000301467
C12	25	PHOSPHOLAMBDIN	0.693762	0.00118895
C12	26	PHOSPHOLAMBDIN	0.697539	0.00444715
C12	27	PHOSPHOLAMBDIN	0.702855	0.00924404
C12	28	PHOSPHOLAMBDIN	0.714943	0.0208124
C12	29	PHOSPHOLAMBDIN	0.738395	0.0437453
C12	30	PHOSPHOLAMBDIN	0.783908	0.0887388
C12	31	PHOSPHOLAMBDIN	0.863396	0.167708
C12	32	PHOSPHOLAMBDIN	0.980948	0.28474
C12	33	PHOSPHOLAMBDIN	1.13102	0.434296
C12	34	PHOSPHOLAMBDIN	1.29893	0.601687
C12	35	PHOSPHOLAMBDIN	1.47662	0.778855
C12	36	PHOSPHOLAMBDIN	1.6532	0.954916
C12	37	PHOSPHOLAMBDIN	1.82373	1.12492
C12	38	PHOSPHOLAMBDIN	1.9825	1.28318
C12	39	PHOSPHOLAMBDIN	2.1334	1.43356
C12	40	PHOSPHOLAMBDIN	2.27194	1.57158
D1	1	DESMIN	1.04506	-0.00135257
D1	2	DESMIN	1.04523	-0.00170994
D1	3	DESMIN	1.04727	-0.000194781
D1	4	DESMIN	1.0483	0.000310559
D1	5	DESMIN	1.04892	0.000403317
D1	6	DESMIN	1.04944	0.000396772
D1	7	DESMIN	1.04943	-0.000135604
D1	8	DESMIN	1.05002	-7.26493e-05
D1	9	DESMIN	1.0509	0.000284395
D1	10	DESMIN	1.05168	0.000530932
D1	11	DESMIN	1.0518	0.000131235
D1	12	DESMIN	1.05146	-0.00073898
D1	13	DESMIN	1.05262	-0.000101556
D1	14	DESMIN	1.05277	-0.000476218
D1	15	DESMIN	1.05294	-0.0008299
D1	16	DESMIN	1.05215	-0.00215251
D1	17	DESMIN	1.05429	-0.000531495
D1	18	DESMIN	1.05576	0.000411225
D1	19	DESMIN	1.05864	0.00276526
D1	20	DESMIN	1.06485	0.008445
D1	21	DESMIN	1.07652	0.0195887
D1	22	DESMIN	1.10139	0.0439396
D1	23	DESMIN	1.15446	0.0964849
D1	24	DESMIN	1.24923	0.190723
D1	25	DESMIN	1.38364	0.324607
D1	26	DESMIN	1.53024	0.470685
D1	27	DESMIN	1.67408	0.613995
D1	28	DESMIN	1.80191	0.741304
D1	29	DESMIN	1.91764	0.856505
D1	30	DESMIN	2.01682	0.955158
D1	31	DESMIN	2.10653	1.04434
D1	32	DESMIN	2.18392	1.12121
D1	33	DESMIN	2.25517	1.19193
D1	34	DESMIN	2.31621	1.25245
D1	35	DESMIN	2.36846	1.30418
D1	36	DESMIN	2.41956	1.35475
D1	37	DESMIN	2.46456	1.39922
D1	38	DESMIN	2.50246	1.43659
D1	39	DESMIN	2.53825	1.47186
D1	40	DESMIN	2.57194	1.50503
D2	1	A-ACTININ	1.09063	0.00702375
D2	2	A-ACTININ	1.08708	0.00292235
D2	3	A-ACTININ	1.08665	0.00194458
D2	4	A-ACTININ	1.08632	0.00105623
D2	5	A-ACTININ	1.08626	0.000448012
D2	6	A-ACTININ	1.08602	-0.000353561
D2	7	A-ACTININ	1.08667	-0.000254626
D2	8	A-ACTININ	1.08685	-0.000626091
D2	9	A-ACTININ	1.08746	-0.000565899
D2	10	A-ACTININ	1.08683	-0.00175729
D2	11	A-ACTININ	1.08778	-0.00135842
D2	12	A-ACTININ	1.08835	-0.00133947
D2	13	A-ACTININ	1.08893	-0.00131505
D2	14	A-ACTININ	1.08957	-0.00122529
D2	15	A-ACTININ	1.09235	0.00100427
D2	16	A-ACTININ	1.09625	0.0043426
D2	17	A-ACTININ	1.10481	0.0123546
D2	18	A-ACTININ	1.12071	0.027703
D2	19	A-ACTININ	1.15088	0.0573145
D2	20	A-ACTININ	1.2071	0.112981
D2	21	A-ACTININ	1.30293	0.208261
D2	22	A-ACTININ	1.45715	0.361927
D2	23	A-ACTININ	1.67784	0.582061
D2	24	A-ACTININ	1.94586	0.849527
D2	25	A-ACTININ	2.23208	1.1352
D2	26	A-ACTININ	2.50592	1.40849
D2	27	A-ACTININ	2.75396	1.65597
D2	28	A-ACTININ	2.96277	1.86423
D2	29	A-ACTININ	3.12829	2.02919
D2	30	A-ACTININ	3.25899	2.15934
D2	31	A-ACTININ	3.36264	2.26244
D2	32	A-ACTININ	3.4353	2.33454
D2	33	A-ACTININ	3.49336	2.39205
D2	34	A-ACTININ	3.5359	2.43404
D2	35	A-ACTININ	3.56564	2.46323
D2	36	A-ACTININ	3.59313	2.49016
D2	37	A-ACTININ	3.61058	2.50706
D2	38	A-ACTININ	3.62127	2.5172
D2	39	A-ACTININ	3.63533	2.5307
D2	40	A-ACTININ	3.65259	2.54741
D3	1	PHOSPHOLAMBDIN	0.724137	0.00232934
D3	2	PHOSPHOLAMBDIN	0.723906	0.00145615
D3	3	PHOSPHOLAMBDIN	0.723773	0.000681551
D3	4	PHOSPHOLAMBDIN	0.724761	0.00102829
D3	5	PHOSPHOLAMBDIN	0.725077	0.000702748
D3	6	PHOSPHOLAMBDIN	0.725245	0.000229208
D3	7	PHOSPHOLAMBDIN	0.726506	0.00084828
D3	8	PHOSPHOLAMBDIN	0.726501	0.000202006
D3	9	PHOSPHOLAMBDIN	0.726508	-0.000432169
D3	10	PHOSPHOLAMBDIN	0.72747	-0.000111954
D3	11	PHOSPHOLAMBDIN	0.727751	-0.000472961
D3	12	PHOSPHOLAMBDIN	0.727554	-0.00131063
D3	13	PHOSPHOLAMBDIN	0.729197	-0.000310024
D3	14	PHOSPHOLAMBDIN	0.729391	-0.000757696
D3	15	PHOSPHOLAMBDIN	0.72948	-0.00130944
D3	16	PHOSPHOLAMBDIN	0.730116	-0.00131544
D3	17	PHOSPHOLAMBDIN	0.730581	-0.00149179
D3	18	PHOSPHOLAMBDIN	0.731848	-0.000866758
D3	19	PHOSPHOLAMBDIN	0.732637	-0.000718681
D3	20	PHOSPHOLAMBDIN	0.734246	0.000248006
D3	21	PHOSPHOLAMBDIN	0.735781	0.00114197
D3	22	PHOSPHOLAMBDIN	0.739296	0.00401547
D3	23	PHOSPHOLAMBDIN	0.745355	0.0094332
D3	24	PHOSPHOLAMBDIN	0.758602	0.0220378
D3	25	PHOSPHOLAMBDIN	0.78241	0.0452047
D3	26	PHOSPHOLAMBDIN	0.828687	0.0908403
D3	27	PHOSPHOLAMBDIN	0.912447	0.173958
D3	28	PHOSPHOLAMBDIN	1.05377	0.314636
D3	29	PHOSPHOLAMBDIN	1.26337	0.523596
D3	30	PHOSPHOLAMBDIN	1.52511	0.784696
D3	31	PHOSPHOLAMBDIN	1.81014	1.06909
D3	32	PHOSPHOLAMBDIN	2.08687	1.34517
D3	33	PHOSPHOLAMBDIN	2.34423	1.60189
D3	34	PHOSPHOLAMBDIN	2.56889	1.82591
D3	35	PHOSPHOLAMBDIN	2.76597	2.02235
D3	36	PHOSPHOLAMBDIN	2.94933	2.20507
D3	37	PHOSPHOLAMBDIN	3.10749	2.36258
D3	38	PHOSPHOLAMBDIN	3.24801	2.50247
D3	39	PHOSPHOLAMBDIN	3.37482	2.62863
D3	40	PHOSPHOLAMBDIN	3.47971	2.73288
D4	1	DESMIN	0.956258	0.00170612
D4	2	DESMIN	0.956159	0.00105252
D4	3	DESMIN	0.956376	0.000715305
D4	4	DESMIN	0.956606	0.000390487
D4	5	DESMIN	0.957481	0.000711903
D4	6	DESMIN	0.95646	-0.000863718
D4	7	DESMIN	0.958883	0.00100468
D4	8	DESMIN	0.958031	-0.000402025
D4	9	DESMIN	0.959926	0.000939346
D4	10	DESMIN	0.959469	-7.21773e-05
D4	11	DESMIN	0.959487	-0.000608591
D4	12	DESMIN	0.959343	-0.00130677
D4	13	DESMIN	0.960325	-0.000879559
D4	14	DESMIN	0.960663	-0.00109613
D4	15	DESMIN	0.961435	-0.000878073
D4	16	DESMIN	0.961558	-0.00130982
D4	17	DESMIN	0.962802	-0.000620228
D4	18	DESMIN	0.965014	0.00103818
D4	19	DESMIN	0.967768	0.0032372
D4	20	DESMIN	0.973782	0.00869731
D4	21	DESMIN	0.985751	0.020112
D4	22	DESMIN	1.00956	0.0433655
D4	23	DESMIN	1.06026	0.0935165
D4	24	DESMIN	1.15105	0.183747
D4	25	DESMIN	1.27912	0.311268
D4	26	DESMIN	1.41811	0.449698
D4	27	DESMIN	1.55414	0.585179
D4	28	DESMIN	1.67169	0.70217
D4	29	DESMIN	1.78076	0.810683
D4	30	DESMIN	1.87217	0.901539
D4	31	DESMIN	1.95136	0.980177
D4	32	DESMIN	2.02057	1.04884
D4	33	DESMIN	2.08392	1.11163
D4	34	DESMIN	2.1372	1.16435
D4	35	DESMIN	2.18631	1.21291
D4	36	DESMIN	2.23009	1.25614
D4	37	DESMIN	2.26954	1.29503
D4	38	DESMIN	2.30445	1.32939
D4	39	DESMIN	2.33892	1.3633
D4	40	DESMIN	2.36702	1.39085
D5	1	A-ACTININ	1.1715	0.00592028
D5	2	A-ACTININ	1.16903	0.00262597
D5	3	A-ACTININ	1.16844	0.00121565
D5	4	A-ACTININ	1.16877	0.000729561
D5	5	A-ACTININ	1.16933	0.000465915
D5	6	A-ACTININ	1.17031	0.000625224
D5	7	A-ACTININ	1.17057	6.36735e-05
D5	8	A-ACTININ	1.17058	-0.000747501
D5	9	A-ACTININ	1.17161	-0.000537886
D5	10	A-ACTININ	1.1725	-0.000468581
D5	11	A-ACTININ	1.17199	-0.00180094
D5	12	A-ACTININ	1.17189	-0.00272405
D5	13	A-ACTININ	1.17401	-0.00142462
D5	14	A-ACTININ	1.17596	-0.000292091
D5	15	A-ACTININ	1.17788	0.000807063
D5	16	A-ACTININ	1.18199	0.00408858
D5	17	A-ACTININ	1.19157	0.0128541
D5	18	A-ACTININ	1.20737	0.0278269
D5	19	A-ACTININ	1.23783	0.0574683
D5	20	A-ACTININ	1.29664	0.115457
D5	21	A-ACTININ	1.39584	0.213835
D5	22	A-ACTININ	1.55652	0.373698
D5	23	A-ACTININ	1.78095	0.597308
D5	24	A-ACTININ	2.05854	0.87407
D5	25	A-ACTININ	2.35387	1.16858
D5	26	A-ACTININ	2.64498	1.45887
D5	27	A-ACTININ	2.90379	1.71686
D5	28	A-ACTININ	3.12322	1.93547
D5	29	A-ACTININ	3.30386	2.11529
D5	30	A-ACTININ	3.4443	2.25491
D5	31	A-ACTININ	3.55404	2.36383
D5	32	A-ACTININ	3.6333	2.44226
D5	33	A-ACTININ	3.69683	2.50497
D5	34	A-ACTININ	3.74317	2.5505
D5	35	A-ACTININ	3.78091	2.58742
D5	36	A-ACTININ	3.8083	2.61398
D5	37	A-ACTININ	3.82861	2.63347
D5	38	A-ACTININ	3.84245	2.64649
D5	39	A-ACTININ	3.85221	2.65543
D5	40	A-ACTININ	3.86884	2.67123
D6	1	PHOSPHOLAMBDIN	0.731579	-0.000495938
D6	2	PHOSPHOLAMBDIN	0.73263	2.01177e-05
D6	3	PHOSPHOLAMBDIN	0.733007	-0.00013712
D6	4	PHOSPHOLAMBDIN	0.734167	0.000488429
D6	5	PHOSPHOLAMBDIN	0.734651	0.000437764
D6	6	PHOSPHOLAMBDIN	0.735657	0.000908521
D6	7	PHOSPHOLAMBDIN	0.735647	0.000364508
D6	8	PHOSPHOLAMBDIN	0.736422	0.000604654
D6	9	PHOSPHOLAMBDIN	0.73681	0.00045743
D6	10	PHOSPHOLAMBDIN	0.737034	0.000147187
D6	11	PHOSPHOLAMBDIN	0.737615	0.000193081
D6	12	PHOSPHOLAMBDIN	0.737513	-0.000443736
D6	13	PHOSPHOLAMBDIN	0.737417	-0.00107388
D6	14	PHOSPHOLAMBDIN	0.738368	-0.000657599
D6	15	PHOSPHOLAMBDIN	0.738923	-0.000637871
D6	16	PHOSPHOLAMBDIN	0.738728	-0.00136791
D6	17	PHOSPHOLAMBDIN	0.739715	-0.000915392
D6	18	PHOSPHOLAMBDIN	0.73988	-0.00128518
D6	19	PHOSPHOLAMBDIN	0.740591	-0.00110887
D6	20	PHOSPHOLAMBDIN	0.741333	-0.000901746
D6	21	PHOSPHOLAMBDIN	0.742307	-0.000462401
D6	22	PHOSPHOLAMBDIN	0.744105	0.000801634
D6	23	PHOSPHOLAMBDIN	0.748427	0.00458849
D6	24	PHOSPHOLAMBDIN	0.755647	0.0112738
D6	25	PHOSPHOLAMBDIN	0.769551	0.024643
D6	26	PHOSPHOLAMBDIN	0.79601	0.0505675
D6	27	PHOSPHOLAMBDIN	0.846826	0.100849
D6	28	PHOSPHOLAMBDIN	0.935689	0.189177
D6	29	PHOSPHOLAMBDIN	1.0771	0.330058
D6	30	PHOSPHOLAMBDIN	1.2616	0.514016
D6	31	PHOSPHOLAMBDIN	1.4738	0.725682
D6	32	PHOSPHOLAMBDIN	1.6849	0.936247
D6	33	PHOSPHOLAMBDIN	1.88566	1.13647
D6	34	PHOSPHOLAMBDIN	2.0639	1.31418
D6	35	PHOSPHOLAMBDIN	2.22437	1.47411
D6	36	PHOSPHOLAMBDIN	2.36971	1.61892
D6	37	PHOSPHOLAMBDIN	2.49572	1.7444
D6	38	PHOSPHOLAMBDIN	2.60651	1.85466
D6	39	PHOSPHOLAMBDIN	2.70697	1.95458
D6	40	PHOSPHOLAMBDIN	2.79659	2.04366
D7	1	DESMIN	0.901284	0.00271843
D7	2	DESMIN	0.901491	0.00235206
D7	3	DESMIN	0.901143	0.00143023
D7	4	DESMIN	0.901714	0.00142636
D7	5	DESMIN	0.901707	0.000846007
D7	6	DESMIN	0.902373	0.000937453
D7	7	DESMIN	0.902742	0.000733022
D7	8	DESMIN	0.902024	-0.000558836
D7	9	DESMIN	0.903363	0.000206143
D7	10	DESMIN	0.902931	-0.00079997
D7	11	DESMIN	0.903361	-0.000944081
D7	12	DESMIN	0.90291	-0.00196891
D7	13	DESMIN	0.903372	-0.00208089
D7	14	DESMIN	0.903897	-0.00212958
D7	15	DESMIN	0.905309	-0.00129242
D7	16	DESMIN	0.905243	-0.00193172
D7	17	DESMIN	0.90617	-0.00157849
D7	18	DESMIN	0.907592	-0.000730546
D7	19	DESMIN	0.910833	0.00193606
D7	20	DESMIN	0.915971	0.00650018
D7	21	DESMIN	0.92525	0.0152054
D7	22	DESMIN	0.946409	0.0357903
D7	23	DESMIN	0.988348	0.0771556
D7	24	DESMIN	1.06854	0.156769
D7	25	DESMIN	1.1881	0.275764
D7	26	DESMIN	1.32956	0.416643
D7	27	DESMIN	1.46796	0.554469
D7	28	DESMIN	1.58709	0.673029
D7	29	DESMIN	1.70098	0.786342
D7	30	DESMIN	1.79815	0.882941
D7	31	DESMIN	1.88205	0.966268
D7	32	DESMIN	1.95275	1.03639
D7	33	DESMIN	2.01781	1.10087
D7	34	DESMIN	2.07479	1.15728
D7	35	DESMIN	2.12402	1.20594
D7	36	DESMIN	2.16847	1.24982
D7	37	DESMIN	2.20753	1.28831
D7	38	DESMIN	2.24357	1.32377
D7	39	DESMIN	2.27543	1.35505
D7	40	DESMIN	2.30892	1.38797
D8	1	A-ACTININ	1.15434	0.00383589
D8	2	A-ACTININ	1.15363	0.0027632
D8	3	A-ACTININ	1.15289	0.00166238
D8	4	A-ACTININ	1.15248	0.000889865
D8	5	A-ACTININ	1.15347	0.00151829
D8	6	A-ACTININ	1.15257	0.000250223
D8	7	A-ACTININ	1.15214	-0.00054113
D8	8	A-ACTININ	1.15214	-0.000899992
D8	9	A-ACTININ	1.15205	-0.00135553
D8	10	A-ACTININ	1.15239	-0.00137775
D8	11	A-ACTININ	1.15234	-0.00178656
D8	12	A-ACTININ	1.15228	-0.0022086
D8	13	A-ACTININ	1.15342	-0.00143235
D8	14	A-ACTININ	1.15468	-0.000541664
D8	15	A-ACTININ	1.15706	0.00148008
D8	16	A-ACTININ	1.16028	0.00434273
D8	17	A-ACTININ	1.16966	0.0133566
D8	18	A-ACTININ	1.1847	0.0280345
D8	19	A-ACTININ	1.21448	0.0574465
D8	20	A-ACTININ	1.26892	0.111526
D8	21	A-ACTININ	1.3649	0.207141
D8	22	A-ACTININ	1.51871	0.360592
D8	23	A-ACTININ	1.74189	0.583409
D8	24	A-ACTININ	2.01851	0.859667
D8	25	A-ACTININ	2.31447	1.15526
D8	26	A-ACTININ	2.61109	1.45152
D8	27	A-ACTININ	2.87326	1.71333
D8	28	A-ACTININ	3.09155	1.93125
D8	29	A-ACTININ	3.27631	2.11565
D8	30	A-ACTININ	3.42044	2.25942
D8	31	A-ACTININ	3.52837	2.36699
D8	32	A-ACTININ	3.61189	2.45014
D8	33	A-ACTININ	3.67585	2.51374
D8	34	A-ACTININ	3.72202	2.55955
D8	35	A-ACTININ	3.75633	2.59349
D8	36	A-ACTININ	3.78283	2.61963
D8	37	A-ACTININ	3.80155	2.63799
D8	38	A-ACTININ	3.82022	2.6563
D8	39	A-ACTININ	3.83283	2.66854
D8	40	A-ACTININ	3.83542	2.67077
D9	1	PHOSPHOLAMBDIN	0.669848	0.00170673
D9	2	PHOSPHOLAMBDIN	0.669593	0.000626468
D9	3	PHOSPHOLAMBDIN	0.670686	0.00089333
D9	4	PHOSPHOLAMBDIN	0.671271	0.000652361
D9	5	PHOSPHOLAMBDIN	0.672519	0.00107503
D9	6	PHOSPHOLAMBDIN	0.673104	0.00083406
D9	7	PHOSPHOLAMBDIN	0.67406	0.00096395
D9	8	PHOSPHOLAMBDIN	0.673802	-0.000119948
D9	9	PHOSPHOLAMBDIN	0.674981	0.000233579
D9	10	PHOSPHOLAMBDIN	0.675666	9.20898e-05
D9	11	PHOSPHOLAMBDIN	0.676039	-0.000360536
D9	12	PHOSPHOLAMBDIN	0.676853	-0.000371789
D9	13	PHOSPHOLAMBDIN	0.676867	-0.00118419
D9	14	PHOSPHOLAMBDIN	0.677866	-0.0010112
D9	15	PHOSPHOLAMBDIN	0.677896	-0.00180679
D9	16	PHOSPHOLAMBDIN	0.679012	-0.00151627
D9	17	PHOSPHOLAMBDIN	0.679321	-0.00203285
D9	18	PHOSPHOLAMBDIN	0.680511	-0.00166859
D9	19	PHOSPHOLAMBDIN	0.681332	-0.00167383
D9	20	PHOSPHOLAMBDIN	0.682981	-0.000850616
D9	21	PHOSPHOLAMBDIN	0.684521	-0.000136123
D9	22	PHOSPHOLAMBDIN	0.688087	0.00260427
D9	23	PHOSPHOLAMBDIN	0.691693	0.00538407
D9	24	PHOSPHOLAMBDIN	0.701497	0.014362
D9	25	PHOSPHOLAMBDIN	0.718872	0.0309109
D9	26	PHOSPHOLAMBDIN	0.754847	0.0660601
D9	27	PHOSPHOLAMBDIN	0.818455	0.128843
D9	28	PHOSPHOLAMBDIN	0.931753	0.241315
D9	29	PHOSPHOLAMBDIN	1.10865	0.417387
D9	30	PHOSPHOLAMBDIN	1.33857	0.646482
D9	31	PHOSPHOLAMBDIN	1.59953	0.906611
D9	32	PHOSPHOLAMBDIN	1.85952	1.16578
D9	33	PHOSPHOLAMBDIN	2.1062	1.41163
D9	34	PHOSPHOLAMBDIN	2.32242	1.62703
D9	35	PHOSPHOLAMBDIN	2.52112	1.8249
D9	36	PHOSPHOLAMBDIN	2.69353	1.99648
D9	37	PHOSPHOLAMBDIN	2.84708	2.14921
D9	38	PHOSPHOLAMBDIN	2.97926	2.28057
D9	39	PHOSPHOLAMBDIN	3.09825	2.39873
D9	40	PHOSPHOLAMBDIN	3.20354	2.50319
D10	1	DESMIN	0.953304	0.00414688
D10	2	DESMIN	0.950748	0.00103082
D10	3	DESMIN	0.951442	0.00116481
D10	4	DESMIN	0.951617	0.000779592
D10	5	DESMIN	0.952423	0.00102475
D10	6	DESMIN	0.951677	-0.000280648
D10	7	DESMIN	0.953057	0.00053886
D10	8	DESMIN	0.953311	0.000232317
D10	9	DESMIN	0.953949	0.000310642
D10	10	DESMIN	0.953419	-0.000779583
D10	11	DESMIN	0.954033	-0.000726174
D10	12	DESMIN	0.954655	-0.000663704
D10	13	DESMIN	0.954252	-0.00162673
D10	14	DESMIN	0.955791	-0.000648616
D10	15	DESMIN	0.955797	-0.00120276
D10	16	DESMIN	0.955896	-0.00166344
D10	17	DESMIN	0.956797	-0.00132291
D10	18	DESMIN	0.957886	-0.000794096
D10	19	DESMIN	0.959428	0.000187597
D10	20	DESMIN	0.9613	0.00149932
D10	21	DESMIN	0.964331	0.00397077
D10	22	DESMIN	0.97053	0.00960985
D10	23	DESMIN	0.985454	0.0239738
D10	24	DESMIN	1.0171	0.0550584
D10	25	DESMIN	1.08014	0.117543
D10	26	DESMIN	1.1704	0.207244
D10	27	DESMIN	1.27854	0.314823
D10	28	DESMIN	1.38373	0.419452
D10	29	DESMIN	1.48412	0.519276
D10	30	DESMIN	1.57463	0.609231
D10	31	DESMIN	1.65575	0.689786
D10	32	DESMIN	1.72873	0.762207
D10	33	DESMIN	1.79519	0.828112
D10	34	DESMIN	1.8522	0.884556
D10	35	DESMIN	1.90809	0.939887
D10	36	DESMIN	1.95613	0.987366
D10	37	DESMIN	1.99925	1.02993
D10	38	DESMIN	2.0417	1.07182
D10	39	DESMIN	2.07707	1.10662
D10	40	DESMIN	2.11081	1.13981
D11	1	A-ACTININ	1.17511	0.0078422
D11	2	A-ACTININ	1.17178	0.00402013
D11	3	A-ACTININ	1.17012	0.00185591
D11	4	A-ACTININ	1.17081	0.00205226
D11	5	A-ACTININ	1.16864	-0.000607872
D11	6	A-ACTININ	1.16907	-0.000674609
D11	7	A-ACTININ	1.1701	-0.000140532
D11	8	A-ACTININ	1.16959	-0.00114616
D11	9	A-ACTININ	1.16999	-0.00124616
D11	10	A-ACTININ	1.17046	-0.0012695
D11	11	A-ACTININ	1.17047	-0.00175181
D11	12	A-ACTININ	1.17189	-0.000829106
D11	13	A-ACTININ	1.1725	-0.000719533
D11	14	A-ACTININ	1.17492	0.00120989
D11	15	A-ACTININ	1.17748	0.00326722
D11	16	A-ACTININ	1.18217	0.00745959
D11	17	A-ACTININ	1.19354	0.0183427
D11	18	A-ACTININ	1.21375	0.0380551
D11	19	A-ACTININ	1.25231	0.0761202
D11	20	A-ACTININ	1.32047	0.143778
D11	21	A-ACTININ	1.43844	0.261259
D11	22	A-ACTININ	1.62203	0.444349
D11	23	A-ACTININ	1.87391	0.695733
D11	24	A-ACTININ	2.17018	0.991509
D11	25	A-ACTININ	2.47823	1.29906
D11	26	A-ACTININ	2.76928	1.58962
D11	27	A-ACTININ	3.03006	1.8499
D11	28	A-ACTININ	3.24099	2.06033
D11	29	A-ACTININ	3.41651	2.23536
D11	30	A-ACTININ	3.55102	2.36937
D11	31	A-ACTININ	3.6522	2.47005
D11	32	A-ACTININ	3.72649	2.54385
D11	33	A-ACTININ	3.78789	2.60476
D11	34	A-ACTININ	3.83199	2.64836
D11	35	A-ACTININ	3.86848	2.68436
D11	36	A-ACTININ	3.88909	2.70446
D11	37	A-ACTININ	3.91292	2.7278
D11	38	A-ACTININ	3.92434	2.73872
D11	39	A-ACTININ	3.93588	2.74977
D11	40	A-ACTININ	3.94899	2.76239
D12	1	PHOSPHOLAMBDIN	0.697858	-0.00326627
D12	2	PHOSPHOLAMBDIN	0.700562	-0.00115311
D12	3	PHOSPHOLAMBDIN	0.701858	-0.000448235
D12	4	PHOSPHOLAMBDIN	0.703154	0.000256583
D12	5	PHOSPHOLAMBDIN	0.704188	0.000699498
D12	6	PHOSPHOLAMBDIN	0.704501	0.000421435
D12	7	PHOSPHOLAMBDIN	0.70469	1.85005e-05
D12	8	PHOSPHOLAMBDIN	0.705803	0.00054069
D12	9	PHOSPHOLAMBDIN	0.706277	0.000423321
D12	10	PHOSPHOLAMBDIN	0.707195	0.00075108
D12	11	PHOSPHOLAMBDIN	0.708099	0.00106352
D12	12	PHOSPHOLAMBDIN	0.707738	0.00011121
D12	13	PHOSPHOLAMBDIN	0.708217	-5.55699e-07
D12	14	PHOSPHOLAMBDIN	0.70869	-0.000118342
D12	15	PHOSPHOLAMBDIN	0.709204	-0.000195596
D12	16	PHOSPHOLAMBDIN	0.709307	-0.000683706
D12	17	PHOSPHOLAMBDIN	0.709787	-0.000794875
D12	18	PHOSPHOLAMBDIN	0.709852	-0.00132149
D12	19	PHOSPHOLAMBDIN	0.710841	-0.000923755
D12	20	PHOSPHOLAMBDIN	0.711331	-0.00102467
D12	21	PHOSPHOLAMBDIN	0.711901	-0.0010459
D12	22	PHOSPHOLAMBDIN	0.711688	-0.00184997
D12	23	PHOSPHOLAMBDIN	0.712647	-0.00148168
D12	24	PHOSPHOLAMBDIN	0.713736	-0.000983395
D12	25	PHOSPHOLAMBDIN	0.715155	-0.000155672
D12	26	PHOSPHOLAMBDIN	0.717336	0.00143398
D12	27	PHOSPHOLAMBDIN	0.721801	0.00530803
D12	28	PHOSPHOLAMBDIN	0.731491	0.0144065
D12	29	PHOSPHOLAMBDIN	0.750092	0.0324169
D12	30	PHOSPHOLAMBDIN	0.786745	0.0684787
D12	31	PHOSPHOLAMBDIN	0.850578	0.131721
D12	32	PHOSPHOLAMBDIN	0.944683	0.225235
D12	33	PHOSPHOLAMBDIN	1.06637	0.346331
D12	34	PHOSPHOLAMBDIN	1.20451	0.483883
D12	35	PHOSPHOLAMBDIN	1.35385	0.632631
D12	36	PHOSPHOLAMBDIN	1.50618	0.784369
D12	37	PHOSPHOLAMBDIN	1.65741	0.935002
D12	38	PHOSPHOLAMBDIN	1.80048	1.07749
D12	39	PHOSPHOLAMBDIN	1.93969	1.21611
D12	40	PHOSPHOLAMBDIN	2.06688	1.3427
E1	1	DESMIN	0.93526	-0.000669675
E1	2	DESMIN	0.936289	-7.4146e-05
E1	3	DESMIN	0.93712	0.000324091
E1	4	DESMIN	0.937845	0.000615935
E1	5	DESMIN	0.938569	0.000907241
E1	6	DESMIN	0.938467	0.000371832
E1	7	DESMIN	0.938691	0.000162996
E1	8	DESMIN	0.939432	0.00047129
E1	9	DESMIN	0.939123	-0.000271186
E1	10	DESMIN	0.939274	-0.000552919
E1	11	DESMIN	0.939538	-0.000722356
E1	12	DESMIN	0.939215	-0.00147848
E1	13	DESMIN	0.94001	-0.00111607
E1	14	DESMIN	0.94091	-0.000649224
E1	15	DESMIN	0.940999	-0.000992885
E1	16	DESMIN	0.941889	-0.000536414
E1	17	DESMIN	0.942664	-0.000194503
E1	18	DESMIN	0.94392	0.000628835
E1	19	DESMIN	0.946756	0.00303181
E1	20	DESMIN	0.952064	0.00790684
E1	21	DESMIN	0.962474	0.0178835
E1	22	DESMIN	0.984379	0.0393555
E1	23	DESMIN	1.02812	0.0826682
E1	24	DESMIN	1.10961	0.163725
E1	25	DESMIN	1.22914	0.28282
E1	26	DESMIN	1.36036	0.413601
E1	27	DESMIN	1.4928	0.545611
E1	28	DESMIN	1.61043	0.662804
E1	29	DESMIN	1.71659	0.76854
E1	30	DESMIN	1.80695	0.858465
E1	31	DESMIN	1.89177	0.942847
E1	32	DESMIN	1.96313	1.01378
E1	33	DESMIN	2.02621	1.07643
E1	34	DESMIN	2.08104	1.13082
E1	35	DESMIN	2.13112	1.18047
E1	36	DESMIN	2.17695	1.22587
E1	37	DESMIN	2.21862	1.2671
E1	38	DESMIN	2.2519	1.29995
E1	39	DESMIN	2.28674	1.33435
E1	40	DESMIN	2.31664	1.36382
E2	1	B-MHC	0.368193	0.000233654
E2	2	B-MHC	0.36901	0.000689425
E2	3	B-MHC	0.369768	0.00108652
E2	4	B-MHC	0.369954	0.00091158
E2	5	B-MHC	0.37019	0.000785937
E2	6	B-MHC	0.370228	0.000462169
E2	7	B-MHC	0.370085	-4.21422e-05
E2	8	B-MHC	0.370336	-0.000152228
E2	9	B-MHC	0.37067	-0.000179463
E2	10	B-MHC	0.370368	-0.000843008
E2	11	B-MHC	0.370966	-0.000606373
E2	12	B-MHC	0.370853	-0.00108032
E2	13	B-MHC	0.371263	-0.00103203
E2	14	B-MHC	0.371747	-0.000909391
E2	15	B-MHC	0.371816	-0.001201
E2	16	B-MHC	0.372245	-0.00113332
E2	17	B-MHC	0.373028	-0.000712207
E2	18	B-MHC	0.373968	-0.000133561
E2	19	B-MHC	0.375648	0.00118579
E2	20	B-MHC	0.378417	0.00359305
E2	21	B-MHC	0.384234	0.00904873
E2	22	B-MHC	0.394523	0.0189761
E2	23	B-MHC	0.413365	0.0374572
E2	24	B-MHC	0.446218	0.0699484
E2	25	B-MHC	0.498353	0.121722
E2	26	B-MHC	0.570333	0.193341
E2	27	B-MHC	0.662101	0.284747
E2	28	B-MHC	0.764423	0.386709
E2	29	B-MHC	0.870023	0.491947
E2	30	B-MHC	0.97226	0.593823
E2	31	B-MHC	1.06759	0.688793
E2	32	B-MHC	1.1536	0.774436
E2	33	B-MHC	1.23437	0.854848
[truncated: 1,847 more rows]

## Sheet: BioGroup Analysis Result
Block Type	96well
Chemistry	TAQMAN
Experiment File Name	D:\Applied Biosystems\StepOne Software v2.2.2\experiments\CM Differentiation\CM DIFFERENTIATION 02FEB16 CT.eds
Experiment Run End Time	2016-02-02 15:45:55 PM PST
Instrument Type	steponeplus
Passive Reference	ROX
Biogroup Name	Target Name	Task	RQ	RQ Min	RQ Max	Cт Mean	ΔCт Mean	ΔCт SE	ΔΔCт
Analysis Type	Singleplex
Endogenous Control	GAPDH
RQ Min/Max Confidence Level	95.0
Reference Biogroup Name

## Sheet: Technical Analysis Result
Block Type	96well
Chemistry	TAQMAN
Experiment File Name	D:\Applied Biosystems\StepOne Software v2.2.2\experiments\CM Differentiation\CM DIFFERENTIATION 02FEB16 CT.eds
Experiment Run End Time	2016-02-02 15:45:55 PM PST
Instrument Type	steponeplus
Passive Reference	ROX
Sample Name	Target Name	Task	RQ	RQ Min	RQ Max	Cт Mean	ΔCт Mean	ΔCт SE	ΔΔCт
CM DAY30-1	GAPDH	UNKNOWN				17.9538
CM DAY30-1	CARDIAC TROPONIN T	UNKNOWN	37.7485	34.7994	40.9475	22.0155	4.06175	0.0422689	-5.23835
CM DAY30-1	CONNEXIN 43	UNKNOWN	0.674461	0.421646	1.07886	18.7486	0.794852	0.24409	0.568193
CM DAY30-2	GAPDH	UNKNOWN				17.8879
CM DAY30-2	CARDIAC TROPONIN T	UNKNOWN	42.1795	23.9844	74.1779	21.7895	3.90163	0.293342	-5.39847
CM DAY30-2	CONNEXIN 43	UNKNOWN	0.602186	0.511581	0.708836	18.8462	0.958379	0.0847286	0.73172
CM DAY30-3	GAPDH	UNKNOWN				17.6326
CM DAY30-3	CARDIAC TROPONIN T	UNKNOWN	60.5189	53.0241	69.0731	21.0134	3.38078	0.0686983	-5.91931
CM DAY30-3	CONNEXIN 43	UNKNOWN	0.442705	0.378954	0.517181	19.0348	1.40224	0.0807948	1.17558
CM-DAY3 REFERENCE	GAPDH	UNKNOWN				17.7894
CM-DAY3 REFERENCE	CARDIAC TROPONIN T	UNKNOWN	1	0.869241	1.15043	27.0895	9.3001	0.0728169	0
CM-DAY3 REFERENCE	CONNEXIN 43	UNKNOWN	1	0.862391	1.15957	18.0161	0.226659	0.0769281	0
CM DAY30-1	A-ACTININ	UNKNOWN	0.871106	0.790202	0.960294	21.9106	3.95681	0.0506504	0.19908
CM DAY30-2	A-ACTININ	UNKNOWN	0.850424	0.764563	0.945927	21.8793	3.99148	0.0553036	0.233746
CM DAY30-3	A-ACTININ	UNKNOWN	0.68483	0.602154	0.778858	21.9365	4.30391	0.0668532	0.546182
CM-DAY3 REFERENCE	A-ACTININ	UNKNOWN	1	0.887638	1.12659	21.5471	3.75773	0.0619341	0
CM DAY30-1	PHOSPHOLAMBDIN	UNKNOWN	22.271	18.4946	26.8184	27.4916	9.53786	0.0965471	-4.47709
CM DAY30-2	PHOSPHOLAMBDIN	UNKNOWN	13.8075	10.4098	18.3142	28.1154	10.2276	0.146772	-3.78738
CM DAY30-3	PHOSPHOLAMBDIN	UNKNOWN	13.8205	12.2209	15.6296	27.8588	10.2262	0.0639192	-3.78874
CM-DAY3 REFERENCE	PHOSPHOLAMBDIN	UNKNOWN	1	0.736654	1.35749	31.8044	14.0149	0.158815	0
CM DAY30-1	DESMIN	UNKNOWN	2.13727	1.85623	2.46087	23.3342	5.38044	0.0732582	-1.09577
CM DAY30-2	DESMIN	UNKNOWN	2.22649	2.02199	2.45166	23.2093	5.32144	0.0500609	-1.15477
CM DAY30-3	DESMIN	UNKNOWN	1.69624	1.31791	2.18317	23.3464	5.71387	0.131134	-0.762339
CM-DAY3 REFERENCE	DESMIN	UNKNOWN	1	0.515914	1.93831	24.2656	6.47621	0.343892	0
CM DAY30-1	B-MHC	UNKNOWN	778.187	733.642	825.437	22.3908	4.437	0.0306294	-9.60397
CM DAY30-2	B-MHC	UNKNOWN	1023.77	882.981	1187.01	21.9292	4.04129	0.0768758	-9.99968
CM DAY30-3	B-MHC	UNKNOWN	1787.21	1559.84	2047.72	20.8701	3.23748	0.0707058	-10.8035
CM-DAY3 REFERENCE	B-MHC	UNKNOWN	1	0.709024	1.41039	31.8304	14.041	0.178679	0
CM DAY30-1	OCT4	UNKNOWN	0.146368	0.128762	0.166381	26.9037	8.94988	0.0580969	2.77233
CM DAY30-2	OCT4	UNKNOWN	0.100354	0.0911453	0.110493	27.3822	9.49438	0.0500121	3.31683
CM DAY30-3	OCT4	UNKNOWN	0.143124	0.120443	0.170075	26.6148	8.98222	0.0896509	2.80466
CM-DAY3 REFERENCE	OCT4	UNKNOWN	1	0.0505786	19.7712	23.967	6.17755	1.35284	0
Analysis Type	Singleplex
Endogenous Control	GAPDH
RQ Min/Max Confidence Level	95.0
Reference Sample	CM-DAY3 REFERENCE
