# Supplementary material for: Differentiation of spontaneously contracting cardiomyocytes from non-virally reprogrammed human amniotic fluid stem cells
Source: PLoS One. 2017 May 17;12(5):e0177824. doi: 10.1371/journal.pone.0177824 (PMC5435315; doi:10.1371/journal.pone.0177824)
Supplement: S1 File — Datasets for qRT-PCR, calcium and voltage sensitive dyes. (ZIP) [file pone.0177824.s002.zip › Di-8-Anepps Raw data.xlsx]

## Sheet: Sheet1
0.057188	8485	11313	0.75
0.058188	8442	11427	0.75
0.059188	8411	11407	0.75
0.060188	8346	11439	0.7499
0.061188	8428	11430	0.7497
0.062188	8477	11347	0.7495
0.063188	8399	11507	0.7493
0.064187	8355	11504	0.7491
0.065187	8439	11596	0.7488
0.066188	8317	11495	0.7484
0.067188	8333	11546	0.748
0.068188	8473	11812	0.7475
0.069188	8527	11432	0.747
0.070188	8245	11364	0.7464
0.071188	8386	11581	0.7459
0.072188	8491	11575	0.7453
0.073188	8314	11587	0.7447
0.074188	8449	11741	0.744
0.075188	8483	11465	0.7434
0.076188	8395	11537	0.7427
0.077188	8367	11649	0.7421
0.078188	8438	11594	0.7414
0.079188	8452	11435	0.7407
0.080188	8722	11642	0.7401
0.081188	8319	11520	0.7396
0.082188	8400	11476	0.739
0.083188	8266	11414	0.7385
0.084188	8402	11472	0.738
0.085188	8388	11537	0.7374
0.086188	8458	11429	0.7369
0.087188	8602	11633	0.7365
0.088188	8386	11378	0.7361
0.089188	8444	11615	0.7357
0.090188	8363	11467	0.7353
0.091188	8394	11462	0.735
0.092188	8511	11475	0.7347
0.093188	8405	11487	0.7344
0.094188	8422	11370	0.7341
0.095188	8424	11506	0.7339
0.096188	8332	11527	0.7337
0.097188	8350	11538	0.7334
0.098188	8340	11472	0.7332
0.099188	8393	11422	0.7329
0.100188	8444	11532	0.7327
0.101188	8380	11461	0.7325
0.102188	8327	11451	0.7323
0.103188	8452	11486	0.7321
0.104188	8342	11451	0.732
0.105188	8348	11500	0.7318
0.106188	8483	11480	0.7316
0.107188	8377	11487	0.7315
0.108188	8409	11495	0.7314
0.109188	8412	11372	0.7313
0.110188	8358	11509	0.7312
0.111188	8385	11525	0.7311
0.112188	8389	11517	0.731
0.113188	8405	11336	0.7309
0.114188	8380	11499	0.7309
0.115188	8384	11549	0.7308
0.116188	8334	11478	0.7307
0.117188	8327	11452	0.7307
0.118188	8411	11441	0.7306
0.119188	8405	11527	0.7305
0.120188	8452	11492	0.7305
0.121188	8391	11520	0.7304
0.122188	8345	11523	0.7304
0.123188	8461	11757	0.7303
0.124188	8351	11386	0.7302
0.125188	8410	11549	0.7301
0.126188	8286	11510	0.7301
0.127188	8455	11565	0.73
0.128188	8261	11535	0.7299
0.129188	8336	11536	0.7297
0.130188	8434	11391	0.7296
0.131188	8402	11443	0.7295
0.132188	8307	11477	0.7294
0.133188	8315	11455	0.7293
0.134188	8564	11396	0.7292
0.135188	8348	11377	0.7292
0.136188	8444	11463	0.7292
0.137188	8423	11493	0.7293
0.138188	8412	11451	0.7293
0.139188	8392	11554	0.7294
0.140188	8376	11524	0.7294
0.141188	8294	11526	0.7295
0.142188	8388	11516	0.7295
0.143188	8405	11514	0.7295
0.144188	8458	11550	0.7295
0.145188	8412	11396	0.7295
0.146188	8334	11485	0.7295
0.147188	8424	11511	0.7295
0.148188	8457	11375	0.7296
0.149188	8357	11468	0.7296
0.150188	8337	11464	0.7297
0.151188	8291	11556	0.7297
0.152188	8347	11496	0.7297
0.153188	8414	11533	0.7297
0.154188	8288	11436	0.7297
0.155188	8301	11532	0.7297
0.156188	8266	11581	0.7296
0.157188	8406	11469	0.7295
0.158188	8344	11574	0.7294
0.159188	8382	11341	0.7293
0.160188	8372	11472	0.7292
0.161188	8270	11474	0.7291
0.162188	8367	11463	0.729
0.163188	8313	11513	0.729
0.164188	8716	11512	0.7289
0.165188	8417	11481	0.7289
0.166188	8341	11527	0.7289
0.167188	8359	11437	0.7289
0.168188	8369	11420	0.7289
0.169188	8330	11430	0.729
0.170188	8289	11546	0.729
0.171188	8346	11457	0.729
0.172188	8441	11483	0.729
0.173188	8358	11488	0.729
0.174188	8379	11463	0.729
0.175188	8298	11462	0.729
0.176188	8377	11376	0.729
0.177188	8387	11576	0.729
0.178188	8329	11495	0.729
0.179188	8315	11515	0.7289
0.180188	8402	11543	0.7289
0.181188	8275	11463	0.7289
0.182188	8382	11424	0.7288
0.183188	8433	11584	0.7288
0.184188	8358	11429	0.7287
0.185188	8395	11497	0.7287
0.186188	8381	11485	0.7287
0.187188	8406	11443	0.7287
0.188188	8406	11511	0.7287
0.189188	8379	11416	0.7287
0.190188	8479	11514	0.7287
0.191188	8240	11392	0.7288
0.192188	8351	11500	0.7288
0.193188	8285	11462	0.7288
0.194188	8248	11429	0.7288
0.195188	8467	11838	0.7288
0.196188	8421	11381	0.7287
0.197188	8360	11511	0.7287
0.198188	8307	11405	0.7286
0.199188	8269	11361	0.7286
0.200188	8393	11391	0.7286
0.201188	8483	11435	0.7286
0.202188	8469	11403	0.7286
0.203188	8450	11419	0.7287
0.204188	8401	11385	0.7289
0.205188	8391	11374	0.729
0.206188	8391	11436	0.7292
0.207188	8377	11389	0.7294
0.208188	8316	11332	0.7295
0.209188	8455	11486	0.7297
0.210188	8396	11435	0.7299
0.211188	8502	11304	0.7301
0.212188	8421	11428	0.7304
0.213188	8409	11720	0.7306
0.214188	8335	11471	0.7308
0.215188	8443	11330	0.731
0.216188	8448	11523	0.7312
0.217188	8381	11408	0.7314
0.218188	8403	11517	0.7315
0.219188	8384	11696	0.7317
0.220188	8219	11479	0.7318
0.221188	8368	11563	0.7318
0.222188	8343	11473	0.7318
0.223188	8326	11438	0.7318
0.224188	8353	11525	0.7317
0.225188	8382	11414	0.7317
0.226188	8311	11421	0.7316
0.227188	8368	11464	0.7316
0.228188	8387	11372	0.7315
0.229188	8355	11405	0.7315
0.230188	8315	11403	0.7315
0.231188	8332	11527	0.7314
0.232188	8280	11402	0.7314
0.233188	8279	11429	0.7313
0.234188	8309	11457	0.7312
0.235188	8322	11461	0.7311
0.236188	8461	11481	0.731
0.237188	8292	11538	0.7309
0.238188	8409	11566	0.7308
0.239188	8394	11659	0.7306
0.240188	8273	11469	0.7305
0.241188	8292	11362	0.7303
0.242188	8380	11379	0.7301
0.243188	8355	11467	0.73
0.244188	8247	11525	0.7299
0.245188	8300	11426	0.7297
0.246188	8349	11362	0.7295
0.247188	8464	11409	0.7294
0.248188	8314	11526	0.7293
0.249188	8167	11449	0.7292
0.250188	8343	11377	0.7291
0.251188	8178	11421	0.729
0.252188	8298	11448	0.7288
0.253188	8354	11365	0.7287
0.254188	8454	11443	0.7285
0.255188	8283	11432	0.7284
0.256188	8391	11443	0.7284
0.257188	8319	11424	0.7283
0.258188	8352	11369	0.7283
0.259188	8356	11518	0.7282
0.260188	8385	11442	0.7282
0.261188	8345	11354	0.7282
0.262188	8336	11397	0.7282
0.263188	8456	11502	0.7282
0.264188	8322	11493	0.7283
0.265188	8378	11446	0.7283
0.266188	8268	11451	0.7283
0.267188	8288	11303	0.7284
0.268188	8362	11456	0.7284
0.269188	8291	11502	0.7284
0.270188	8318	11392	0.7284
0.271188	8343	11465	0.7284
0.272188	8316	11450	0.7284
0.273188	8369	11445	0.7284
0.274188	8355	11467	0.7284
0.275188	8264	11486	0.7284
0.276188	8210	11386	0.7284
0.277188	8342	11316	0.7284
0.278188	8450	11432	0.7284
0.279188	8327	11465	0.7284
0.280188	8407	11463	0.7284
0.281188	8324	11403	0.7284
0.282188	8337	11486	0.7285
0.283188	8369	11345	0.7285
0.284188	8257	11403	0.7285
0.285188	8226	11268	0.7286
0.286188	8260	11454	0.7286
0.287188	8244	11315	0.7286
0.288188	8455	11344	0.7287
0.289188	8180	11379	0.7287
0.290188	8364	11417	0.7287
0.291188	8318	11445	0.7288
0.292188	8372	11471	0.7288
0.293188	8239	11441	0.7288
0.294188	8270	11395	0.7288
0.295188	8242	11420	0.7288
0.296188	8288	11482	0.7287
0.297188	8252	11391	0.7287
0.298188	8243	11513	0.7286
0.299188	8375	11379	0.7285
0.300188	8206	11368	0.7284
0.301188	8249	11631	0.7283
0.302188	8240	11385	0.7281
0.303188	8328	11422	0.728
0.304188	8351	11361	0.7278
0.305188	8360	11295	0.7277
0.306188	8298	11456	0.7277
0.307188	8245	11449	0.7276
0.308188	8279	11262	0.7275
0.309188	8254	11241	0.7275
0.310188	8401	11370	0.7275
0.311188	8281	11391	0.7275
0.312188	8297	11290	0.7275
0.313188	8370	11352	0.7276
0.314188	8351	11286	0.7277
0.315188	8258	11311	0.7278
0.316188	8323	11405	0.7279
0.317188	8218	11338	0.728
0.318188	8339	11630	0.7281
0.319188	8141	11390	0.7281
0.320188	8294	11539	0.7281
0.321188	8284	11397	0.7281
0.322188	8199	11402	0.728
0.323188	8205	11408	0.7279
0.324188	8294	11421	0.7278
0.325188	8352	11225	0.7278
0.326188	8303	11367	0.7277
0.327188	8364	11393	0.7277
0.328188	8307	11371	0.7277
0.329188	8239	11432	0.7277
0.330188	8395	11294	0.7277
0.331188	8362	11332	0.7278
0.332188	8370	11350	0.7279
0.333188	8219	11374	0.7279
0.334188	8284	11354	0.728
0.335188	8388	11461	0.7281
0.336188	8297	11377	0.7282
0.337188	8294	11439	0.7283
0.338188	8293	11375	0.7284
0.339188	8294	11423	0.7284
0.340188	8383	11419	0.7285
0.341188	8222	11311	0.7285
0.342188	8328	11577	0.7286
0.343188	8459	11299	0.7286
0.344188	8226	11410	0.7287
0.345188	8412	11419	0.7287
0.346188	8305	11292	0.7288
0.347188	8383	11383	0.7289
0.348188	8220	11541	0.729
0.349188	8295	11462	0.7291
0.350188	8348	11272	0.7291
0.351188	8295	11310	0.7292
0.352188	8321	11333	0.7292
0.353188	8318	11323	0.7293
0.354188	8385	11282	0.7294
0.355188	8379	11368	0.7295
0.356188	8429	11302	0.7297
0.357188	8336	11384	0.7299
0.358188	8270	11338	0.7301
0.359188	8351	11414	0.7303
0.360188	8234	11381	0.7304
0.361188	8313	11328	0.7306
0.362188	8198	11353	0.7307
0.363188	8420	11352	0.7308
0.364188	8267	11337	0.7309
0.365188	8241	11351	0.731
0.366188	8397	11412	0.7311
0.367188	8299	11352	0.7311
0.368188	8169	11367	0.7312
0.369188	8320	11383	0.7313
0.370188	8299	11326	0.7313
0.371188	8221	11252	0.7313
0.372188	8330	11412	0.7313
0.373188	8386	11405	0.7313
0.374188	8274	11377	0.7314
0.375188	8301	11370	0.7314
0.376188	8184	11235	0.7314
0.377188	8211	11316	0.7314
0.378188	8284	11297	0.7313
0.379188	8392	11335	0.7313
0.380188	8330	11565	0.7313
0.381188	8323	11372	0.7313
0.382188	8378	11258	0.7313
0.383188	8299	11367	0.7313
0.384188	8235	11352	0.7313
0.385188	8160	11374	0.7313
0.386188	8208	11428	0.7313
0.387188	8355	11340	0.7312
0.388188	8323	11512	0.7311
0.389188	8234	11352	0.731
0.390188	8317	11282	0.7309
0.391188	8316	11353	0.7308
0.392188	8161	11359	0.7307
0.393188	8341	11313	0.7307
0.394188	8232	11433	0.7306
0.395188	8393	11458	0.7305
0.396188	8249	11456	0.7304
0.397188	8570	11465	0.7303
0.398188	8279	11389	0.7302
0.399188	8325	11257	0.7302
0.400188	8300	11283	0.7302
0.401188	8218	11235	0.7302
0.402188	8246	11312	0.7302
0.403188	8303	11335	0.7302
0.404188	8308	11252	0.7302
0.405188	8155	11295	0.7302
0.406188	8298	11220	0.7303
0.407188	8317	11304	0.7303
0.408188	8144	11280	0.7303
0.409188	8280	11287	0.7304
0.410188	8214	11297	0.7304
0.411188	8240	11661	0.7304
0.412188	8299	11330	0.7304
0.413188	8304	11336	0.7303
0.414188	8287	11298	0.7303
0.415188	8368	11310	0.7302
0.416188	8198	11353	0.7302
0.417188	8344	11479	0.7302
0.418188	8334	11258	0.7302
0.419188	8352	11362	0.7302
0.420188	8252	11313	0.7302
0.421188	8326	11290	0.7302
0.422188	8238	11167	0.7303
0.423188	8260	11313	0.7303
0.424188	8269	11246	0.7304
0.425188	8273	11207	0.7305
0.426188	8305	11367	0.7306
0.427188	8300	11266	0.7307
0.428188	8265	11247	0.7308
0.429188	8268	11306	0.7309
0.430188	8181	11356	0.731
0.431188	8321	11266	0.731
0.432188	8360	11285	0.7311
0.433188	8284	11297	0.7312
0.434188	8315	11335	0.7313
0.435188	8334	11352	0.7314
0.436188	8356	11257	0.7315
0.437188	8267	11350	0.7317
0.438188	8365	11317	0.7318
0.439188	8284	11235	0.7319
0.440188	8281	11255	0.7321
0.441188	8193	11222	0.7322
0.442188	8318	11240	0.7323
0.443188	8307	11326	0.7325
0.444188	8200	11435	0.7326
0.445188	8359	11285	0.7327
0.446188	8211	11201	0.7328
0.447188	8217	11280	0.7328
0.448188	8213	11266	0.7329
0.449188	8281	11276	0.7329
0.450188	8272	11243	0.733
0.451188	8315	11362	0.733
0.452188	8228	11257	0.7331
0.453188	8239	11389	0.7331
0.454188	8208	11247	0.7331
0.455188	8196	11352	0.7331
0.456188	8349	11167	0.733
0.457188	8236	11268	0.733
0.458188	8267	11271	0.733
0.459188	8230	11298	0.733
0.460188	8281	11106	0.733
0.461188	8203	11242	0.733
0.462188	8284	11255	0.733
0.463188	8455	11108	0.733
0.464188	8253	11263	0.7331
0.465188	8358	11327	0.7332
0.466188	8248	11370	0.7334
0.467188	8241	11294	0.7334
0.468188	8207	11543	0.7335
0.469188	8341	11234	0.7335
0.470188	8201	11307	0.7335
0.471188	8420	11318	0.7335
0.472188	8289	11221	0.7335
0.473188	8230	11259	0.7335
0.474188	8287	11214	0.7335
0.475188	8237	11229	0.7336
0.476188	8273	11190	0.7336
0.477188	8261	11134	0.7336
0.478188	8320	11155	0.7337
0.479188	8300	11179	0.7338
0.480188	8527	11319	0.734
0.481188	8262	11236	0.7342
0.482188	8230	11306	0.7344
0.483188	8325	11240	0.7345
0.484188	8174	11226	0.7347
0.485188	8176	11313	0.7348
0.486188	8396	11366	0.7349
0.487188	8307	11233	0.735
0.488188	8272	11289	0.735
0.489188	8304	11335	0.7351
0.490188	8192	11181	0.7352
0.491188	8094	11227	0.7352
0.492188	8328	11218	0.7352
0.493188	8159	11202	0.7352
0.494188	8255	11245	0.7352
0.495188	8311	11276	0.7352
0.496188	8189	11275	0.7351
0.497188	8279	11347	0.7351
0.498188	8224	11215	0.735
0.499188	8251	11283	0.735
0.500188	8227	11231	0.7349
0.501188	8298	11277	0.7348
0.502188	8244	11164	0.7348
0.503188	8315	11207	0.7347
0.504188	8239	11184	0.7347
0.505188	8128	11084	0.7347
0.506188	8204	11198	0.7347
0.507188	8283	11298	0.7347
0.508188	8195	11276	0.7347
0.509188	8285	11121	0.7346
0.510188	8164	11263	0.7346
0.511188	8218	11224	0.7346
0.512188	8316	11342	0.7345
0.513188	8273	11317	0.7345
0.514188	8220	11196	0.7344
0.515188	8219	11299	0.7344
0.516188	8172	11224	0.7343
0.517188	8291	11273	0.7342
0.518188	8261	11088	0.7341
0.519188	8247	11232	0.7341
0.520188	8277	11247	0.7341
0.521188	8309	11321	0.734
0.522188	8252	11234	0.734
0.523188	8222	11284	0.734
0.524188	8193	11255	0.734
0.525188	8247	11219	0.7339
0.526188	8136	11213	0.7339
0.527188	8241	11250	0.7338
0.528188	6426	11315	0.7336
0.529188	8232	11236	0.733
0.530188	8273	11269	0.7324
0.531188	8195	11217	0.7318
0.532188	8206	11283	0.7313
0.533188	8172	11304	0.7308
0.534188	8217	11333	0.7303
0.535188	8169	11200	0.7298
0.536188	8191	11382	0.7294
0.537188	8242	11119	0.729
0.538188	8260	11208	0.7286
0.539188	8308	11158	0.7284
0.540188	8207	11237	0.7281
0.541188	8253	11222	0.728
0.542188	8300	11262	0.7278
0.543188	8247	11197	0.7277
0.544188	8242	11195	0.7277
0.545188	8256	11166	0.7277
0.546188	8219	11289	0.7277
0.547188	8274	11323	0.7277
0.548188	8290	11132	0.7278
0.549188	8259	11258	0.7279
0.550188	8138	11418	0.728
0.551188	8227	11254	0.728
0.552188	8154	11565	0.7281
0.553188	8234	11235	0.7281
0.554188	8463	11524	0.728
0.555188	8209	11194	0.7281
0.556188	8169	11112	0.7281
0.557188	8241	11273	0.7281
0.558188	8207	11258	0.7282
0.559188	8207	11110	0.7282
0.560188	8212	11341	0.7283
0.561188	8164	11353	0.7284
0.562188	8242	11239	0.7284
0.563188	8138	11129	0.7285
0.564188	8231	11107	0.7285
0.565188	8213	11083	0.7286
0.566188	8190	11157	0.7287
0.567188	8184	11210	0.7289
0.568188	8273	11114	0.729
0.569188	8214	11219	0.7292
0.570188	8297	11332	0.7293
0.571188	8170	11393	0.7295
0.572188	8324	11372	0.7296
0.573188	8268	11222	0.7297
0.574188	8201	11167	0.7299
0.575188	8108	11159	0.73
0.576188	8197	11191	0.7301
0.577188	8284	11141	0.7302
0.578188	8143	11195	0.7303
0.579188	8187	11105	0.7305
0.580188	8348	11285	0.7306
0.581188	8099	11145	0.7308
0.582188	8247	11180	0.7309
0.583188	8224	11173	0.7311
0.584188	8079	11254	0.7312
0.585188	8144	11102	0.7313
0.586188	8132	11174	0.7314
0.587188	8202	11216	0.7315
0.588188	8246	11178	0.7315
0.589188	8187	11223	0.7316
0.590188	8200	11155	0.7317
0.591188	8171	11043	0.7318
0.592188	8114	11147	0.7318
0.593188	8236	11155	0.7319
0.594188	8266	11191	0.732
0.595188	8338	11158	0.7321
0.596188	8253	11091	0.7323
0.597188	8196	11246	0.7325
0.598188	8131	11139	0.7326
0.599188	8312	11164	0.7328
0.600188	8574	11172	0.733
0.601188	8201	11123	0.7332
0.602188	8492	11097	0.7335
0.603188	8318	11148	0.7339
0.604188	8191	11092	0.7342
0.605188	8100	11212	0.7346
0.606188	8164	11154	0.7349
0.607188	8177	11150	0.7351
0.608188	8218	11187	0.7354
0.609188	8192	11107	0.7356
0.610188	8246	11178	0.7358
0.611188	8239	11137	0.736
0.612188	8160	11273	0.7361
0.613188	8104	11159	0.7363
0.614188	8483	11174	0.7364
0.615188	8270	11128	0.7365
0.616188	8081	11089	0.7367
0.617188	8256	11029	0.7368
0.618188	8173	11156	0.7369
0.619188	8201	11154	0.7371
0.620188	8177	11267	0.7372
0.621188	8209	11129	0.7372
0.622188	8276	11053	0.7373
0.623188	8209	11159	0.7374
0.624188	8111	11064	0.7374
0.625188	8250	11119	0.7375
0.626188	8187	11181	0.7376
0.627188	8205	11054	0.7376
0.628188	8191	11157	0.7377
0.629188	8049	11168	0.7377
0.630188	8220	11293	0.7377
0.631188	8222	11348	0.7376
0.632188	8270	11210	0.7375
0.633188	8127	11235	0.7374
0.634188	8163	11165	0.7373
0.635188	8268	11415	0.7371
0.636188	8253	11116	0.7369
0.637188	8126	11101	0.7367
0.638188	8168	11155	0.7366
0.639188	8145	11170	0.7364
0.640188	8214	11113	0.7363
0.641188	8226	11174	0.7361
0.642188	8210	11069	0.736
0.643188	8291	11239	0.7359
0.644188	8272	11045	0.7358
0.645188	8263	11006	0.7358
0.646188	8198	11142	0.7358
0.647188	8220	11135	0.7358
0.648188	8209	11204	0.7358
0.649188	8031	11142	0.7358
0.650188	8225	10977	0.7358
0.651188	8153	10934	0.7358
0.652188	8216	11027	0.7359
0.653188	8207	11083	0.7359
0.654188	8201	11039	0.736
0.655188	8144	11063	0.7361
0.656188	8321	11031	0.7363
0.657188	8097	11198	0.7364
0.658188	8161	11052	0.7365
0.659188	8066	11038	0.7366
0.660188	8150	11079	0.7366
0.661188	8197	11087	0.7367
0.662188	8177	11124	0.7368
0.663188	8231	11232	0.7368
0.664188	8165	11151	0.7368
0.665188	8262	11142	0.7368
0.666188	8183	10982	0.7369
0.667188	8123	11156	0.7369
0.668188	8153	11152	0.7369
0.669188	8196	11078	0.7369
0.670188	8082	11052	0.7369
0.671188	8142	11250	0.7369
0.672188	8256	11124	0.7369
0.673188	8186	11308	0.7368
0.674188	8424	11107	0.7367
0.675188	8110	11110	0.7367
0.676188	8114	11211	0.7367
0.677188	8214	11122	0.7366
0.678188	8198	11119	0.7366
0.679188	8172	10944	0.7365
0.680188	8192	11074	0.7365
0.681188	8126	11004	0.7365
0.682188	8221	11125	0.7365
0.683188	8217	11226	0.7366
0.684188	8216	11118	0.7366
0.685188	8219	11091	0.7366
0.686188	8283	11056	0.7366
0.687188	8195	11154	0.7367
0.688188	8109	11031	0.7367
0.689188	8216	11120	0.7368
0.690188	8179	11061	0.7368
0.691188	8173	11073	0.7369
0.692188	8006	11050	0.7369
0.693188	8180	11209	0.7369
0.694188	8303	10954	0.7369
0.695188	8247	11083	0.737
0.696188	8135	11163	0.737
0.697188	8221	11013	0.7371
0.698188	8294	11101	0.7372
0.699188	8301	11131	0.7373
0.700188	8098	11099	0.7374
0.701188	8181	11043	0.7375
0.702188	8073	11115	0.7376
0.703188	8142	11037	0.7376
0.704188	8136	11012	0.7377
0.705188	8398	11049	0.7377
0.706188	8173	11035	0.7378
0.707188	8204	11214	0.7379
0.708188	8156	11076	0.738
0.709188	8280	11104	0.7381
0.710188	8138	11041	0.7382
0.711188	8254	11075	0.7383
0.712188	8183	11102	0.7384
0.713188	8237	11068	0.7385
0.714188	8109	11016	0.7386
0.715188	8139	11093	0.7387
0.716188	8115	11086	0.7387
0.717188	8087	11104	0.7387
0.718188	8096	11153	0.7387
0.719188	8251	11139	0.7387
0.720188	8096	11091	0.7386
0.721188	8225	11087	0.7386
0.722188	8184	11074	0.7385
0.723188	8266	11141	0.7384
0.724188	8222	11252	0.7384
0.725188	8132	11095	0.7383
0.726188	8115	11319	0.7383
0.727188	8125	10975	0.7381
0.728188	8251	11105	0.738
0.729188	8232	11004	0.7379
0.730188	8166	11046	0.7378
0.731188	8225	10919	0.7378
0.732188	8166	11109	0.7378
0.733188	8127	11001	0.7378
0.734188	8168	11337	0.7378
0.735188	8096	11029	0.7378
0.736188	8187	10976	0.7377
0.737188	8179	11069	0.7377
0.738188	8173	11069	0.7376
0.739188	8094	11091	0.7376
0.740188	8075	11024	0.7376
0.741188	8211	11058	0.7375
0.742188	8184	11097	0.7375
0.743188	8134	11063	0.7374
0.744188	8108	11082	0.7374
0.745188	8264	11071	0.7374
0.746188	8160	10972	0.7373
0.747188	8262	11165	0.7373
0.748188	8210	11018	0.7374
0.749188	8196	11015	0.7374
0.750188	8082	11019	0.7375
0.751188	8229	11077	0.7375
0.752188	8174	11038	0.7376
0.753188	8153	10962	0.7376
0.754188	8208	10995	0.7377
0.755188	8197	10993	0.7378
0.756188	8149	11049	0.738
0.757188	8185	11119	0.7381
0.758188	8164	10983	0.7382
0.759188	8138	11004	0.7383
0.760188	8108	10990	0.7384
0.761188	8222	10937	0.7385
0.762188	8169	11013	0.7386
0.763188	8235	10993	0.7388
0.764188	8140	10951	0.7389
0.765188	8163	10986	0.7391
0.766188	8165	11026	0.7393
0.767188	8180	10976	0.7394
0.768188	8241	10954	0.7396
0.769188	8122	10894	0.7398
0.770188	8251	11113	0.74
0.771188	8032	10946	0.7402
0.772188	8103	10992	0.7403
0.773188	8030	11059	0.7405
0.774188	8064	11160	0.7405
0.775188	8139	10930	0.7405
0.776188	8191	11038	0.7405
0.777188	8201	10960	0.7406
0.778188	8077	11002	0.7406
0.779188	8122	11040	0.7406
0.780188	8188	10808	0.7406
0.781188	8088	11059	0.7406
0.782188	8178	11023	0.7407
0.783188	8125	10986	0.7407
0.784188	8144	10978	0.7407
0.785188	8114	11083	0.7407
0.786188	8029	10973	0.7407
0.787188	8258	11007	0.7407
0.788188	8144	10970	0.7406
0.789188	8177	11027	0.7406
0.790188	8208	11024	0.7406
0.791188	8351	11035	0.7407
0.792188	8095	10986	0.7407
0.793188	8141	11009	0.7408
0.794188	8116	10965	0.7408
0.795188	8087	10910	0.7409
0.796188	8131	11051	0.7409
0.797188	8138	11010	0.7409
0.798188	8093	11032	0.7409
0.799188	8171	11119	0.7409
0.800188	8195	10983	0.7409
0.801188	8068	10936	0.7408
0.802188	8115	11015	0.7408
0.803188	8046	10969	0.7408
0.804188	8233	10858	0.7407
0.805188	8138	11036	0.7407
0.806188	8137	10940	0.7407
0.807188	8164	10950	0.7407
0.808188	8112	10933	0.7407
0.809188	8157	10941	0.7408
0.810188	8114	10784	0.7408
0.811188	8188	11037	0.7409
0.812188	8094	10909	0.741
0.813188	8194	10861	0.741
0.814188	8331	11236	0.7411
0.815188	8121	10846	0.7413
0.816188	8194	10960	0.7414
0.817188	8118	10911	0.7415
0.818188	8177	10992	0.7417
0.819188	8123	10927	0.7418
0.820188	8156	10934	0.7419
0.821188	8099	11079	0.7421
0.822188	8202	10961	0.7421
0.823188	8075	10924	0.7422
0.824188	8436	11057	0.7423
0.825188	8129	11037	0.7425
0.826188	8172	10948	0.7426
0.827188	8173	11050	0.7427
0.828188	8145	10958	0.7428
0.829188	8155	11032	0.7429
0.830188	8115	11000	0.7429
0.831188	8158	10941	0.743
0.832188	8025	11056	0.743
0.833188	8225	10970	0.743
0.834188	8174	10921	0.743
0.835188	8130	10889	0.7431
0.836188	8163	11004	0.7431
0.837188	8177	10982	0.7431
0.838188	8154	10907	0.7432
0.839188	8250	10950	0.7432
0.840188	7994	10900	0.7433
0.841188	8115	11035	0.7433
0.842188	8113	10918	0.7433
0.843188	8107	10928	0.7433
0.844188	8129	10937	0.7433
0.845188	8126	10979	0.7433
0.846188	8097	10944	0.7433
0.847188	8047	10909	0.7433
0.848188	8194	10985	0.7432
0.849188	8080	11001	0.7432
0.850188	8244	10913	0.7432
0.851188	8160	10878	0.7431
0.852188	8108	10934	0.7431
0.853188	7979	10907	0.7431
0.854188	8262	10925	0.7431
0.855188	8079	10980	0.7431
0.856188	8150	10811	0.7431
0.857188	8221	10994	0.7432
0.858188	8224	10932	0.7432
0.859188	8128	10952	0.7433
0.860188	8236	10933	0.7433
0.861188	8142	10944	0.7434
0.862188	8184	10952	0.7435
0.863188	7997	11004	0.7436
0.864188	8137	10901	0.7436
0.865188	8132	10905	0.7437
0.866188	8022	11064	0.7437
0.867188	8012	10966	0.7437
0.868188	8114	10954	0.7436
0.869188	8045	10923	0.7435
0.870188	8045	10936	0.7434
0.871188	8046	10863	0.7433
0.872188	8165	10990	0.7432
0.873188	8284	10871	0.7431
0.874188	8031	10853	0.743
0.875188	8144	10932	0.743
0.876188	8135	10867	0.7429
0.877188	8013	10906	0.7429
0.878188	8158	10986	0.7429
0.879188	8047	11254	0.7428
0.880188	8155	10999	0.7427
0.881188	8107	10932	0.7426
0.882188	8208	10841	0.7425
0.883188	8281	10975	0.7424
0.884188	8088	10873	0.7424
0.885188	8005	10844	0.7424
0.886188	8200	10987	0.7424
0.887188	8115	10866	0.7424
0.888188	8143	10943	0.7424
0.889188	8171	10835	0.7424
0.890188	8066	10951	0.7424
0.891188	8151	10856	0.7425
0.892188	8158	10764	0.7426
0.893188	8092	10940	0.7427
0.894188	8143	10875	0.7428
0.895188	8156	10900	0.7429
0.896188	8147	10920	0.743
0.897188	8120	10977	0.7431
0.898188	8125	10926	0.7432
0.899188	7998	10820	0.7433
0.900188	8140	10925	0.7434
0.901188	8122	10879	0.7434
0.902188	8136	10900	0.7435
0.903188	8056	10882	0.7436
0.904188	8053	10825	0.7437
0.905188	8106	10821	0.7437
0.906188	8083	10904	0.7438
0.907188	7989	10980	0.7438
0.908188	8090	10935	0.7438
0.909188	8199	10872	0.7438
0.910188	8023	10955	0.7438
0.911188	8186	10773	0.7438
0.912188	8128	10883	0.7438
0.913188	8068	10956	0.7439
0.914188	7954	10878	0.7439
0.915188	8061	10845	0.7438
0.916188	8117	10939	0.7438
0.917188	8038	10782	0.7438
0.918188	8154	10833	0.7437
0.919188	8117	10936	0.7437
0.920188	8038	10786	0.7437
0.921188	8197	10918	0.7437
0.922188	8113	10933	0.7438
0.923188	8122	10886	0.7438
0.924188	8089	10867	0.7438
0.925188	8072	10948	0.7438
0.926188	8076	10950	0.7438
0.927188	8078	10905	0.7438
0.928188	8113	10909	0.7438
0.929188	8092	11238	0.7437
0.930188	8081	10978	0.7436
0.931188	8181	10998	0.7435
0.932188	8106	10868	0.7434
0.933188	8064	10793	0.7433
0.934188	8073	10970	0.7432
0.935188	8149	10837	0.7431
0.936188	8195	10892	0.743
0.937188	8045	11064	0.743
0.938188	8106	10927	0.7429
0.939188	8080	10919	0.7429
0.940188	8156	10923	0.7428
0.941188	8088	10973	0.7427
0.942188	8081	10903	0.7426
0.943188	8094	10912	0.7426
0.944188	8221	10843	0.7425
0.945188	8047	10891	0.7425
0.946188	8177	10887	0.7425
0.947188	8064	10899	0.7425
0.948188	8123	11063	0.7425
0.949188	8231	10869	0.7425
0.950188	8044	10911	0.7425
0.951188	8132	10757	0.7425
0.952188	8045	10786	0.7426
0.953188	8095	10897	0.7426
0.954188	8158	10972	0.7427
0.955188	8107	10870	0.7427
0.956188	8216	10864	0.7428
0.957188	8134	10993	0.7429
0.958188	7973	10892	0.743
0.959188	8153	10899	0.743
0.960188	7990	10828	0.7431
0.961188	8186	10844	0.7431
0.962188	8138	10847	0.7432
0.963188	8157	10799	0.7433
0.964188	8121	10816	0.7434
0.965188	8104	10844	0.7436
0.966188	8135	10780	0.7437
0.967188	8260	10947	0.7439
0.968188	8015	10778	0.7441
0.969188	8074	10929	0.7443
0.970188	8097	10905	0.7444
0.971188	8104	10863	0.7446
0.972188	8177	11038	0.7447
0.973188	8061	10842	0.7448
0.974188	8235	10825	0.7449
0.975188	8154	10830	0.745
0.976188	8075	10752	0.7452
0.977188	8034	10819	0.7453
0.978188	8148	10804	0.7455
0.979188	8074	10844	0.7456
0.980188	8033	10865	0.7457
0.981188	8163	10842	0.7459
0.982188	8106	10866	0.746
0.983188	8136	10841	0.7461
0.984188	8064	10840	0.7462
0.985188	8164	10680	0.7463
0.986188	8132	10774	0.7465
0.987188	8002	10826	0.7466
0.988188	8087	10859	0.7468
0.989188	8041	10755	0.7469
0.990188	8140	10830	0.747
0.991188	8147	10876	0.7471
0.992188	8071	10872	0.7472
0.993188	8128	10917	0.7473
0.994188	8120	10720	0.7474
0.995188	8057	10829	0.7475
0.996188	8062	11087	0.7476
0.997188	8046	10850	0.7476
0.998188	8170	10825	0.7475
0.999188	8377	10811	0.7476
1.00019	8050	10811	0.7476
1.00119	8119	10721	0.7477
1.00219	8054	10845	0.7478
1.00319	8120	10834	0.7479
1.00419	8087	10935	0.748
1.00519	7988	10868	0.748
1.00619	8050	10770	0.748
1.00719	8084	10801	0.748
1.00819	8110	10734	0.748
1.00919	8056	10838	0.748
1.01019	8033	10816	0.748
1.01119	7980	10843	0.748
1.01219	8005	10765	0.7479
1.01319	8059	10967	0.7479
1.01419	8064	10791	0.7478
1.01519	8053	10858	0.7476
1.01619	7991	10866	0.7475
1.01719	8081	10797	0.7474
1.01819	8298	10819	0.7472
1.01919	8063	10875	0.7472
1.02019	8089	10788	0.7471
1.02119	8178	10888	0.747
1.02219	8055	11150	0.747
1.02319	8258	10815	0.7469
1.02419	8021	10786	0.7468
1.02519	8045	10837	0.7468
1.02619	8000	10775	0.7467
1.02719	8080	10754	0.7466
1.02819	8129	10827	0.7466
1.02919	8248	10830	0.7465
1.03019	8167	10793	0.7465
1.03119	8124	10713	0.7466
1.03219	8046	10842	0.7467
1.03319	8108	10770	0.7468
1.03419	8054	10664	0.7469
1.03519	8122	10667	0.747
1.03619	8051	10779	0.7471
1.03719	8180	10702	0.7473
1.03819	8120	10941	0.7475
1.03919	8116	10795	0.7476
1.04019	8175	10845	0.7478
1.04119	7974	10843	0.7479
1.04219	8020	10783	0.7481
1.04319	8030	10804	0.7481
1.04419	8105	10900	0.7482
1.04519	8190	10851	0.7482
1.04619	7971	10722	0.7483
1.04719	8001	10750	0.7483
1.04819	7975	10649	0.7483
1.04919	8140	10757	0.7484
1.05019	7989	10791	0.7484
1.05119	8133	10750	0.7484
1.05219	8034	10773	0.7485
1.05319	8219	10794	0.7485
1.05419	8131	11088	0.7485
1.05519	8164	10687	0.7486
1.05619	8114	10885	0.7486
1.05719	8042	10812	0.7487
1.05819	8047	10778	0.7487
1.05919	7990	10784	0.7487
1.06019	7998	10884	0.7487
1.06119	7963	10755	0.7486
1.06219	8147	10956	0.7485
1.06319	8045	10806	0.7484
1.06419	8045	10743	0.7483
1.06519	8072	10780	0.7482
1.06619	8059	10783	0.7481
1.06719	8020	10806	0.7481
1.06819	8124	10865	0.748
1.06919	8071	10661	0.7479
1.07019	8076	11117	0.7478
1.07119	8067	10767	0.7477
1.07219	8064	10816	0.7476
1.07319	8000	10734	0.7475
1.07419	8062	10811	0.7474
1.07519	8093	10738	0.7473
1.07619	8076	10774	0.7472
1.07719	7934	10733	0.7471
1.07819	8085	10823	0.7471
1.07919	8106	10828	0.747
1.08019	7946	10660	0.7469
1.08119	8050	10796	0.7469
1.08219	8122	10789	0.7468
1.08319	8015	10812	0.7468
1.08419	8459	10585	0.7468
1.08519	7972	10735	0.7468
1.08619	8076	10678	0.747
1.08719	7853	10716	0.7471
1.08819	8050	10590	0.7472
1.08919	8060	10822	0.7473
1.09019	8134	10702	0.7474
1.09119	8094	10612	0.7476
1.09219	8108	10811	0.7477
1.09319	8012	10671	0.7479
1.09419	8053	10712	0.7481
1.09519	8026	10783	0.7482
1.09619	8171	10760	0.7484
1.09719	8393	10836	0.7486
1.09819	8025	10780	0.7488
1.09919	8009	10814	0.749
1.10019	8040	10742	0.7492
1.10119	8088	10748	0.7494
1.10219	8060	10704	0.7495
1.10319	7973	10827	0.7496
1.10419	8098	10720	0.7497
1.10519	8000	10791	0.7498
1.10619	8096	10738	0.7499
1.10719	8037	10675	0.75
1.10819	8053	10628	0.7501
1.10919	8031	10676	0.7501
1.11019	8117	10674	0.7502
1.11119	8080	10621	0.7504
1.11219	7937	10703	0.7505
1.11319	8129	10760	0.7506
1.11419	8067	10774	0.7507
1.11519	8006	10698	0.7508
1.11619	8032	10687	0.7509
1.11719	8061	11062	0.751
1.11819	8036	10690	0.751
1.11919	8033	10726	0.751
1.12019	8002	10727	0.751
1.12119	8068	10808	0.7509
1.12219	8095	10819	0.7509
1.12319	7987	10715	0.7508
1.12419	8033	10744	0.7507
1.12519	8020	10783	0.7507
1.12619	8089	10746	0.7506
1.12719	8019	10759	0.7505
1.12819	8095	10737	0.7504
1.12919	8015	10656	0.7503
1.13019	7962	10753	0.7503
1.13119	7994	10907	0.7502
1.13219	7979	10592	0.75
1.13319	8007	10703	0.7499
1.13419	8072	10679	0.7498
1.13519	8181	10662	0.7497
1.13619	8097	10685	0.7497
1.13719	8047	10712	0.7497
1.13819	8038	10738	0.7497
1.13919	8044	10771	0.7497
1.14019	8005	10688	0.7497
1.14119	8080	10671	0.7498
1.14219	7989	10782	0.7498
1.14319	8004	10644	0.7498
1.14419	8148	10758	0.7498
1.14519	8108	10733	0.7498
1.14619	7920	10562	0.7498
1.14719	8160	10721	0.7499
1.14819	8033	10806	0.75
1.14919	8074	10768	0.75
1.15019	8045	10610	0.7501
1.15119	8033	10760	0.7501
1.15219	8042	10689	0.7502
1.15319	7978	10693	0.7502
1.15419	8059	10653	0.7503
1.15519	7894	10659	0.7503
1.15619	7973	10778	0.7503
1.15719	8055	10682	0.7503
1.15819	8021	10673	0.7503
1.15919	8076	10613	0.7503
1.16019	7985	10695	0.7503
1.16119	7962	10692	0.7504
1.16219	7995	10764	0.7504
1.16319	8027	10743	0.7503
1.16419	8006	10665	0.7503
1.16519	8010	10773	0.7502
1.16619	8073	10678	0.7502
1.16719	7942	10737	0.7502
1.16819	8063	10700	0.7501
1.16919	7980	10724	0.75
1.17019	8159	10723	0.75
1.17119	8176	10627	0.75
1.17219	7881	10620	0.75
1.17319	8004	10724	0.75
1.17419	8052	10643	0.75
1.17519	8106	10709	0.7501
1.17619	8045	10676	0.7501
1.17719	7988	10698	0.7502
1.17819	8006	10684	0.7502
1.17919	8043	10729	0.7502
1.18019	8054	10631	0.7503
1.18119	7994	10776	0.7503
1.18219	8040	10866	0.7503
1.18319	7983	10784	0.7503
1.18419	8111	10606	0.7503
1.18519	8160	10660	0.7503
1.18619	8052	10692	0.7503
1.18719	7955	10595	0.7504
1.18819	7903	10693	0.7504
1.18919	8121	10639	0.7505
1.19019	8001	10751	0.7505
1.19119	8030	10543	0.7505
1.19219	7998	10648	0.7506
1.19319	7987	10790	0.7507
1.19419	8279	10662	0.7507
1.19519	8015	10792	0.7508
1.19619	8096	10587	0.7509
1.19719	8048	10751	0.751
1.19819	8087	10616	0.7511
1.19919	7943	10644	0.7512
1.20019	8013	10587	0.7513
1.20119	7957	10619	0.7514
1.20219	8018	10636	0.7515
1.20319	8032	10676	0.7516
1.20419	7999	10953	0.7517
1.20519	8030	10639	0.7517
1.20619	8008	10721	0.7517
1.20719	8065	10652	0.7517
1.20819	8077	10678	0.7518
1.20919	7971	10709	0.7518
1.21019	8118	10656	0.7518
1.21119	8010	10655	0.7518
1.21219	8055	10736	0.7518
1.21319	8021	10744	0.7519
1.21419	7980	10617	0.7519
1.21519	8015	10740	0.7519
1.21619	8062	10562	0.7519
1.21719	7916	10532	0.7519
1.21819	8126	10727	0.7519
1.21919	7946	10745	0.7519
1.22019	8065	10621	0.7519
1.22119	7881	10751	0.7519
1.22219	7989	10691	0.7519
1.22319	8062	10601	0.7518
1.22419	7941	10626	0.7518
1.22519	8035	10663	0.7518
1.22619	8189	10586	0.7517
1.22719	8131	10672	0.7518
1.22819	7977	10693	0.7519
1.22919	8239	10660	0.7519
1.23019	7997	10630	0.752
1.23119	8011	10680	0.7522
1.23219	7906	10643	0.7523
1.23319	8016	10625	0.7523
1.23419	8000	10565	0.7524
1.23519	7944	10658	0.7525
1.23619	7937	10733	0.7525
1.23719	7967	10549	0.7525
1.23819	8057	10656	0.7525
1.23919	7861	10688	0.7525
1.24019	8035	10586	0.7525
1.24119	7989	10624	0.7524
1.24219	7878	10531	0.7524
1.24319	8100	10712	0.7524
1.24419	8280	10530	0.7524
1.24519	8209	10464	0.7525
1.24619	8046	10699	0.7527
1.24719	8056	10644	0.7529
1.24819	8105	10996	0.753
1.24919	8028	10677	0.7532
1.25019	7968	10653	0.7533
1.25119	7928	10593	0.7534
1.25219	7977	10667	0.7534
1.25319	8030	10621	0.7534
1.25419	8003	10699	0.7535
1.25519	8049	10539	0.7535
1.25619	8082	10693	0.7535
1.25719	8139	10580	0.7536
1.25819	8030	10768	0.7537
1.25919	8091	10533	0.7537
1.26019	7995	10555	0.7539
1.26119	8009	10589	0.754
1.26219	8013	10672	0.7541
1.26319	7940	10575	0.7542
1.26419	8027	10618	0.7543
1.26519	7878	10668	0.7543
1.26619	7879	10621	0.7543
1.26719	7994	10604	0.7543
1.26819	8026	10633	0.7543
1.26919	7969	10701	0.7542
1.27019	7989	10466	0.7542
1.27119	8071	10615	0.7541
1.27219	8019	10692	0.7541
1.27319	7947	10560	0.7541
1.27419	7945	10610	0.7541
1.27519	8007	10582	0.7541
1.27619	7990	10592	0.754
1.27719	8043	10578	0.754
1.27819	8111	10613	0.754
1.27919	8026	10594	0.7541
1.28019	8043	10580	0.7541
1.28119	8318	10636	0.7542
1.28219	8040	10650	0.7543
1.28319	8105	10543	0.7545
1.28419	7971	10700	0.7547
1.28519	7886	10743	0.7548
1.28619	8082	10617	0.7549
1.28719	7896	10690	0.7549
1.28819	7959	10679	0.755
1.28919	7810	10524	0.7549
1.29019	8073	10603	0.7549
1.29119	8025	10654	0.7548
1.29219	7922	10578	0.7548
1.29319	8024	10767	0.7547
1.29419	8025	10585	0.7546
1.29519	7912	10572	0.7545
1.29619	8023	10563	0.7544
1.29719	8079	10542	0.7544
1.29819	8084	10485	0.7544
1.29919	7934	10596	0.7544
1.30019	7956	10593	0.7544
1.30119	8086	10574	0.7544
1.30219	7952	10525	0.7545
1.30319	7927	10646	0.7545
1.30419	7996	10754	0.7545
1.30519	8098	10533	0.7545
1.30619	7936	10594	0.7545
1.30719	7962	10621	0.7545
1.30819	7962	10633	0.7545
1.30919	8048	10688	0.7544
1.31019	8113	10517	0.7544
1.31119	8102	10666	0.7544
1.31219	7936	10740	0.7545
1.31319	7980	10620	0.7544
1.31419	7963	10623	0.7544
1.31519	7880	10610	0.7544
1.31619	8050	10571	0.7543
1.31719	8010	10616	0.7542
1.31819	7873	10673	0.7542
1.31919	7902	10597	0.7541
1.32019	7944	10543	0.754
1.32119	8091	10651	0.7538
1.32219	7959	10494	0.7538
1.32319	8006	10569	0.7537
1.32419	7953	10561	0.7536
1.32519	8011	10594	0.7536
1.32619	7991	10607	0.7536
1.32719	7980	10504	0.7536
1.32819	8181	10655	0.7536
1.32919	7848	10608	0.7536
1.33019	8099	10593	0.7536
1.33119	7951	10543	0.7536
1.33219	7855	10631	0.7537
1.33319	7987	10415	0.7537
1.33419	8097	10695	0.7537
1.33519	7993	10612	0.7537
1.33619	7959	10585	0.7538
1.33719	7975	10702	0.7538
1.33819	8094	10557	0.7538
1.33919	8018	10562	0.7538
1.34019	7986	10614	0.7539
1.34119	7964	10706	0.7539
1.34219	8077	10601	0.7539
1.34319	7921	10434	0.7539
1.34419	7962	10542	0.754
1.34519	7955	10540	0.754
1.34619	8037	10646	0.7541
1.34719	8107	10509	0.7542
1.34819	7945	10517	0.7542
1.34919	7966	10619	0.7543
1.35019	8073	10488	0.7544
1.35119	8019	10618	0.7546
1.35219	7931	10450	0.7547
1.35319	8004	10448	0.7548
1.35419	7965	10897	0.7549
1.35519	7820	10920	0.755
1.35619	8039	10615	0.7549
1.35719	8058	10599	0.7548
1.35819	7923	10575	0.7548
1.35919	7937	10601	0.7547
1.36019	7979	10617	0.7546
1.36119	7984	10596	0.7545
1.36219	8023	10523	0.7544
1.36319	8101	10605	0.7544
1.36419	7871	10588	0.7543
1.36519	8022	10389	0.7543
1.36619	7915	10618	0.7543
1.36719	8062	10516	0.7543
1.36819	8040	10491	0.7543
1.36919	7979	10596	0.7544
1.37019	7918	10585	0.7545
1.37119	8011	10614	0.7545
1.37219	7889	10667	0.7545
1.37319	8022	10554	0.7545
1.37419	7932	10622	0.7545
1.37519	8015	10496	0.7545
1.37619	7924	10534	0.7545
1.37719	7926	10717	0.7544
1.37819	8051	10588	0.7544
1.37919	8007	10466	0.7544
1.38019	7912	10541	0.7544
1.38119	7988	10587	0.7544
1.38219	8071	10480	0.7544
1.38319	7921	10415	0.7544
1.38419	7920	10593	0.7545
1.38519	7909	10638	0.7545
1.38619	7932	10638	0.7545
1.38719	7996	10556	0.7545
1.38819	8012	10463	0.7545
1.38919	8017	10635	0.7545
1.39019	7978	10521	0.7545
1.39119	8002	10505	0.7545
1.39219	7882	10660	0.7546
1.39319	7957	10517	0.7546
1.39419	8008	10488	0.7546
1.39519	8072	10400	0.7546
1.39619	7955	10431	0.7547
1.39719	8057	10529	0.7548
1.39819	7964	10573	0.755
1.39919	8037	10490	0.7551
1.40019	8055	10551	0.7553
1.40119	8021	10574	0.7555
1.40219	7934	10519	0.7557
1.40319	7934	10469	0.7558
1.40419	7836	10540	0.756
1.40519	7981	10630	0.7561
1.40619	7983	10526	0.7561
1.40719	8046	10568	0.7562
1.40819	7950	10825	0.7563
1.40919	7976	10511	0.7563
1.41019	7910	10362	0.7563
1.41119	7916	10688	0.7563
1.41219	8066	10615	0.7563
1.41319	7993	10567	0.7563
1.41419	7904	10602	0.7562
1.41519	7995	10482	0.7562
1.41619	8063	10635	0.7562
1.41719	7920	10553	0.7561
1.41819	8025	10526	0.7561
1.41919	8009	10576	0.7561
1.42019	8035	10659	0.7561
1.42119	8052	10446	0.7561
1.42219	8029	10455	0.7561
1.42319	8053	10601	0.7562
1.42419	8067	10592	0.7563
1.42519	8004	10493	0.7564
1.42619	8080	10458	0.7565
1.42719	7847	10798	0.7567
1.42819	7920	10533	0.7567
1.42919	7893	10508	0.7567
1.43019	7967	10439	0.7567
1.43119	7907	10525	0.7567
1.43219	7941	10472	0.7568
1.43319	8022	10625	0.7568
1.43419	8035	10475	0.7568
1.43519	7878	10487	0.7568
1.43619	7935	10547	0.7568
1.43719	8034	10541	0.7568
1.43819	7946	10619	0.7568
1.43919	8087	10590	0.7568
1.44019	7875	10521	0.7568
1.44119	8005	10501	0.7568
1.44219	7911	10583	0.7568
1.44319	7944	10502	0.7567
1.44419	7903	10573	0.7567
1.44519	7856	10585	0.7566
1.44619	8051	10497	0.7565
1.44719	8031	10428	0.7565
1.44819	8072	10809	0.7564
1.44919	7904	10580	0.7564
1.45019	7886	10556	0.7563
1.45119	8268	10455	0.7562
1.45219	7998	10510	0.7562
1.45319	7977	10533	0.7563
1.45419	7989	10448	0.7563
1.45519	8101	10378	0.7564
1.45619	7989	10464	0.7566
1.45719	8081	10442	0.7568
1.45819	7931	10476	0.757
1.45919	7986	10564	0.7572
1.46019	7993	10494	0.7573
1.46119	8108	10587	0.7575
1.46219	7953	10487	0.7577
1.46319	7973	10501	0.7579
1.46419	7922	10586	0.7581
1.46519	8018	10567	0.7582
1.46619	7985	10700	0.7583
1.46719	7960	10479	0.7584
1.46819	7943	10497	0.7584
1.46919	7982	10530	0.7585
1.47019	7922	10604	0.7585
1.47119	7922	10499	0.7585
1.47219	7839	10601	0.7585
1.47319	7967	10500	0.7584
1.47419	8033	10479	0.7583
1.47519	8008	10473	0.7583
1.47619	7982	10530	0.7583
1.47719	8029	10453	0.7582
1.47819	7855	10530	0.7582
1.47919	8062	10572	0.7582
1.48019	8011	10431	0.7582
1.48119	7866	10586	0.7582
1.48219	7947	10459	0.7582
1.48319	7893	10511	0.7582
1.48419	8002	10418	0.7582
1.48519	8023	10505	0.7582
1.48619	8049	10558	0.7582
1.48719	8000	10474	0.7582
1.48819	7812	10458	0.7582
1.48919	7994	10575	0.7582
1.49019	7968	10423	0.7582
1.49119	7904	10451	0.7583
1.49219	8028	10490	0.7583
1.49319	7905	10355	0.7583
1.49419	7975	10512	0.7583
1.49519	7971	10578	0.7584
1.49619	7913	10393	0.7584
1.49719	7872	10496	0.7584
1.49819	8001	10515	0.7585
1.49919	7909	10522	0.7585
1.50019	7954	10391	0.7584
1.50119	7946	10486	0.7584
1.50219	7960	10273	0.7585
1.50319	7866	10466	0.7585
1.50419	8052	10530	0.7586
1.50519	8048	10598	0.7586
1.50619	7838	10708	0.7586
1.50719	7903	10417	0.7586
1.50819	8017	10415	0.7586
1.50919	8092	10345	0.7586
1.51019	7913	10597	0.7586
1.51119	7964	10457	0.7587
1.51219	7965	10307	0.7587
1.51319	7983	10501	0.7588
1.51419	8009	10576	0.7589
1.51519	7933	10549	0.759
1.51619	7920	10486	0.759
1.51719	7997	10441	0.759
1.51819	7829	10432	0.7591
1.51919	7974	10534	0.7591
1.52019	7853	10613	0.7591
1.52119	7934	10482	0.759
1.52219	7814	10540	0.7589
1.52319	7958	10460	0.7588
1.52419	7818	10421	0.7587
1.52519	8130	10589	0.7586
1.52619	7888	10447	0.7585
1.52719	7879	10514	0.7584
1.52819	7895	10548	0.7582
1.52919	7816	10506	0.7581
1.53019	7881	10350	0.7579
1.53119	7993	10424	0.7578
1.53219	7872	10525	0.7576
1.53319	8230	10756	0.7575
1.53419	7821	10767	0.7574
1.53519	7904	10448	0.7572
1.53619	8011	10527	0.757
1.53719	7871	10311	0.7568
1.53819	7974	10376	0.7567
1.53919	7925	10393	0.7567
1.54019	8040	10486	0.7566
1.54119	7873	10410	0.7566
1.54219	7864	10541	0.7566
1.54319	7829	10542	0.7565
1.54419	8022	10493	0.7565
1.54519	7896	10477	0.7564
1.54619	7826	10493	0.7563
1.54719	7928	10330	0.7563
1.54819	7910	10512	0.7562
1.54919	7865	10469	0.7562
1.55019	7935	10429	0.7561
1.55119	7923	10475	0.7561
1.55219	8047	10434	0.756
1.55319	7863	10543	0.756
1.55419	7967	10349	0.756
1.55519	7849	10463	0.756
1.55619	7973	10435	0.7561
1.55719	7879	10502	0.7561
1.55819	7809	10777	0.7561
1.55919	8045	10471	0.756
1.56019	7954	10472	0.7559
1.56119	7948	10356	0.7559
1.56219	7888	10572	0.7559
1.56319	7958	10532	0.7559
1.56419	7978	10517	0.7559
1.56519	7932	10448	0.7558
1.56619	7884	10444	0.7558
1.56719	7879	10451	0.7558
1.56819	7963	10488	0.7558
1.56919	8195	10288	0.7559
1.57019	8010	10399	0.756
1.57119	7953	10455	0.7562
1.57219	7967	10427	0.7564
1.57319	7927	10490	0.7566
1.57419	7945	10346	0.7568
1.57519	8093	10450	0.757
1.57619	7878	10438	0.7572
1.57719	7899	10667	0.7574
1.57819	7921	10373	0.7576
1.57919	8026	10292	0.7578
1.58019	8017	10375	0.758
1.58119	7945	10335	0.7583
1.58219	7851	10460	0.7585
1.58319	8261	10476	0.7588
1.58419	7893	10326	0.7591
1.58519	7921	10315	0.7594
1.58619	7946	10305	0.7597
1.58719	7836	10301	0.76
1.58819	7923	10324	0.7603
1.58919	7976	10382	0.7606
1.59019	7960	10378	0.7609
1.59119	7879	10262	0.7612
1.59219	8084	10289	0.7616
1.59319	7998	10345	0.7619
1.59419	8062	10231	0.7623
1.59519	7950	10372	0.7627
1.59619	7945	10602	0.7631
1.59719	7956	10428	0.7635
1.59819	7934	10281	0.7638
1.59919	8008	10409	0.7641
1.60019	7946	10379	0.7644
1.60119	7976	10409	0.7647
1.60219	7867	10387	0.7649
1.60319	7901	10183	0.7652
1.60419	8037	10378	0.7654
1.60519	7892	10301	0.7656
1.60619	7944	10295	0.7659
1.60719	7941	10198	0.7661
1.60819	7920	10292	0.7663
1.60919	7991	10304	0.7666
1.61019	7981	10446	0.7668
1.61119	7974	10314	0.7671
1.61219	7936	10295	0.7673
1.61319	7959	10189	0.7675
1.61419	7974	10110	0.7678
1.61519	7996	10434	0.7681
1.61619	8054	10566	0.7684
1.61719	7941	10296	0.7686
1.61819	8002	10171	0.7688
1.61919	7943	10369	0.7691
1.62019	7976	10224	0.7693
1.62119	8005	10224	0.7696
1.62219	7975	10299	0.7699
1.62319	7840	10163	0.7702
1.62419	7914	10323	0.7704
1.62519	7866	10257	0.7706
1.62619	7976	10136	0.7708
1.62719	7958	10188	0.7711
1.62819	7880	10309	0.7713
1.62919	8027	10304	0.7715
1.63019	8013	10255	0.7717
1.63119	8024	10347	0.772
1.63219	8076	10276	0.7722
1.63319	7970	10282	0.7724
1.63419	8021	10287	0.7727
1.63519	7944	10262	0.7729
1.63619	7964	10173	0.7732
1.63719	7946	10181	0.7734
1.63819	7969	10255	0.7737
1.63919	8008	10178	0.7739
1.64019	7866	10327	0.7742
1.64119	8000	10266	0.7744
1.64219	8044	10226	0.7746
1.64319	7928	10282	0.7749
1.64419	7826	10329	0.775
1.64519	8041	10306	0.7752
1.64619	7970	10589	0.7753
1.64719	7956	10263	0.7753
1.64819	8076	10315	0.7754
1.64919	8060	10223	0.7754
1.65019	8012	10324	0.7755
1.65119	7883	10134	0.7756
1.65219	7980	10327	0.7757
1.65319	7904	10316	0.7757
1.65419	7999	10215	0.7758
1.65519	8001	10292	0.7758
1.65619	7952	10247	0.7759
1.65719	8035	10187	0.7759
1.65819	7975	10518	0.776
1.65919	8012	10214	0.7761
1.66019	7922	10235	0.7761
1.66119	7919	10276	0.7761
1.66219	7969	10184	0.7762
1.66319	8001	10364	0.7762
1.66419	8062	10445	0.7762
1.66519	8040	10369	0.7762
1.66619	7957	10212	0.7762
1.66719	7995	10088	0.7762
1.66819	7946	10195	0.7763
1.66919	7949	10283	0.7763
1.67019	7953	10208	0.7764
1.67119	7898	10337	0.7764
1.67219	8017	10301	0.7765
1.67319	8099	10344	0.7765
1.67419	7950	10256	0.7765
1.67519	8064	10215	0.7765
1.67619	7949	10258	0.7766
1.67719	8152	10150	0.7767
1.67819	7865	10237	0.7768
1.67919	8051	10317	0.7769
1.68019	7949	10270	0.777
1.68119	7977	10288	0.7771
1.68219	8049	10229	0.7772
1.68319	7830	10219	0.7773
1.68419	7963	10160	0.7774
1.68519	7978	10095	0.7775
1.68619	8003	10329	0.7776
1.68719	7882	10221	0.7777
1.68819	7948	10151	0.7777
1.68919	7950	10282	0.7778
1.69019	8027	10266	0.7779
1.69119	7979	10178	0.7779
1.69219	8148	10079	0.778
1.69319	7982	10162	0.7782
1.69419	7989	10301	0.7784
1.69519	8013	10119	0.7786
1.69619	7985	10273	0.7788
1.69719	7986	10186	0.779
1.69819	8003	10262	0.7792
1.69919	7988	10285	0.7793
1.70019	7966	10229	0.7795
1.70119	7994	10284	0.7796
1.70219	7973	10313	0.7797
1.70319	7967	10274	0.7798
1.70419	7920	10246	0.7799
1.70519	8049	10242	0.7799
1.70619	8183	10164	0.78
1.70719	8084	10145	0.7801
1.70819	7885	10286	0.7802
1.70919	7943	10214	0.7804
1.71019	8004	10179	0.7805
1.71119	8018	10243	0.7806
1.71219	7899	10255	0.7807
1.71319	7944	10273	0.7807
1.71419	7991	10230	0.7808
1.71519	7844	10217	0.7808
1.71619	8019	10297	0.7808
1.71719	8089	10213	0.7808
1.71819	7931	10137	0.7808
1.71919	7949	10252	0.7808
1.72019	8036	10200	0.7808
1.72119	7916	10125	0.7808
1.72219	8003	10268	0.7808
1.72319	8065	10191	0.7809
1.72419	7876	10230	0.7809
1.72519	7965	10199	0.7809
1.72619	7900	10238	0.7809
1.72719	8280	10302	0.7809
1.72819	7901	10260	0.781
1.72919	8213	10280	0.781
1.73019	7826	10232	0.7811
1.73119	7998	10217	0.7811
1.73219	7956	10217	0.7811
1.73319	8044	10139	0.7811
1.73419	7958	10199	0.7812
1.73519	8034	10176	0.7812
1.73619	7995	10286	0.7813
1.73719	7925	10250	0.7813
1.73819	8033	10216	0.7814
1.73919	8028	10229	0.7814
1.74019	7967	10290	0.7814
1.74119	8082	10314	0.7814
1.74219	7839	10189	0.7815
1.74319	7958	10201	0.7814
1.74419	7857	10214	0.7814
1.74519	8011	10224	0.7813
1.74619	7923	10111	0.7813
1.74719	8030	10276	0.7812
1.74819	8235	10190	0.7812
1.74919	7926	10164	0.7813
1.75019	8048	10256	0.7813
1.75119	7864	10283	0.7814
1.75219	7967	10123	0.7814
1.75319	8062	10252	0.7814
1.75419	8038	10302	0.7814
1.75519	8003	10274	0.7814
1.75619	7993	10188	0.7815
1.75719	7923	10289	0.7815
1.75819	7946	10141	0.7815
1.75919	8011	10139	0.7815
1.76019	7982	10193	0.7815
1.76119	8074	10198	0.7815
1.76219	8041	10197	0.7816
1.76319	7925	10222	0.7816
1.76419	7969	10248	0.7817
1.76519	7916	10249	0.7817
1.76619	7944	10171	0.7817
1.76719	7999	10307	0.7817
1.76819	8091	10237	0.7817
1.76919	7987	10202	0.7817
1.77019	7968	10158	0.7817
1.77119	7912	10224	0.7817
1.77219	8010	10239	0.7817
1.77319	8021	10250	0.7817
1.77419	7871	10100	0.7817
1.77519	7862	10290	0.7817
1.77619	7936	10228	0.7816
1.77719	8049	10211	0.7815
1.77819	7947	10173	0.7815
1.77919	8103	10226	0.7814
1.78019	7936	10253	0.7814
1.78119	8014	10236	0.7814
1.78219	8160	10185	0.7813
1.78319	7946	10445	0.7813
1.78419	8027	10242	0.7813
1.78519	8049	10234	0.7813
1.78619	8061	10270	0.7813
1.78719	7841	10158	0.7813
1.78819	8046	10233	0.7813
1.78919	7959	10172	0.7813
1.79019	8001	10140	0.7813
1.79119	7958	10271	0.7813
1.79219	7903	10236	0.7813
1.79319	7924	10066	0.7813
1.79419	8109	10120	0.7813
1.79519	7916	10533	0.7813
1.79619	7983	10223	0.7813
1.79719	8043	10309	0.7813
1.79819	8021	10242	0.7812
1.79919	7911	10243	0.7812
1.80019	7868	10267	0.7811
1.80119	7965	10348	0.781
1.80219	8017	10188	0.7808
1.80319	7977	10199	0.7807
1.80419	8061	10179	0.7806
1.80519	8047	10341	0.7806
1.80619	7970	10335	0.7805
1.80719	8265	10138	0.7805
1.80819	7855	10319	0.7805
1.80919	7946	10215	0.7804
1.81019	7948	10134	0.7804
1.81119	7921	10150	0.7804
1.81219	7940	10323	0.7804
1.81319	8044	10221	0.7803
1.81419	7958	10165	0.7803
1.81519	7902	10185	0.7803
1.81619	8009	10300	0.7803
1.81719	8032	10131	0.7802
1.81819	8012	10243	0.7802
1.81919	7938	10258	0.7802
1.82019	8013	10179	0.7803
1.82119	8023	10233	0.7803
1.82219	8032	10150	0.7803
1.82319	8159	10115	0.7804
1.82419	7908	10050	0.7805
1.82519	7986	10246	0.7807
1.82619	7984	10244	0.7809
1.82719	7955	10201	0.781
1.82819	7902	10113	0.7811
1.82919	7825	10383	0.7812
1.83019	8057	10132	0.7812
1.83119	7912	10092	0.7813
1.83219	7919	10186	0.7813
1.83319	7896	10331	0.7813
1.83419	7906	10262	0.7813
1.83519	7945	10211	0.7812
1.83619	7939	10062	0.7812
1.83719	7927	10205	0.7811
1.83819	7974	10168	0.7811
1.83919	7941	10183	0.781
1.84019	7908	10216	0.781
1.84119	7897	10273	0.7809
1.84219	7971	10204	0.7808
1.84319	7895	10179	0.7807
1.84419	7925	10205	0.7806
1.84519	8128	10259	0.7805
1.84619	7900	10138	0.7805
1.84719	8017	10232	0.7804
1.84819	8007	10235	0.7804
1.84919	7899	10481	0.7803
1.85019	7993	10085	0.7802
1.85119	7969	10131	0.7801
1.85219	8005	10189	0.7801
1.85319	7899	10126	0.7801
1.85419	7856	10176	0.78
1.85519	7881	10278	0.78
1.85619	7878	10086	0.7799
1.85719	7903	10223	0.7798
1.85819	7932	10367	0.7797
1.85919	7992	10157	0.7796
1.86019	7872	10097	0.7795
1.86119	7889	10261	0.7794
1.86219	8034	10235	0.7793
1.86319	7902	10206	0.7792
1.86419	8155	10268	0.7791
1.86519	7922	10113	0.779
1.86619	8005	10212	0.779
1.86719	7903	10136	0.779
1.86819	7935	10185	0.779
1.86919	7934	10171	0.779
1.87019	7983	10222	0.779
1.87119	8018	10084	0.779
1.87219	7952	10260	0.7791
1.87319	7900	10263	0.7791
1.87419	7861	10103	0.7792
1.87519	7968	10284	0.7792
1.87619	7970	10443	0.7791
1.87719	7896	10120	0.7791
1.87819	7864	10109	0.779
1.87919	8011	10115	0.779
1.88019	8013	10154	0.779
1.88119	8166	10144	0.779
1.88219	7963	10212	0.7791
1.88319	7931	10198	0.7792
1.88419	7827	10169	0.7793
1.88519	7967	10202	0.7794
1.88619	7901	10076	0.7795
1.88719	7989	10098	0.7795
1.88819	7845	10092	0.7796
1.88919	8076	10248	0.7797
1.89019	8015	10290	0.7798
1.89119	7969	10136	0.7799
1.89219	8092	10090	0.7801
1.89319	7927	10154	0.7802
1.89419	7860	10164	0.7804
1.89519	7937	10096	0.7806
1.89619	8061	10085	0.7807
1.89719	7824	10333	0.7809
1.89819	7969	10150	0.781
1.89919	7962	10422	0.7811
1.90019	7895	10095	0.7811
1.90119	7915	10113	0.7811
1.90219	8021	10090	0.7812
1.90319	8132	10442	0.7812
1.90419	7813	10033	0.7813
1.90519	7917	10144	0.7814
1.90619	8043	10212	0.7814
1.90719	7927	10089	0.7815
1.90819	7899	10078	0.7815
1.90919	7962	10256	0.7816
1.91019	7904	10122	0.7817
1.91119	7949	10154	0.7817
1.91219	7925	10149	0.7817
1.91319	7895	10327	0.7818
1.91419	8068	10186	0.7817
1.91519	7869	10184	0.7817
1.91619	7933	10144	0.7817
1.91719	7828	10179	0.7817
1.91819	7875	10120	0.7816
1.91919	7989	10075	0.7816
1.92019	7892	10237	0.7815
1.92119	8008	10239	0.7815
1.92219	7979	10158	0.7814
1.92319	8017	10163	0.7814
1.92419	7790	10097	0.7813
1.92519	7996	10255	0.7813
1.92619	7875	10080	0.7813
1.92719	7905	10131	0.7812
1.92819	7937	10152	0.7812
1.92919	7976	10250	0.7811
1.93019	7901	10161	0.7811
1.93119	7988	10230	0.7811
1.93219	7884	10235	0.781
1.93319	7869	10200	0.7809
1.93419	7814	10102	0.7808
1.93519	7952	10034	0.7807
1.93619	7965	10171	0.7806
1.93719	7814	10089	0.7805
1.93819	8016	10096	0.7805
1.93919	7910	10355	0.7804
1.94019	7965	10163	0.7804
1.94119	7901	10223	0.7803
1.94219	7975	10141	0.7802
1.94319	7904	10227	0.7801
1.94419	7878	10116	0.7801
1.94519	7911	10250	0.78
1.94619	7862	10097	0.7799
1.94719	7942	10191	0.7798
1.94819	7883	10163	0.7797
1.94919	7833	10171	0.7796
1.95019	7915	10222	0.7795
1.95119	7851	10256	0.7793
1.95219	8000	10253	0.7792
1.95319	7878	10059	0.779
1.95419	7928	10187	0.7789
1.95519	7902	10152	0.7788
1.95619	7891	10163	0.7787
1.95719	7913	10201	0.7785
1.95819	7862	10065	0.7784
1.95919	8051	10107	0.7784
1.96019	7931	10145	0.7783
1.96119	7913	10279	0.7783
1.96219	8026	10218	0.7783
1.96319	7879	10267	0.7783
1.96419	7770	10161	0.7782
1.96519	7948	10120	0.7782
1.96619	7969	10322	0.7781
1.96719	7994	10090	0.778
1.96819	7872	10216	0.778
1.96919	7883	10131	0.778
1.97019	7977	10156	0.7779
1.97119	7882	10136	0.7779
1.97219	7917	10053	0.7779
1.97319	7923	10107	0.7779
1.97419	7855	10263	0.778
1.97519	7880	10164	0.778
1.97619	7956	10084	0.778
1.97719	7858	10128	0.778
1.97819	7961	10116	0.778
1.97919	7802	10061	0.7781
1.98019	7941	10175	0.7781
1.98119	8011	10219	0.7782
1.98219	7875	10206	0.7782
1.98319	7866	10185	0.7782
1.98419	8043	9992	0.7783
1.98519	7843	10342	0.7783
1.98619	7916	10060	0.7784
1.98719	7992	10090	0.7784
1.98819	7935	10082	0.7785
1.98919	7894	10141	0.7786
1.99019	7843	10149	0.7787
1.99119	7878	10253	0.7788
1.99219	7943	10183	0.7789
1.99319	7991	10068	0.7789
1.99419	7858	10113	0.779
1.99519	7817	10190	0.779
1.99619	7956	10179	0.7791
1.99719	7893	10242	0.7791
1.99819	8167	10184	0.7791
1.99919	7765	10109	0.7791
2.00019	7917	10154	0.7792
2.00119	7913	10169	0.7792
2.00219	7819	10101	0.7792
2.00319	7904	10160	0.7792
2.00419	8014	10092	0.7793
2.00519	7988	10100	0.7793
2.00619	7969	10093	0.7794
2.00719	7978	10083	0.7795
2.00819	8000	10120	0.7797
2.00919	8028	10083	0.7799
2.01019	7839	10055	0.7801
2.01119	7786	10075	0.7803
2.01219	7923	10198	0.7805
2.01319	7953	10181	0.7806
2.01419	7813	10100	0.7807
2.01519	7838	10099	0.7808
2.01619	8005	10237	0.7809
2.01719	7987	10119	0.7809
2.01819	7947	10078	0.781
2.01919	8027	10070	0.7811
2.02019	7733	10217	0.7813
2.02119	7776	10145	0.7813
2.02219	7891	10022	0.7813
2.02319	7949	10110	0.7814
2.02419	7880	10178	0.7814
2.02519	7788	10138	0.7814
2.02619	7889	10123	0.7813
2.02719	7911	10098	0.7813
2.02819	7957	10091	0.7813
2.02919	7949	10267	0.7812
2.03019	7917	10192	0.7812
2.03119	7900	10037	0.7812
2.03219	7873	10147	0.7811
2.03319	7847	10050	0.7811
2.03419	7911	9980	0.7811
2.03519	7953	10218	0.7811
2.03619	7790	10154	0.7811
2.03719	7949	10087	0.781
2.03819	8003	10164	0.781
2.03919	7957	10181	0.781
2.04019	7896	10190	0.781
2.04119	7909	10085	0.781
2.04219	7846	10133	0.781
2.04319	7813	10020	0.7809
2.04419	7908	10215	0.7809
2.04519	7914	10176	0.7809
2.04619	7951	10133	0.7808
2.04719	7911	10081	0.7808
2.04819	7931	10082	0.7807
2.04919	7882	10169	0.7807
2.05019	7847	10109	0.7807
2.05119	7861	10026	0.7807
2.05219	7824	10120	0.7806
2.05319	8111	10528	0.7806
2.05419	7990	10140	0.7805
2.05519	7912	10102	0.7805
2.05619	7939	10065	0.7805
[truncated: 117,941 more rows]

## Sheet: Sheet2
0.05775	6912	8880	0.7784
0.05875	6947	8934	0.7784
0.05975	7109	8928	0.7784
0.06075	6973	8940	0.7784
0.06175	7016	8885	0.7785
0.06275	6943	8906	0.7786
0.06375	7144	8788	0.7787
0.06475	7033	8935	0.7789
0.06575	6948	8887	0.7791
0.06675	7023	8863	0.7794
0.06775	6942	8984	0.7796
0.06875	6978	8887	0.7798
0.06975	6941	8908	0.78
0.07075	7137	8890	0.7802
0.07175	6791	8871	0.7805
0.07275	6989	8889	0.7806
0.07375	7047	8987	0.7808
0.07475	6955	9035	0.781
0.07575	6916	8869	0.7811
0.07675	7055	8931	0.7812
0.07775	6995	8998	0.7814
0.07875	7035	8957	0.7815
0.07975	6915	8951	0.7816
0.08075	6912	8937	0.7816
0.08175	6928	8910	0.7817
0.08275	6960	8902	0.7817
0.08375	6902	8959	0.7817
0.08475	6955	8943	0.7817
0.08575	6984	8940	0.7816
0.08675	6922	8979	0.7816
0.08775	7030	8912	0.7815
0.08875	7008	8946	0.7815
0.08975	6915	8965	0.7814
0.09075	6984	9008	0.7813
0.09175	6932	8934	0.7813
0.09275	7009	8908	0.7812
0.09375	7028	8917	0.7811
0.09475	7048	8880	0.7811
0.09575	7100	8859	0.7811
0.09675	6944	8988	0.7811
0.09775	7083	9008	0.7812
0.09875	6952	8957	0.7813
0.09975	7072	8867	0.7813
0.10075	7006	8911	0.7814
0.10175	6830	8847	0.7815
0.10275	7059	8945	0.7816
0.10375	6940	8903	0.7817
0.10475	7041	9046	0.7817
0.10575	7058	8968	0.7818
0.10675	7001	9055	0.7818
0.10775	6925	8959	0.7819
0.10875	6951	8892	0.7819
0.10975	7110	9009	0.7819
0.11075	7039	8980	0.7819
0.11175	7142	8891	0.7819
0.11275	7072	8911	0.782
0.11375	6868	8925	0.7821
0.11475	7005	8932	0.7822
0.11575	6947	8844	0.7823
0.11675	6939	8957	0.7824
0.11775	7009	8952	0.7824
0.11875	6971	8972	0.7825
0.11975	6933	8853	0.7825
0.12075	7244	8948	0.7826
0.12175	6998	8939	0.7827
0.12275	6822	8876	0.7828
0.12375	6925	8885	0.7828
0.12475	6989	8964	0.7829
0.12575	7005	8883	0.7829
0.12675	6844	8940	0.7829
0.12775	6989	9169	0.7829
0.12875	6984	8861	0.7828
0.12975	7062	8828	0.7827
0.13075	6984	8901	0.7827
0.13175	6926	8985	0.7827
0.13275	6956	8959	0.7826
0.13375	6921	8898	0.7826
0.13475	6908	8889	0.7825
0.13575	6933	8969	0.7824
0.13675	6914	9005	0.7823
0.13775	6933	8880	0.7821
0.13875	7056	9098	0.782
0.13975	7016	8871	0.7818
0.14075	6946	8984	0.7817
0.14175	6919	8831	0.7816
0.14275	7019	8936	0.7814
0.14375	6828	8840	0.7813
0.14475	7109	8947	0.7812
0.14575	6941	8887	0.7812
0.14675	6938	8839	0.7811
0.14775	7011	8912	0.7811
0.14875	7057	8880	0.7811
0.14975	7049	8917	0.7811
0.15075	6979	8898	0.7812
0.15175	6944	9004	0.7812
0.15275	6983	9001	0.7813
0.15375	6907	8949	0.7813
0.15475	7014	8925	0.7813
0.15575	6949	8898	0.7812
0.15675	6935	8875	0.7812
0.15775	6946	8951	0.7812
0.15875	6960	8898	0.7812
0.15975	6938	8836	0.7812
0.16075	6936	8909	0.7812
0.16175	6872	8912	0.7812
0.16275	6875	8823	0.7811
0.16375	7016	8892	0.7811
0.16475	6988	9052	0.781
0.16575	7053	8855	0.781
0.16675	6902	8892	0.781
0.16775	6839	8941	0.781
0.16875	7034	8962	0.7809
0.16975	6903	8903	0.7809
0.17075	7036	8855	0.7808
0.17175	7067	8895	0.7808
0.17275	7034	9041	0.7809
0.17375	6997	8917	0.7809
0.17475	7011	8985	0.7809
0.17575	6965	8888	0.781
0.17675	6960	8855	0.781
0.17775	6994	9002	0.7811
0.17875	7052	8923	0.7811
0.17975	7058	8876	0.7812
0.18075	6969	9009	0.7813
0.18175	6950	8959	0.7814
0.18275	6951	9140	0.7814
0.18375	6894	8950	0.7814
0.18475	6956	8867	0.7813
0.18575	6976	8890	0.7813
0.18675	6893	8845	0.7812
0.18775	6982	8934	0.7812
0.18875	7025	8902	0.7811
0.18975	6979	8961	0.7811
0.19075	6967	8925	0.7811
0.19175	6970	8896	0.7811
0.19275	6956	9000	0.7811
0.19375	7022	8911	0.7811
0.19475	6971	8987	0.781
0.19575	6860	8960	0.781
0.19675	6949	9051	0.7809
0.19775	6971	9021	0.7808
0.19875	6950	9007	0.7807
0.19975	6925	8871	0.7805
0.20075	6984	8852	0.7804
0.20175	6927	8894	0.7802
0.20275	6989	8901	0.7802
0.20375	6939	8931	0.7801
0.20475	7003	9009	0.78
0.20575	6982	9088	0.7799
0.20675	6948	8813	0.7798
0.20775	6951	8963	0.7797
0.20875	6973	9196	0.7796
0.20975	7006	8889	0.7795
0.21075	6919	8921	0.7793
0.21175	6960	8864	0.7792
0.21275	6994	8970	0.7791
0.21375	6860	8842	0.779
0.21475	7008	8941	0.779
0.21575	6952	8969	0.7789
0.21675	7074	8852	0.7789
0.21775	7051	8991	0.7789
0.21875	6961	8837	0.7789
0.21975	7003	8871	0.779
0.22075	7026	8940	0.779
0.22175	7012	8799	0.7792
0.22275	7076	8876	0.7793
0.22375	6944	8875	0.7795
0.22475	6906	8832	0.7798
0.22575	6891	8894	0.78
0.22675	6972	8897	0.7801
0.22775	7020	8961	0.7803
0.22875	7021	8915	0.7805
0.22975	6989	8907	0.7806
0.23075	6987	8995	0.7808
0.23175	6958	8929	0.781
0.23275	6974	8863	0.7811
0.23375	6897	9142	0.7812
0.23475	7051	8961	0.7813
0.23575	6939	8917	0.7813
0.23675	7038	8870	0.7813
0.23775	6997	8873	0.7814
0.23875	6941	8941	0.7815
0.23975	6945	8851	0.7816
0.24075	7037	8887	0.7816
0.24175	6785	8930	0.7817
0.24275	7076	8925	0.7818
0.24375	7016	8944	0.7818
0.24475	6865	8985	0.7818
0.24575	6939	9089	0.7818
0.24675	6932	8929	0.7817
0.24775	6841	8882	0.7816
0.24875	6906	9011	0.7815
0.24975	7065	8899	0.7814
0.25075	6974	8888	0.7812
0.25175	6929	8921	0.7811
0.25275	6983	8983	0.781
0.25375	6907	8905	0.7809
0.25475	7017	8861	0.7808
0.25575	7004	8921	0.7807
0.25675	6882	8954	0.7807
0.25775	6987	8850	0.7806
0.25875	6971	9083	0.7805
0.25975	6946	8938	0.7805
0.26075	6956	8978	0.7804
0.26175	6882	8895	0.7803
0.26275	7013	8939	0.7801
0.26375	7006	9010	0.78
0.26475	6951	8975	0.7799
0.26575	6903	9017	0.7798
0.26675	6954	8885	0.7797
0.26775	7022	9001	0.7795
0.26875	6944	8952	0.7794
0.26975	6892	8944	0.7793
0.27075	6968	8983	0.7792
0.27175	6977	8934	0.779
0.27275	7002	9039	0.7789
0.27375	6962	8874	0.7788
0.27475	6925	8960	0.7786
0.27575	6963	8977	0.7785
0.27675	6903	8844	0.7784
0.27775	7018	8921	0.7783
0.27875	7000	8885	0.7783
0.27975	6967	8965	0.7783
0.28075	7057	8950	0.7783
0.28175	6952	8944	0.7783
0.28275	7033	8942	0.7783
0.28375	7034	8938	0.7783
0.28475	6901	8824	0.7784
0.28575	6893	9010	0.7785
0.28675	6927	8884	0.7785
0.28775	6897	8922	0.7785
0.28875	6946	8933	0.7785
0.28975	7069	8884	0.7786
0.29075	7073	8893	0.7786
0.29175	6956	8921	0.7787
0.29275	6929	8984	0.7788
0.29375	6968	8946	0.7789
0.29475	7037	9007	0.779
0.29575	7097	9271	0.779
0.29675	6874	8953	0.7791
0.29775	6921	9040	0.779
0.29875	7049	8990	0.779
0.29975	7074	8923	0.7789
0.30075	6980	9027	0.7789
0.30175	6989	8853	0.7789
0.30275	7040	8856	0.7789
0.30375	6981	8985	0.779
0.30475	6899	8917	0.7791
0.30575	6886	8891	0.7791
0.30675	6918	8864	0.7791
0.30775	6812	8982	0.7791
0.30875	6893	8933	0.7791
0.30975	7030	8884	0.779
0.31075	6837	8813	0.779
0.31175	7013	8924	0.7789
0.31275	7011	8909	0.7789
0.31375	6943	8980	0.779
0.31475	6931	8975	0.7789
0.31575	6799	9011	0.7789
0.31675	6939	8990	0.7788
0.31775	6971	8904	0.7787
0.31875	7017	8970	0.7786
0.31975	7016	8947	0.7785
0.32075	6828	9006	0.7784
0.32175	6995	8938	0.7783
0.32275	6940	8984	0.7782
0.32375	6978	8955	0.7781
0.32475	7009	8921	0.778
0.32575	6983	8834	0.7779
0.32675	6933	8877	0.7779
0.32775	6939	8946	0.7779
0.32875	7009	8955	0.7779
0.32975	7058	8912	0.7779
0.33075	7079	9192	0.778
0.33175	6927	8967	0.778
0.33275	7045	8857	0.778
0.33375	6959	8937	0.7781
0.33475	6929	8861	0.7782
0.33575	7002	8932	0.7782
0.33675	7013	8891	0.7783
0.33775	6963	8819	0.7785
0.33875	6995	8956	0.7786
0.33975	6910	8965	0.7787
0.34075	6908	8830	0.7789
0.34175	7044	8782	0.779
0.34275	6952	9018	0.7791
0.34375	6983	8905	0.7793
0.34475	6917	8929	0.7794
0.34575	6974	8965	0.7795
0.34675	7076	8973	0.7797
0.34775	7037	8927	0.7798
0.34875	6937	8868	0.7799
0.34975	7005	8954	0.7801
0.35075	6991	8949	0.7802
0.35175	6989	8813	0.7803
0.35275	6980	8967	0.7805
0.35375	6980	9235	0.7806
0.35475	6937	8884	0.7807
0.35575	7086	8967	0.7807
0.35675	6892	8930	0.7808
0.35775	7056	8971	0.7808
0.35875	6989	8983	0.7809
0.35975	7008	8928	0.7809
0.36075	6970	8974	0.7809
0.36175	6923	8921	0.781
0.36275	7024	8979	0.781
0.36375	6990	8949	0.781
0.36475	6826	8918	0.781
0.36575	6896	8999	0.7809
0.36675	6991	8986	0.7808
0.36775	7012	8855	0.7807
0.36875	6880	9269	0.7806
0.36975	7030	8880	0.7805
0.37075	6930	8934	0.7803
0.37175	6966	8957	0.7802
0.37275	7229	8926	0.7801
0.37375	6886	8931	0.78
0.37475	6888	9005	0.78
0.37575	6903	8894	0.7799
0.37675	6910	9003	0.7797
0.37775	6884	8915	0.7796
0.37875	6826	9020	0.7794
0.37975	6945	9047	0.7792
0.38075	7021	9027	0.779
0.38175	6946	8958	0.7787
0.38275	6977	8932	0.7785
0.38375	6981	8955	0.7783
0.38475	6908	8956	0.7781
0.38575	6924	8860	0.7779
0.38675	6929	8970	0.7777
0.38775	7019	9102	0.7776
0.38875	6915	8906	0.7774
0.38975	6971	8955	0.7772
0.39075	7016	8914	0.7771
0.39175	6998	8956	0.777
0.39275	6981	8938	0.7769
0.39375	6974	8844	0.7769
0.39475	7081	8943	0.7769
0.39575	6901	8833	0.7769
0.39675	6927	8892	0.777
0.39775	7069	8923	0.7771
0.39875	6985	8940	0.7772
0.39975	6933	8772	0.7773
0.40075	7071	8838	0.7775
0.40175	6969	8972	0.7777
0.40275	6987	8904	0.7779
0.40375	7022	8889	0.7781
0.40475	6914	8871	0.7784
0.40575	7059	8937	0.7786
0.40675	6902	8933	0.7788
0.40775	6927	8886	0.779
0.40875	7016	8924	0.7792
0.40975	6947	8896	0.7794
0.41075	6981	8955	0.7796
0.41175	6893	8937	0.7798
0.41275	6846	9023	0.7799
0.41375	6954	9028	0.7799
0.41475	6918	9031	0.7799
0.41575	7109	8911	0.7799
0.41675	7010	9054	0.7799
0.41775	6941	8931	0.7799
0.41875	6899	8928	0.7799
0.41975	7074	8955	0.7798
0.42075	7052	8902	0.7798
0.42175	6856	8970	0.7799
0.42275	7030	8894	0.7799
0.42375	6929	8951	0.7799
0.42475	6960	8905	0.7799
0.42575	7024	8897	0.7799
0.42675	6896	8921	0.7799
0.42775	7020	8966	0.7799
0.42875	7049	9030	0.78
0.42975	6949	8940	0.78
0.43075	6969	8844	0.78
0.43175	6938	8911	0.78
0.43275	6992	8955	0.7801
0.43375	6925	8924	0.7801
0.43475	6991	8810	0.7801
0.43575	7202	8910	0.7802
0.43675	7161	8888	0.7804
0.43775	7010	8941	0.7806
0.43875	6943	8885	0.7808
0.43975	6926	8893	0.781
0.44075	7006	8858	0.7812
0.44175	6849	8796	0.7814
0.44275	6862	8911	0.7816
0.44375	6939	8768	0.7818
0.44475	6980	9001	0.7819
0.44575	6950	9279	0.782
0.44675	7105	8999	0.782
0.44775	6988	8903	0.782
0.44875	7287	8966	0.782
0.44975	6904	8835	0.7821
0.45075	6952	8785	0.7823
0.45175	6973	8866	0.7824
0.45275	6832	8959	0.7825
0.45375	6949	8963	0.7826
0.45475	6966	8813	0.7826
0.45575	6926	9034	0.7826
0.45675	6993	8920	0.7827
0.45775	6917	8956	0.7826
0.45875	6895	8840	0.7826
0.45975	7006	8920	0.7825
0.46075	6916	9006	0.7825
0.46175	6967	8995	0.7824
0.46275	7030	8909	0.7823
0.46375	6971	8995	0.7822
0.46475	7071	8935	0.7821
0.46575	6950	8778	0.7821
0.46675	6895	8904	0.7821
0.46775	6984	9024	0.782
0.46875	6989	8931	0.7819
0.46975	6934	8980	0.7819
0.47075	6891	9113	0.7818
0.47175	7024	8964	0.7816
0.47275	7049	9027	0.7815
0.47375	6949	8944	0.7813
0.47475	7116	8909	0.7812
0.47575	6987	8889	0.7811
0.47675	6889	9024	0.781
0.47775	7075	8931	0.7809
0.47875	7037	8906	0.7809
0.47975	6955	8911	0.7808
0.48075	6966	8927	0.7808
0.48175	7024	8925	0.7808
0.48275	6888	8794	0.7808
0.48375	6928	9004	0.7808
0.48475	6948	8829	0.7808
0.48575	6930	8892	0.7808
0.48675	6920	8969	0.7808
0.48775	6960	9008	0.7807
0.48875	7004	8941	0.7807
0.48975	7068	8921	0.7806
0.49075	7011	9044	0.7806
0.49175	6925	8953	0.7806
0.49275	6823	8905	0.7805
0.49375	7047	8827	0.7804
0.49475	6977	8988	0.7804
0.49575	7030	8877	0.7804
0.49675	7253	8962	0.7804
0.49775	7023	8925	0.7805
0.49875	6920	8890	0.7806
0.49975	6901	8968	0.7807
0.50075	6948	8843	0.7808
0.50175	6869	8859	0.7809
0.50275	6929	8826	0.7809
0.50375	6969	8995	0.781
0.50475	6945	9018	0.781
0.50575	6965	8992	0.781
0.50675	7045	8859	0.781
0.50775	6892	8839	0.781
0.50875	7081	8948	0.781
0.50975	6946	8716	0.781
0.51075	6981	8816	0.7811
0.51175	6956	8845	0.7813
0.51275	7099	8976	0.7814
0.51375	7026	8967	0.7816
0.51475	6949	8980	0.7817
0.51575	7060	9061	0.7819
0.51675	6982	8772	0.782
0.51775	6994	8784	0.7821
0.51875	7028	8893	0.7823
0.51975	6959	8987	0.7825
0.52075	6903	8895	0.7826
0.52175	6888	8878	0.7827
0.52275	6889	8966	0.7828
0.52375	7014	9025	0.7828
0.52475	6816	8854	0.7828
0.52575	6876	8974	0.7827
0.52675	6981	8915	0.7826
0.52775	6947	8930	0.7825
0.52875	6971	8968	0.7824
0.52975	6982	8903	0.7823
0.53075	7197	8999	0.7822
0.53175	6854	8869	0.7822
0.53275	6955	8857	0.7821
0.53375	7007	8883	0.7821
0.53475	7001	9022	0.7821
0.53575	7048	8964	0.782
0.53675	6954	8889	0.782
0.53775	7009	8876	0.782
0.53875	6780	8883	0.782
0.53975	7022	9004	0.7819
0.54075	7055	8911	0.7819
0.54175	6952	9029	0.7819
0.54275	6962	8868	0.7818
0.54375	7272	8903	0.7818
0.54475	6870	8983	0.7818
0.54575	7013	8954	0.7819
0.54675	6961	9180	0.7819
0.54775	7024	8866	0.7818
0.54875	7019	8837	0.7818
0.54975	6900	8940	0.7818
0.55075	6872	9031	0.7818
0.55175	6971	8933	0.7817
0.55275	6949	8835	0.7816
0.55375	6952	8988	0.7815
0.55475	6952	8856	0.7815
0.55575	6943	8852	0.7814
0.55675	6990	8844	0.7813
0.55775	7011	8823	0.7813
0.55875	6986	8908	0.7814
0.55975	6834	8962	0.7814
0.56075	6994	8870	0.7814
0.56175	7016	8808	0.7814
0.56275	6869	8913	0.7814
0.56375	6919	9005	0.7814
0.56475	6892	8954	0.7814
0.56575	6895	8987	0.7813
0.56675	6971	8797	0.7812
0.56775	6894	8937	0.7811
0.56875	6946	8953	0.781
0.56975	7053	8992	0.7809
0.57075	6981	8920	0.7808
0.57175	6810	8923	0.7807
0.57275	6985	9226	0.7806
0.57375	6964	8983	0.7804
0.57475	6899	8931	0.7801
0.57575	7017	8905	0.7799
0.57675	6920	8866	0.7797
0.57775	7005	8952	0.7796
0.57875	6994	9042	0.7794
0.57975	6920	8995	0.7793
0.58075	7273	8974	0.7791
0.58175	6935	8926	0.7791
0.58275	7057	9005	0.779
0.58375	7027	8860	0.779
0.58475	6925	8816	0.779
0.58575	6960	8945	0.7791
0.58675	7131	8918	0.7792
0.58775	6905	9092	0.7792
0.58875	6977	8928	0.7793
0.58975	6887	8925	0.7793
0.59075	6943	8901	0.7793
0.59175	6987	8912	0.7793
0.59275	6881	8865	0.7794
0.59375	6961	8890	0.7794
0.59475	7008	8927	0.7794
0.59575	7046	8917	0.7795
0.59675	6707	8932	0.7795
0.59775	6970	8959	0.7795
0.59875	6867	8899	0.7794
0.59975	6953	8982	0.7794
0.60075	6939	8966	0.7793
0.60175	7062	8808	0.7792
0.60275	7042	8834	0.7792
0.60375	7076	8848	0.7793
0.60475	7109	8867	0.7794
0.60575	7030	8923	0.7796
0.60675	7015	8957	0.7798
0.60775	6970	8890	0.7801
0.60875	6979	8837	0.7803
0.60975	7033	8953	0.7805
0.61075	7014	8915	0.7807
0.61175	6916	9005	0.781
0.61275	7007	8921	0.7811
0.61375	6883	9182	0.7813
0.61475	6887	8940	0.7813
0.61575	6967	9017	0.7813
0.61675	6907	8879	0.7813
0.61775	6990	8751	0.7812
0.61875	7011	8901	0.7812
0.61975	7018	8981	0.7813
0.62075	6917	9090	0.7813
0.62175	6913	8932	0.7813
0.62275	6914	8878	0.7812
0.62375	6917	8944	0.7811
0.62475	6876	8993	0.781
0.62575	6882	8903	0.7809
0.62675	7032	8882	0.7807
0.62775	7004	8855	0.7806
0.62875	6945	8894	0.7805
0.62975	7042	8938	0.7805
0.63075	6979	8877	0.7804
0.63175	7004	8922	0.7804
0.63275	6989	8876	0.7805
0.63375	7035	8892	0.7805
0.63475	7041	8856	0.7806
0.63575	6845	8980	0.7807
0.63675	6964	8822	0.7808
0.63775	6848	8940	0.7808
0.63875	6990	8912	0.7808
0.63975	7060	8879	0.7809
0.64075	6827	9039	0.7809
0.64175	6991	8879	0.7809
0.64275	6961	8939	0.7809
0.64375	7027	8911	0.7809
0.64475	7008	9024	0.7809
0.64575	6940	8911	0.7809
0.64675	6974	8929	0.7809
0.64775	6961	8827	0.7809
0.64875	7036	8847	0.7809
0.64975	6985	9138	0.781
0.65075	6968	8878	0.781
0.65175	7073	8996	0.781
0.65275	6953	8986	0.781
0.65375	6984	8976	0.7811
0.65475	6938	9416	0.781
0.65575	6914	8859	0.7809
0.65675	6987	9042	0.7807
0.65775	6887	8969	0.7805
0.65875	6872	8919	0.7803
0.65975	6986	8872	0.7801
0.66075	6928	9006	0.7799
0.66175	7161	8866	0.7797
0.66275	7040	9024	0.7796
0.66375	6924	8988	0.7795
0.66475	7059	8841	0.7794
0.66575	6874	8982	0.7794
0.66675	6977	8921	0.7793
0.66775	6890	8870	0.7792
0.66875	6809	8807	0.7792
0.66975	6959	8899	0.7791
0.67075	7009	8995	0.779
0.67175	6853	8911	0.779
0.67275	6919	8922	0.7789
0.67375	6873	8854	0.7788
0.67475	6871	8945	0.7787
0.67575	6931	8872	0.7786
0.67675	6985	8818	0.7785
0.67775	7026	8951	0.7784
0.67875	6967	8830	0.7784
0.67975	7056	8897	0.7784
0.68075	6868	8949	0.7785
0.68175	6885	8899	0.7785
0.68275	6802	8845	0.7785
0.68375	6941	8948	0.7785
0.68475	6937	8967	0.7785
0.68575	6930	8931	0.7784
0.68675	6912	9043	0.7783
0.68775	7002	8834	0.7783
0.68875	6995	8931	0.7782
0.68975	6945	9069	0.7782
0.69075	7025	8903	0.7781
0.69175	6857	8895	0.7781
0.69275	6979	8895	0.7781
0.69375	7016	8919	0.778
0.69475	7021	9048	0.778
0.69575	6985	9009	0.7781
0.69675	6908	9031	0.778
0.69775	6932	8885	0.778
0.69875	7002	8974	0.778
0.69975	6927	8863	0.7779
0.70075	6881	8985	0.7779
0.70175	7009	9088	0.7779
0.70275	7002	8878	0.7778
0.70375	6930	8919	0.7778
0.70475	6947	8983	0.7777
0.70575	6849	8822	0.7777
0.70675	6925	8828	0.7776
0.70775	6915	8886	0.7776
0.70875	6997	9024	0.7776
0.70975	6937	8952	0.7776
0.71075	6966	8798	0.7776
0.71175	6946	8842	0.7776
0.71275	7050	8967	0.7776
0.71375	6939	8936	0.7777
0.71475	7001	8802	0.7778
0.71575	6868	8908	0.7779
0.71675	7003	8775	0.778
0.71775	6925	9040	0.7782
0.71875	6990	8895	0.7783
0.71975	7018	8850	0.7784
0.72075	6925	8795	0.7786
0.72175	6975	8828	0.7787
0.72275	6972	8821	0.779
0.72375	6908	8955	0.7792
0.72475	6937	8899	0.7794
0.72575	6984	8858	0.7795
0.72675	7029	8919	0.7797
0.72775	6914	8923	0.7799
0.72875	7189	8805	0.7801
0.72975	6926	8891	0.7804
0.73075	6929	9006	0.7806
0.73175	6965	8971	0.7808
0.73275	6972	8911	0.781
0.73375	6955	8755	0.7812
0.73475	6994	8969	0.7813
0.73575	7090	9024	0.7815
0.73675	6938	9027	0.7817
0.73775	7002	8926	0.7818
0.73875	6893	8878	0.7819
0.73975	7124	9056	0.782
0.74075	7022	8985	0.7821
0.74175	6858	8913	0.7821
0.74275	6984	8895	0.7822
0.74375	7000	8924	0.7822
0.74475	7007	8830	0.7822
0.74575	6914	9032	0.7823
0.74675	6919	9009	0.7823
0.74775	6914	8813	0.7823
0.74875	6912	8970	0.7822
0.74975	6810	8930	0.7821
0.75075	6990	8921	0.782
0.75175	6942	8888	0.7819
0.75275	7052	8841	0.7818
0.75375	7039	8893	0.7817
0.75475	6940	9049	0.7817
0.75575	6938	8972	0.7816
0.75675	6956	8922	0.7816
0.75775	7006	8824	0.7815
0.75875	6911	8826	0.7814
0.75975	6871	8900	0.7814
0.76075	6947	8889	0.7813
0.76175	6875	8887	0.7813
0.76275	6958	9133	0.7812
0.76375	6997	8884	0.7811
0.76475	6992	8935	0.781
0.76575	6945	8939	0.7809
0.76675	7028	8942	0.7808
0.76775	6936	8814	0.7807
0.76875	6872	8906	0.7806
0.76975	7015	8857	0.7806
0.77075	6980	8768	0.7806
0.77175	6928	8851	0.7806
0.77275	7094	9202	0.7806
0.77375	6987	8881	0.7806
0.77475	6958	8896	0.7806
0.77575	6942	8972	0.7807
0.77675	6997	8933	0.7807
0.77775	7001	8888	0.7807
0.77875	6932	8884	0.7807
0.77975	6938	8924	0.7807
0.78075	6966	8846	0.7808
0.78175	7082	9006	0.7808
0.78275	6901	9109	0.7808
0.78375	6957	8935	0.7808
0.78475	6912	8990	0.7808
0.78575	6958	8966	0.7807
0.78675	7083	9001	0.7806
0.78775	6816	8883	0.7805
0.78875	6987	8891	0.7804
0.78975	6868	8976	0.7803
0.79075	6839	8955	0.7802
0.79175	6949	8832	0.78
0.79275	6933	8963	0.7799
0.79375	6984	9071	0.7797
0.79475	7009	8913	0.7796
0.79575	7029	9056	0.7794
0.79675	7054	9074	0.7793
0.79775	6948	9011	0.7791
0.79875	7033	9194	0.779
0.79975	6925	8916	0.7788
0.80075	6924	8839	0.7786
0.80175	6902	8897	0.7785
0.80275	6940	8807	0.7783
0.80375	7239	9026	0.7782
0.80475	6948	8873	0.7782
0.80575	6924	8924	0.7782
0.80675	6933	8845	0.7782
0.80775	6895	8972	0.7783
0.80875	6917	8930	0.7783
0.80975	6873	8822	0.7782
0.81075	6983	8882	0.7782
0.81175	6823	8942	0.7782
0.81275	6848	8916	0.7782
0.81375	6974	8909	0.7781
0.81475	6871	8909	0.778
0.81575	6911	8780	0.778
0.81675	6975	9173	0.7779
0.81775	6872	8862	0.7778
0.81875	6980	8921	0.7777
0.81975	6938	8944	0.7777
0.82075	7039	8921	0.7776
0.82175	7274	8886	0.7776
0.82275	7030	8781	0.7777
0.82375	6879	8905	0.7779
0.82475	6881	8879	0.778
0.82575	7174	8809	0.7782
0.82675	6939	8926	0.7784
0.82775	6942	8896	0.7787
0.82875	7006	8844	0.7789
0.82975	7047	8878	0.7792
0.83075	6837	8917	0.7794
0.83175	6958	8931	0.7797
0.83275	7041	8917	0.7799
0.83375	6916	8893	0.7801
0.83475	7070	8871	0.7803
0.83575	6934	8994	0.7805
0.83675	6925	8980	0.7807
0.83775	6959	9041	0.7808
0.83875	7082	8910	0.7809
0.83975	6959	8913	0.781
0.84075	6813	8950	0.7811
0.84175	7087	8902	0.7812
0.84275	6940	9033	0.7812
0.84375	7027	8897	0.7812
0.84475	7032	8961	0.7813
0.84575	7061	8949	0.7814
0.84675	6785	8966	0.7814
0.84775	6925	9004	0.7814
0.84875	6983	8891	0.7814
0.84975	6902	8824	0.7813
0.85075	6951	9192	0.7813
0.85175	6994	8852	0.7812
0.85275	6987	8897	0.7811
0.85375	7176	9004	0.781
0.85475	6970	8957	0.781
0.85575	6976	8965	0.781
0.85675	7059	8904	0.781
0.85775	6872	8972	0.781
0.85875	6970	8872	0.781
0.85975	6951	8959	0.781
0.86075	6913	8895	0.7809
0.86175	7123	8994	0.7809
0.86275	6925	8987	0.7809
0.86375	6931	8865	0.7809
0.86475	7052	8971	0.7809
0.86575	6817	8884	0.7808
0.86675	6991	8884	0.7808
0.86775	7070	8921	0.7808
0.86875	7073	8813	0.7808
0.86975	6913	9194	0.7808
0.87075	6960	8937	0.7809
0.87175	7071	8837	0.7808
0.87275	6949	8908	0.7809
0.87375	6805	8935	0.7809
0.87475	7048	8875	0.7809
0.87575	6861	8799	0.7809
0.87675	7052	8917	0.7809
0.87775	7147	8962	0.781
0.87875	6973	8890	0.7811
0.87975	6929	8920	0.7812
0.88075	7019	8823	0.7813
0.88175	6894	9167	0.7813
0.88275	6960	8788	0.7814
0.88375	6894	9109	0.7814
0.88475	6934	8884	0.7814
0.88575	6905	8929	0.7813
0.88675	6875	8914	0.7812
0.88775	6933	8850	0.7811
0.88875	7006	9009	0.781
0.88975	6970	8968	0.7809
0.89075	6914	8890	0.7808
0.89175	6871	8741	0.7807
0.89275	6907	8917	0.7806
0.89375	6952	8891	0.7806
0.89475	6928	8916	0.7805
0.89575	6942	8857	0.7804
0.89675	6952	9061	0.7803
0.89775	6991	8900	0.7802
0.89875	6993	8881	0.7801
0.89975	6965	8982	0.7801
0.90075	7028	8804	0.78
0.90175	6998	8822	0.78
0.90275	7015	8933	0.7801
0.90375	6964	8918	0.7802
0.90475	6943	8967	0.7802
0.90575	7021	8916	0.7803
0.90675	7091	8883	0.7804
0.90775	6990	8878	0.7805
0.90875	6935	8916	0.7806
0.90975	6998	8968	0.7807
0.91075	7254	8863	0.7809
0.91175	6984	8896	0.7811
0.91275	6893	8879	0.7813
0.91375	6904	8852	0.7815
0.91475	6906	8929	0.7817
0.91575	7077	8961	0.7818
0.91675	7077	8876	0.782
0.91775	6972	8880	0.7822
0.91875	6887	8820	0.7823
0.91975	6988	8833	0.7825
0.92075	6956	8911	0.7827
0.92175	7008	8929	0.7829
0.92275	6908	8972	0.783
0.92375	6998	8844	0.7831
0.92475	6914	8928	0.7832
0.92575	7027	8801	0.7833
0.92675	6952	8892	0.7834
0.92775	6983	8938	0.7835
0.92875	6922	8999	0.7836
0.92975	6975	8871	0.7836
0.93075	6961	8802	0.7837
0.93175	6936	8834	0.7837
0.93275	6820	8820	0.7838
0.93375	6867	8886	0.7838
0.93475	6972	8987	0.7838
0.93575	6843	8898	0.7837
0.93675	6954	8851	0.7836
0.93775	6899	9007	0.7835
0.93875	6966	8973	0.7834
0.93975	6952	8883	0.7832
0.94075	6949	8918	0.783
0.94175	7003	9049	0.7829
0.94275	6918	8950	0.7827
0.94375	6921	8820	0.7825
0.94475	6862	8898	0.7823
0.94575	6867	8898	0.7821
0.94675	6846	8912	0.7819
0.94775	6900	8920	0.7817
0.94875	6992	8811	0.7814
0.94975	7084	8983	0.7812
0.95075	6974	8781	0.7811
0.95175	7000	8891	0.781
0.95275	7018	8913	0.7809
0.95375	7057	8918	0.7809
0.95475	7011	8862	0.7809
0.95575	6946	8866	0.7809
0.95675	7092	8945	0.781
0.95775	6916	9145	0.7811
0.95875	6973	8919	0.7811
0.95975	6930	8989	0.7811
0.96075	6818	9099	0.781
0.96175	6849	8934	0.7809
0.96275	6855	8921	0.7807
0.96375	7003	8878	0.7805
0.96475	6959	8898	0.7803
0.96575	7046	8903	0.7801
0.96675	7060	8845	0.78
0.96775	6927	8853	0.78
0.96875	6967	8880	0.78
0.96975	6948	8870	0.78
0.97075	7020	8896	0.78
0.97175	6936	8997	0.78
0.97275	6992	8872	0.7801
0.97375	6938	8919	0.7801
0.97475	6888	8917	0.7801
0.97575	6925	8905	0.7801
0.97675	6903	8860	0.7801
0.97775	6811	8931	0.7801
0.97875	6845	9276	0.78
0.97975	6895	8818	0.7798
0.98075	6931	9100	0.7795
0.98175	6996	8846	0.7793
0.98275	6916	8841	0.7791
0.98375	6930	8823	0.7789
0.98475	6890	8921	0.7788
0.98575	7017	8917	0.7787
0.98675	7075	8955	0.7786
0.98775	6877	8934	0.7785
0.98875	6966	8913	0.7785
0.98975	6983	9253	0.7784
0.99075	7083	9192	0.7782
0.99175	6986	8850	0.7781
0.99275	7115	8726	0.778
0.99375	7057	8810	0.778
0.99475	6954	8917	0.7781
0.99575	6937	8987	0.7782
0.99675	6910	8911	0.7783
0.99775	7080	8937	0.7784
0.99875	7016	8780	0.7785
0.99975	6934	8789	0.7787
1.00075	6849	8918	0.7789
1.00175	6890	8908	0.779
1.00275	6907	8867	0.7792
1.00375	6860	8880	0.7792
1.00475	7036	9005	0.7793
1.00575	7007	8974	0.7794
1.00675	6914	8896	0.7795
1.00775	7079	8849	0.7795
1.00875	6953	9002	0.7796
1.00975	6737	8978	0.7797
1.01075	6932	8814	0.7797
1.01175	6909	8910	0.7797
1.01275	7023	8938	0.7797
1.01375	6997	8901	0.7797
1.01475	6941	8956	0.7797
1.01575	7015	9039	0.7797
1.01675	6802	8977	0.7797
1.01775	6996	8971	0.7796
1.01875	7034	8952	0.7796
1.01975	7001	8905	0.7795
1.02075	7108	8842	0.7795
1.02175	6892	8906	0.7795
1.02275	6930	8903	0.7796
1.02375	6887	8823	0.7796
1.02475	6871	8838	0.7797
1.02575	6795	8833	0.7797
1.02675	6894	8831	0.7797
1.02775	6910	8859	0.7797
1.02875	6994	8989	0.7797
1.02975	6970	8875	0.7796
1.03075	7072	8923	0.7797
1.03175	6985	8876	0.7797
1.03275	7050	8869	0.7798
1.03375	6917	8885	0.7799
1.03475	6986	8797	0.78
1.03575	6866	8919	0.7802
1.03675	7032	8968	0.7803
1.03775	7061	8878	0.7804
1.03875	6954	8843	0.7806
1.03975	6951	8874	0.7807
1.04075	6958	8940	0.7809
1.04175	6928	8913	0.781
1.04275	6995	8920	0.7811
1.04375	7011	8955	0.7812
1.04475	6941	8869	0.7814
1.04575	7017	8955	0.7815
1.04675	6973	8941	0.7816
1.04775	6959	8897	0.7817
1.04875	6990	8975	0.7817
1.04975	7010	8914	0.7818
1.05075	6986	8905	0.7819
1.05175	6846	8871	0.782
1.05275	7012	8828	0.782
1.05375	7079	8920	0.7821
1.05475	7079	8956	0.7822
1.05575	7021	8869	0.7823
1.05675	6958	8978	0.7825
1.05775	7040	8844	0.7826
1.05875	7009	8900	0.7828
1.05975	6996	8836	0.7829
1.06075	7021	8955	0.7831
1.06175	6910	8929	0.7833
1.06275	6996	8864	0.7834
1.06375	7010	8821	0.7835
1.06475	6845	8986	0.7837
1.06575	7024	8837	0.7838
1.06675	6926	8833	0.7839
1.06775	6909	8886	0.7839
1.06875	6975	8880	0.784
1.06975	6968	8975	0.7841
1.07075	6982	9026	0.7841
1.07175	6942	8852	0.7841
1.07275	6907	8949	0.7841
1.07375	6933	8836	0.784
1.07475	6920	8853	0.784
1.07575	6943	8824	0.7839
1.07675	6990	8904	0.7839
1.07775	6827	8874	0.7838
1.07875	6963	8870	0.7838
1.07975	7032	8901	0.7837
1.08075	6971	8965	0.7836
1.08175	7121	9163	0.7836
1.08275	6892	8937	0.7835
1.08375	7007	8881	0.7834
1.08475	7014	8959	0.7833
1.08575	6945	8875	0.7832
1.08675	6973	8924	0.7831
1.08775	6866	8839	0.783
1.08875	6894	8848	0.7829
1.08975	6830	8865	0.7828
1.09075	6967	8989	0.7827
1.09175	6910	8858	0.7825
1.09275	6932	8859	0.7824
1.09375	6904	8866	0.7823
1.09475	6962	8826	0.7821
1.09575	7038	8840	0.782
1.09675	6939	8842	0.782
1.09775	7051	8778	0.782
1.09875	6964	8739	0.782
1.09975	6869	8722	0.7821
1.10075	7021	8786	0.7822
1.10175	7082	8793	0.7824
1.10275	6970	8814	0.7826
1.10375	6984	8860	0.7829
1.10475	6946	9076	0.7831
1.10575	6944	8905	0.7833
1.10675	7076	8767	0.7834
1.10775	6976	8723	0.7836
1.10875	6987	8692	0.7839
1.10975	6900	8844	0.7842
1.11075	7074	8762	0.7845
1.11175	6930	8758	0.7848
1.11275	7011	8809	0.7851
1.11375	6915	8810	0.7854
1.11475	6961	8655	0.7858
1.11575	6936	8828	0.7861
1.11675	7022	8759	0.7864
1.11775	6962	8853	0.7868
1.11875	6915	8691	0.7871
1.11975	6982	8659	0.7874
1.12075	7020	8732	0.7878
1.12175	6962	8639	0.7882
1.12275	6996	8765	0.7886
1.12375	6980	8615	0.789
1.12475	7007	8730	0.7895
1.12575	6957	8801	0.79
1.12675	6999	8666	0.7904
1.12775	7008	8719	0.7909
1.12875	6878	8649	0.7913
1.12975	7068	8779	0.7918
1.13075	6932	8705	0.7923
1.13175	6911	8722	0.7927
1.13275	6917	8735	0.7931
1.13375	6959	8712	0.7935
1.13475	6906	8602	0.7938
1.13575	6995	8757	0.7942
1.13675	6994	8728	0.7945
1.13775	7025	8716	0.7949
1.13875	7120	8797	0.7952
1.13975	6936	8711	0.7956
1.14075	6962	8616	0.7959
1.14175	6938	8753	0.7963
1.14275	6979	8668	0.7966
1.14375	6902	8656	0.7969
1.14475	6880	8757	0.7972
1.14575	6820	8554	0.7975
1.14675	6888	8751	0.7977
1.14775	6929	8619	0.7978
1.14875	6873	8730	0.798
1.14975	6947	8643	0.7981
1.15075	7001	9250	0.7982
1.15175	6869	8708	0.7982
1.15275	7032	8584	0.7981
1.15375	7053	8557	0.7981
1.15475	6852	8514	0.7982
1.15575	6992	8633	0.7983
1.15675	6871	8638	0.7984
1.15775	6909	8552	0.7986
1.15875	6944	8593	0.7987
1.15975	6924	8980	0.7988
1.16075	6989	8602	0.7989
1.16175	7028	8506	0.799
1.16275	6842	8855	0.7992
1.16375	6921	8542	0.7993
1.16475	7031	8562	0.7994
1.16575	6983	8600	0.7996
1.16675	7030	8528	0.7998
1.16775	6967	8623	0.8
1.16875	7031	8592	0.8003
1.16975	6922	8578	0.8007
1.17075	6991	8543	0.801
1.17175	6902	8613	0.8013
1.17275	6912	8549	0.8017
1.17375	6919	8556	0.802
1.17475	6916	8634	0.8023
1.17575	6951	8467	0.8026
1.17675	6932	8664	0.803
1.17775	6870	8635	0.8032
1.17875	7184	8454	0.8035
1.17975	6951	8719	0.8039
1.18075	6980	8530	0.8042
1.18175	6946	8618	0.8046
1.18275	6925	8527	0.8049
1.18375	6874	8513	0.8053
1.18475	6946	8488	0.8056
1.18575	7003	8636	0.8059
1.18675	7048	8632	0.8062
1.18775	6904	8502	0.8066
1.18875	6923	8660	0.8069
1.18975	6973	8571	0.8072
1.19075	6914	8400	0.8075
1.19175	6952	8641	0.8077
1.19275	6958	8507	0.808
1.19375	6892	8506	0.8083
1.19475	6951	8551	0.8086
1.19575	6848	8627	0.8088
1.19675	6916	8567	0.809
1.19775	6942	8704	0.8092
1.19875	6905	8578	0.8093
1.19975	6952	8652	0.8094
1.20075	6991	8453	0.8094
1.20175	7006	8557	0.8095
1.20275	6867	8562	0.8096
1.20375	7038	8545	0.8098
1.20475	6982	8708	0.8099
1.20575	6941	8568	0.81
1.20675	6839	8573	0.8101
1.20775	6964	8570	0.8101
1.20875	6926	8654	0.8101
1.20975	6963	8414	0.8102
1.21075	6994	8464	0.8102
1.21175	6949	8606	0.8103
1.21275	7006	8440	0.8104
1.21375	6941	8596	0.8106
1.21475	6899	8598	0.8107
1.21575	6816	8606	0.8108
1.21675	6975	8615	0.8108
1.21775	6954	8566	0.8108
1.21875	6986	8529	0.8109
1.21975	6957	8550	0.8109
1.22075	6849	8524	0.8109
1.22175	6951	8568	0.811
1.22275	6953	8618	0.811
1.22375	6884	8524	0.811
1.22475	6938	8496	0.811
1.22575	6960	8414	0.811
1.22675	6763	8449	0.811
1.22775	7009	8424	0.8111
1.22875	6988	8538	0.8112
1.22975	6839	8499	0.8113
1.23075	7000	8522	0.8114
1.23175	6783	8477	0.8115
1.23275	7037	8483	0.8116
1.23375	6933	8482	0.8117
1.23475	6946	8587	0.8118
1.23575	6865	8584	0.8119
1.23675	6913	8787	0.8119
1.23775	6838	8577	0.8119
1.23875	6788	8437	0.8118
1.23975	6818	8521	0.8117
1.24075	6945	8480	0.8116
1.24175	6827	8573	0.8114
1.24275	6901	8533	0.8113
1.24375	6849	8549	0.8111
1.24475	6929	8600	0.811
1.24575	6888	8561	0.8108
1.24675	7013	8620	0.8106
1.24775	6950	8527	0.8104
1.24875	6914	8500	0.8103
1.24975	6904	8541	0.8102
1.25075	6889	8623	0.8101
1.25175	6949	8474	0.8099
1.25275	6814	8657	0.8098
1.25375	6923	8551	0.8097
1.25475	6969	8471	0.8095
1.25575	6941	8599	0.8094
1.25675	6876	8563	0.8093
1.25775	6872	8529	0.8092
1.25875	6876	8560	0.8091
1.25975	6879	8609	0.809
1.26075	6942	8475	0.8088
1.26175	6898	8576	0.8087
1.26275	6946	8402	0.8086
1.26375	6761	8614	0.8086
1.26475	6994	8622	0.8085
1.26575	6964	8480	0.8084
1.26675	6881	8469	0.8083
1.26775	6779	8586	0.8083
1.26875	6891	8437	0.8082
1.26975	6842	8551	0.8081
1.27075	6860	8617	0.8081
1.27175	6847	8429	0.808
1.27275	6949	8412	0.8079
1.27375	7061	8344	0.8079
1.27475	6912	8676	0.808
1.27575	7016	8544	0.8081
1.27675	6887	8380	0.8082
1.27775	6977	8480	0.8083
1.27875	6923	8519	0.8085
1.27975	6876	8555	0.8087
1.28075	6899	8460	0.8089
1.28175	6917	8445	0.8091
1.28275	6817	8494	0.8092
1.28375	6793	8596	0.8094
1.28475	6951	8749	0.8094
1.28575	6884	8487	0.8095
1.28675	7047	8460	0.8095
1.28775	7000	8488	0.8096
1.28875	6909	8532	0.8097
1.28975	6855	8571	0.8098
1.29075	6880	8572	0.8099
1.29175	6981	8429	0.81
1.29275	6908	8406	0.8101
1.29375	6942	8562	0.8102
1.29475	6978	8480	0.8104
1.29575	6812	8415	0.8106
1.29675	6935	8455	0.8107
1.29775	6804	8519	0.8109
1.29875	6881	8515	0.811
1.29975	6862	8502	0.8111
1.30075	6851	8425	0.8112
1.30175	6957	8555	0.8112
1.30275	6934	8508	0.8113
1.30375	6894	8600	0.8114
1.30475	6926	8535	0.8114
1.30575	6958	8458	0.8115
1.30675	6835	8552	0.8115
1.30775	6915	8508	0.8116
1.30875	6857	8522	0.8116
1.30975	6877	8509	0.8116
1.31075	6885	8488	0.8116
1.31175	6870	8434	0.8115
1.31275	6988	8402	0.8116
1.31375	6777	8487	0.8116
1.31475	6956	8583	0.8116
1.31575	6887	8489	0.8116
1.31675	6876	8401	0.8117
1.31775	6846	8454	0.8117
1.31875	6951	8521	0.8117
1.31975	6859	8538	0.8117
1.32075	6904	8486	0.8117
1.32175	6790	8456	0.8117
1.32275	6820	8426	0.8117
1.32375	6867	8507	0.8117
1.32475	6918	8525	0.8116
1.32575	6918	8436	0.8116
1.32675	6820	8439	0.8116
1.32775	6855	8494	0.8116
1.32875	6968	8553	0.8115
1.32975	6877	8500	0.8115
1.33075	6924	8495	0.8115
1.33175	6856	8496	0.8115
1.33275	6991	8485	0.8115
1.33375	6811	8598	0.8114
1.33475	6869	8628	0.8114
1.33575	6836	8473	0.8113
1.33675	6957	8516	0.8112
1.33775	7153	8537	0.8111
1.33875	6918	8602	0.8111
1.33975	6908	8647	0.8111
1.34075	6929	8534	0.8111
1.34175	6929	8471	0.811
1.34275	6822	8555	0.811
1.34375	6850	8504	0.811
1.34475	6918	8558	0.8109
1.34575	6833	8478	0.8108
1.34675	6936	8436	0.8107
1.34775	6877	8520	0.8107
1.34875	6997	8540	0.8106
1.34975	6938	8473	0.8106
1.35075	6878	8619	0.8106
1.35175	6821	8569	0.8106
1.35275	6841	8478	0.8105
1.35375	6904	8298	0.8104
1.35475	6997	8561	0.8104
1.35575	6974	8624	0.8104
1.35675	7010	8460	0.8105
1.35775	6976	8632	0.8105
1.35875	6907	8429	0.8106
1.35975	6787	8441	0.8107
1.36075	6867	8443	0.8107
1.36175	7040	8478	0.8108
1.36275	6866	8442	0.8109
1.36375	6949	8526	0.8111
1.36475	6960	8434	0.8112
1.36575	7071	8405	0.8114
1.36675	6877	8404	0.8116
1.36775	6912	8517	0.8119
1.36875	6837	8515	0.8122
1.36975	6976	8488	0.8124
1.37075	6973	8442	0.8126
1.37175	6892	8483	0.8128
1.37275	6889	8506	0.813
1.37375	6973	8495	0.8132
1.37475	6901	8536	0.8134
1.37575	6847	8511	0.8136
1.37675	6784	8426	0.8137
1.37775	6955	8511	0.8138
1.37875	6913	8507	0.8139
1.37975	6901	8337	0.814
1.38075	6937	8488	0.8141
1.38175	6833	8554	0.8142
1.38275	6937	8562	0.8142
1.38375	6866	8557	0.8143
1.38475	6945	8423	0.8143
1.38575	6982	8811	0.8143
1.38675	6913	8399	0.8142
1.38775	6987	8547	0.8142
1.38875	6826	8495	0.8142
1.38975	6838	8490	0.8141
1.39075	6970	8602	0.814
1.39175	6860	8418	0.814
1.39275	6887	8532	0.8139
1.39375	6834	8426	0.8138
1.39475	6915	8413	0.8137
1.39575	6960	8589	0.8136
1.39675	6815	8543	0.8136
1.39775	6984	8634	0.8134
1.39875	6839	8369	0.8133
1.39975	6891	8595	0.8132
1.40075	7152	8514	0.8131
1.40175	6995	8530	0.8131
1.40275	6868	8463	0.8131
1.40375	6823	8509	0.8131
1.40475	6947	8507	0.813
1.40575	6905	8452	0.813
1.40675	6875	8462	0.813
1.40775	6924	8492	0.813
1.40875	6924	8588	0.813
1.40975	6756	8536	0.8129
1.41075	6969	8521	0.8128
1.41175	6819	8482	0.8128
1.41275	6936	8575	0.8127
1.41375	6888	8563	0.8125
1.41475	6983	8606	0.8124
1.41575	6851	8544	0.8123
1.41675	6850	8491	0.8121
1.41775	6868	8481	0.812
1.41875	6977	8522	0.8118
1.41975	6803	8596	0.8117
1.42075	6902	8594	0.8115
1.42175	6893	8612	0.8113
1.42275	6818	8605	0.8111
1.42375	6931	8511	0.8108
1.42475	6899	8484	0.8106
1.42575	6815	8503	0.8104
1.42675	6876	8521	0.8102
1.42775	6886	8697	0.8099
1.42875	6845	8679	0.8096
1.42975	7010	8585	0.8093
1.43075	7053	8495	0.8091
1.43175	6925	8542	0.8089
1.43275	6836	8635	0.8087
1.43375	6908	8462	0.8086
1.43475	6828	8528	0.8084
1.43575	6892	8396	0.8082
1.43675	6907	8654	0.8081
1.43775	6938	8503	0.808
1.43875	6821	8629	0.8079
1.43975	6908	8562	0.8077
1.44075	6931	8501	0.8076
1.44175	6923	8490	0.8075
1.44275	6934	8451	0.8074
1.44375	6883	8537	0.8074
1.44475	6838	8567	0.8074
1.44575	7011	8650	0.8073
1.44675	6866	8490	0.8073
1.44775	6924	8522	0.8073
1.44875	6866	8556	0.8073
1.44975	6809	8524	0.8073
1.45075	6931	8479	0.8072
1.45175	6848	8399	0.8072
1.45275	6872	8555	0.8072
1.45375	6934	8696	0.8072
1.45475	6964	8546	0.8072
1.45575	6963	8818	0.8072
1.45675	7059	8610	0.8072
1.45775	6939	8483	0.8071
1.45875	6943	8544	0.8072
1.45975	6748	8535	0.8072
1.46075	6915	8527	0.8072
1.46175	6720	8513	0.8072
1.46275	6858	8607	0.8071
1.46375	6902	8533	0.807
1.46475	6884	8449	0.8069
1.46575	6846	8574	0.8069
1.46675	6898	8486	0.8068
1.46775	6907	8506	0.8067
1.46875	6864	8602	0.8067
1.46975	6892	8536	0.8066
1.47075	6793	8468	0.8066
1.47175	6839	8508	0.8065
1.47275	6964	8451	0.8065
1.47375	6909	8508	0.8065
1.47475	7059	8460	0.8065
1.47575	6928	8595	0.8066
1.47675	6853	8463	0.8067
1.47775	6840	8604	0.8068
1.47875	6936	8551	0.8069
1.47975	7019	8556	0.807
1.48075	6820	8509	0.8071
1.48175	6880	8694	0.8072
1.48275	6809	8579	0.8072
1.48375	6812	8537	0.8072
1.48475	6888	8464	0.8071
1.48575	6895	8573	0.8071
1.48675	6847	8602	0.807
1.48775	6946	8497	0.807
1.48875	6806	8547	0.8069
1.48975	6917	8608	0.8068
1.49075	6903	8483	0.8068
1.49175	6933	8648	0.8067
1.49275	6964	8560	0.8067
1.49375	6855	8507	0.8066
1.49475	6919	8588	0.8066
1.49575	6901	8507	0.8066
1.49675	6786	8538	0.8065
1.49775	6895	8610	0.8065
1.49875	6924	8424	0.8064
1.49975	6862	8635	0.8064
1.50075	6839	8666	0.8063
1.50175	6769	8545	0.8062
1.50275	6864	8435	0.8061
1.50375	6819	8650	0.806
1.50475	6861	8506	0.8058
1.50575	6913	8526	0.8057
1.50675	6847	8544	0.8055
1.50775	6767	8397	0.8054
1.50875	6776	8480	0.8053
1.50975	6952	8487	0.8052
1.51075	7000	8658	0.8051
1.51175	7022	8492	0.8051
1.51275	6819	8480	0.8051
1.51375	6989	8636	0.8051
1.51475	6934	8459	0.8052
1.51575	6875	8482	0.8053
1.51675	6976	8554	0.8054
1.51775	6919	8563	0.8055
1.51875	6938	8542	0.8056
1.51975	6940	8636	0.8058
1.52075	6930	8622	0.8059
1.52175	6916	8560	0.806
1.52275	6810	8467	0.8061
1.52375	6934	8482	0.8062
1.52475	6903	8473	0.8063
1.52575	6989	8603	0.8065
1.52675	6907	8540	0.8066
1.52775	6909	8565	0.8068
1.52875	7177	8504	0.807
1.52975	6856	8472	0.8072
1.53075	6899	8474	0.8075
1.53175	6998	8632	0.8077
1.53275	6886	8497	0.8079
1.53375	6883	8479	0.8082
1.53475	7086	8618	0.8084
1.53575	6903	8587	0.8087
1.53675	6887	8506	0.8089
1.53775	6886	8688	0.8091
1.53875	7015	8506	0.8092
1.53975	6841	8540	0.8094
1.54075	6849	8618	0.8095
1.54175	6934	8624	0.8096
1.54275	6926	8500	0.8096
1.54375	6877	8540	0.8096
1.54475	6857	8601	0.8097
1.54575	7029	8547	0.8097
1.54675	6974	8633	0.8097
1.54775	6909	8672	0.8097
1.54875	6929	8532	0.8097
1.54975	6942	8427	0.8097
1.55075	6799	8507	0.8097
1.55175	6816	8622	0.8097
1.55275	6882	8539	0.8096
1.55375	6982	8530	0.8095
1.55475	6872	8556	0.8095
1.55575	6948	8400	0.8094
1.55675	7054	8631	0.8094
1.55775	6896	8541	0.8094
1.55875	6969	8527	0.8095
1.55975	6965	8531	0.8095
1.56075	6845	8618	0.8096
1.56175	6911	8638	0.8096
1.56275	6880	8606	0.8096
1.56375	6885	8547	0.8095
1.56475	6971	8512	0.8094
1.56575	6886	8585	0.8094
1.56675	6944	8639	0.8093
1.56775	6867	8473	0.8093
1.56875	6944	8482	0.8092
1.56975	7025	8557	0.8092
1.57075	6833	8592	0.8092
1.57175	6933	8587	0.8092
1.57275	6835	8524	0.8091
1.57375	6946	8742	0.8091
1.57475	6808	8495	0.809
1.57575	6812	8524	0.8088
1.57675	6928	8548	0.8087
1.57775	6894	8630	0.8086
1.57875	6942	8488	0.8084
1.57975	6879	8554	0.8083
1.58075	6880	8614	0.8082
1.58175	6961	8615	0.808
1.58275	6949	8577	0.8079
1.58375	6829	8563	0.8078
1.58475	6964	8563	0.8077
1.58575	6856	8446	0.8075
1.58675	6910	8664	0.8074
1.58775	6866	8530	0.8073
1.58875	6903	8566	0.8072
1.58975	6938	8644	0.8071
1.59075	7045	8465	0.807
1.59175	6892	8573	0.807
1.59275	6891	8727	0.807
1.59375	6970	8606	0.8069
1.59475	6936	8648	0.8068
1.59575	6804	8611	0.8067
1.59675	6810	8564	0.8066
1.59775	6902	8599	0.8064
1.59875	6967	8615	0.8063
1.59975	6887	8546	0.8061
1.60075	6838	8588	0.806
1.60175	6902	8678	0.8058
1.60275	6913	8600	0.8056
1.60375	6917	8698	0.8055
1.60475	6830	8551	0.8053
1.60575	6798	8526	0.805
1.60675	7009	8459	0.8049
1.60775	6902	8430	0.8047
1.60875	6880	8581	0.8047
1.60975	6904	8412	0.8046
1.61075	6851	8476	0.8046
1.61175	7013	8484	0.8047
1.61275	7290	8577	0.8048
1.61375	6852	8592	0.805
1.61475	6920	8723	0.8052
1.61575	6785	8852	0.8053
1.61675	6845	8593	0.8053
1.61775	6792	8684	0.8053
1.61875	6789	8626	0.8052
1.61975	7034	8519	0.805
1.62075	6885	8675	0.8049
1.62175	6990	8529	0.8048
1.62275	6930	8430	0.8047
1.62375	6880	8542	0.8047
1.62475	7007	8493	0.8047
1.62575	6920	8565	0.8048
1.62675	7033	8481	0.8049
1.62775	6973	8514	0.8051
1.62875	6842	8563	0.8052
1.62975	6945	8656	0.8054
1.63075	6843	8511	0.8056
1.63175	6979	8600	0.8057
1.63275	6870	8505	0.8058
1.63375	6942	8561	0.806
1.63475	6896	8563	0.8061
1.63575	6904	8403	0.8062
1.63675	6922	8571	0.8064
1.63775	6889	8614	0.8065
1.63875	6916	8521	0.8067
1.63975	6861	8630	0.8068
1.64075	6878	8613	0.8069
1.64175	6773	8760	0.8069
1.64275	6803	8594	0.8068
1.64375	7205	8670	0.8067
1.64475	6872	8718	0.8066
1.64575	6849	8627	0.8065
1.64675	6961	8751	0.8064
1.64775	6889	8693	0.8062
1.64875	6818	8574	0.806
1.64975	6909	8770	0.8057
1.65075	6868	8552	0.8055
1.65175	6933	8526	0.8052
1.65275	6918	8569	0.805
1.65375	6845	8622	0.8048
1.65475	6869	8504	0.8046
1.65575	6868	8604	0.8044
1.65675	6786	8533	0.8042
1.65775	6929	8669	0.804
1.65875	6905	8587	0.8038
1.65975	6986	8564	0.8036
1.66075	6895	8533	0.8035
1.66175	6954	8697	0.8034
1.66275	6931	8623	0.8033
1.66375	6928	8661	0.8032
1.66475	7324	8669	0.8031
1.66575	6993	8542	0.8031
1.66675	6852	8601	0.8032
1.66775	6989	8612	0.8033
1.66875	6704	8523	0.8034
1.66975	6944	8623	0.8035
1.67075	6863	8561	0.8035
1.67175	6936	8638	0.8035
1.67275	6870	8617	0.8036
1.67375	6763	8573	0.8036
1.67475	7014	8448	0.8035
1.67575	6815	8579	0.8036
1.67675	6936	8608	0.8036
1.67775	7029	8665	0.8036
1.67875	6956	8629	0.8036
1.67975	6840	8542	0.8037
1.68075	6870	8650	0.8037
1.68175	6958	8450	0.8037
1.68275	6863	8666	0.8038
1.68375	6988	8539	0.8038
1.68475	6922	8560	0.8039
1.68575	6932	8708	0.8039
1.68675	6935	8521	0.804
1.68775	6907	8576	0.8041
1.68875	6977	8676	0.8042
1.68975	6798	8664	0.8042
1.69075	6914	8599	0.8042
1.69175	6968	8646	0.8042
1.69275	6899	8621	0.8042
1.69375	6928	8466	0.8042
1.69475	6961	8592	0.8042
1.69575	7015	8682	0.8043
1.69675	6890	8556	0.8043
1.69775	6868	8616	0.8044
1.69875	6985	8490	0.8045
1.69975	6929	8498	0.8045
1.70075	6984	8663	0.8047
1.70175	6883	8595	0.8048
1.70275	6887	8587	0.8049
1.70375	6995	8547	0.805
1.70475	6843	8572	0.8051
1.70575	6964	8592	0.8052
1.70675	6859	8672	0.8053
1.70775	6941	8625	0.8053
1.70875	6929	8570	0.8053
1.70975	7088	8730	0.8054
1.71075	6944	8558	0.8055
1.71175	6820	8584	0.8055
1.71275	6901	8600	0.8056
1.71375	6920	8579	0.8056
1.71475	6827	8691	0.8056
1.71575	6822	8651	0.8055
1.71675	7056	8628	0.8054
1.71775	6904	8587	0.8054
1.71875	6842	8527	0.8053
1.71975	6944	8680	0.8052
1.72075	7113	8556	0.8052
1.72175	6886	8671	0.8052
1.72275	6940	8670	0.8051
1.72375	6796	8669	0.8051
1.72475	6884	8698	0.805
1.72575	6856	8550	0.8048
1.72675	6994	8418	0.8047
1.72775	6991	8705	0.8046
1.72875	6878	8632	0.8046
1.72975	6965	8602	0.8045
1.73075	7033	8620	0.8045
1.73175	6902	8533	0.8045
1.73275	7081	8498	0.8045
1.73375	6872	8648	0.8046
1.73475	6908	8496	0.8047
1.73575	6947	8615	0.8048
1.73675	6894	8657	0.8049
1.73775	6880	8621	0.8049
1.73875	6839	8616	0.805
1.73975	6949	8658	0.805
1.74075	6972	8632	0.8049
1.74175	7191	8471	0.805
1.74275	6819	8731	0.805
1.74375	6943	8588	0.8051
1.74475	7116	8624	0.8052
1.74575	6969	8570	0.8053
1.74675	6934	8638	0.8054
1.74775	6952	8592	0.8056
1.74875	6886	8516	0.8057
1.74975	6919	8615	0.8058
1.75075	6805	8533	0.8059
1.75175	6894	8527	0.806
1.75275	6841	8627	0.806
1.75375	6874	8651	0.8061
1.75475	6907	8634	0.806
1.75575	7130	8602	0.806
1.75675	6912	8598	0.806
1.75775	6873	8651	0.806
1.75875	6859	8616	0.806
1.75975	6917	8568	0.806
1.76075	6958	8558	0.8059
1.76175	6876	8684	0.8059
1.76275	6977	8704	0.8058
1.76375	6988	8588	0.8058
1.76475	6967	8609	0.8057
1.76575	6932	8602	0.8057
1.76675	6880	8497	0.8057
1.76775	6897	8576	0.8057
1.76875	6832	8625	0.8057
1.76975	6836	8647	0.8056
1.77075	6922	8612	0.8055
1.77175	6968	8702	0.8054
1.77275	6877	8639	0.8053
1.77375	6829	8612	0.8051
1.77475	6935	8696	0.8049
1.77575	6922	8597	0.8048
1.77675	6926	8499	0.8046
1.77775	6904	8675	0.8045
1.77875	6869	8619	0.8043
1.77975	6917	8633	0.8042
1.78075	6969	8582	0.804
1.78175	6908	8606	0.8039
1.78275	6825	8597	0.8038
1.78375	6980	8554	0.8037
1.78475	7173	8593	0.8036
1.78575	6780	8704	0.8036
1.78675	6973	8743	0.8036
1.78775	6970	8612	0.8035
1.78875	7006	8636	0.8035
1.78975	6973	8566	0.8035
1.79075	6952	8592	0.8035
1.79175	6971	8646	0.8035
1.79275	6933	8609	0.8036
1.79375	7002	8667	0.8037
1.79475	6937	8701	0.8037
1.79575	7013	8610	0.8038
1.79675	6807	8491	0.8038
1.79775	6975	8648	0.8039
1.79875	6944	8660	0.804
1.79975	6939	8691	0.804
1.80075	6974	8601	0.804
1.80175	6933	8618	0.8041
1.80275	6965	8622	0.8041
1.80375	6972	8625	0.8042
1.80475	6811	8551	0.8043
1.80575	7002	8708	0.8043
1.80675	6973	8533	0.8043
1.80775	6875	8669	0.8044
1.80875	6865	8530	0.8044
1.80975	6852	8598	0.8044
1.81075	6813	8606	0.8044
1.81175	6938	8748	0.8044
1.81275	6878	8610	0.8043
1.81375	6956	8638	0.8042
1.81475	7012	8635	0.8041
1.81575	6910	8599	0.8041
1.81675	6855	8614	0.804
1.81775	6959	8587	0.8039
1.81875	6944	8613	0.8039
1.81975	6935	8717	0.8038
1.82075	6869	8678	0.8038
1.82175	6920	8558	0.8037
1.82275	6884	8649	0.8036
1.82375	7013	8634	0.8035
1.82475	6821	8765	0.8034
1.82575	6993	8627	0.8033
1.82675	6870	8675	0.8032
1.82775	6906	8709	0.803
1.82875	6978	8678	0.8029
1.82975	6849	8683	0.8027
1.83075	6957	8663	0.8025
1.83175	6900	8669	0.8024
1.83275	6880	8737	0.8022
1.83375	6979	8703	0.802
1.83475	7157	8662	0.8018
1.83575	6854	8677	0.8016
1.83675	6944	8672	0.8015
1.83775	6891	8565	0.8014
1.83875	6878	8564	0.8013
1.83975	6930	8577	0.8012
1.84075	6960	8689	0.8012
1.84175	6980	8558	0.8011
1.84275	6953	8714	0.8011
1.84375	6937	8611	0.8011
1.84475	6860	8716	0.8011
1.84575	6943	8661	0.8011
1.84675	6971	8558	0.8011
1.84775	6994	8628	0.8011
1.84875	6833	8632	0.8011
1.84975	6991	8628	0.8012
1.85075	6814	8666	0.8012
1.85175	6831	8551	0.8012
1.85275	6882	8685	0.8012
1.85375	6950	8701	0.8011
1.85475	6881	8742	0.801
1.85575	6903	8605	0.8009
1.85675	7012	8657	0.8009
1.85775	6968	8742	0.8008
1.85875	6966	8662	0.8007
1.85975	6912	8614	0.8007
1.86075	6955	8791	0.8007
1.86175	6954	8669	0.8006
1.86275	6984	8614	0.8006
1.86375	6827	8576	0.8005
1.86475	6920	8762	0.8005
1.86575	6801	8553	0.8004
1.86675	6886	8633	0.8004
1.86775	6935	8566	0.8003
1.86875	6956	8684	0.8002
1.86975	6967	8688	0.8002
1.87075	6932	8686	0.8002
1.87175	6864	8500	0.8002
1.87275	7034	8704	0.8002
1.87375	6901	8673	0.8002
1.87475	6930	8611	0.8002
1.87575	6921	8655	0.8002
1.87675	7013	8695	0.8002
1.87775	6897	8552	0.8003
1.87875	6856	8566	0.8003
1.87975	6837	8591	0.8004
1.88075	6972	8649	0.8004
1.88175	6869	8639	0.8005
1.88275	6925	8508	0.8005
1.88375	6757	8644	0.8006
1.88475	6928	8731	0.8006
1.88575	6917	8677	0.8006
1.88675	6832	8601	0.8005
1.88775	7066	8614	0.8005
1.88875	6879	8591	0.8005
1.88975	6846	8657	0.8005
1.89075	6812	8678	0.8005
1.89175	6936	8715	0.8004
1.89275	6873	8747	0.8003
1.89375	6939	8771	0.8002
1.89475	6811	8705	0.8
1.89575	6877	8570	0.7998
1.89675	6823	8766	0.7996
1.89775	7020	8647	0.7994
1.89875	6856	8673	0.7992
1.89975	6905	8720	0.799
1.90075	6914	8677	0.7988
1.90175	6924	8718	0.7986
1.90275	6945	8617	0.7984
1.90375	6889	8636	0.7983
1.90475	6918	8686	0.7981
1.90575	6937	8699	0.798
1.90675	6966	8672	0.7979
1.90775	7200	8631	0.7978
1.90875	6838	8616	0.7978
1.90975	6795	8550	0.7978
1.91075	6925	8626	0.7979
1.91175	6854	8640	0.7979
1.91275	6899	8767	0.7979
1.91375	6915	8733	0.7979
1.91475	6862	8746	0.7978
1.91575	6807	8701	0.7977
1.91675	6993	8660	0.7976
1.91775	6960	8704	0.7975
1.91875	6788	8725	0.7974
1.91975	7247	8718	0.7973
1.92075	6962	8887	0.7972
1.92175	7054	8800	0.7972
1.92275	6925	8538	0.7972
1.92375	6870	8748	0.7972
1.92475	6922	8665	0.7971
1.92575	6868	8748	0.7971
1.92675	6836	8693	0.797
1.92775	6888	8752	0.7969
1.92875	7046	8700	0.7968
1.92975	6950	8729	0.7968
1.93075	6911	8863	0.7967
1.93175	6858	8715	0.7966
1.93275	6852	8686	0.7964
1.93375	6749	8687	0.7962
1.93475	6847	8665	0.796
1.93575	6969	8679	0.7958
1.93675	7040	8769	0.7956
1.93775	6927	8777	0.7955
1.93875	6818	8740	0.7953
1.93975	6929	8778	0.7951
1.94075	6921	8757	0.7949
1.94175	6848	8866	0.7947
1.94275	6917	8724	0.7945
1.94375	6910	8700	0.7942
1.94475	6955	8807	0.794
1.94575	6829	8585	0.7938
1.94675	6902	8778	0.7936
1.94775	6857	8711	0.7933
1.94875	6869	8682	0.7931
1.94975	6945	8621	0.7929
1.95075	6978	8710	0.7928
1.95175	6948	8704	0.7927
1.95275	6899	8673	0.7926
1.95375	6986	8692	0.7926
1.95475	6924	8716	0.7926
1.95575	7030	8645	0.7926
1.95675	6935	8769	0.7926
1.95775	6884	8790	0.7927
1.95875	6819	8730	0.7927
1.95975	6915	8733	0.7927
1.96075	6939	8717	0.7927
1.96175	6907	8739	0.7927
1.96275	7015	8707	0.7927
1.96375	6826	8739	0.7927
1.96475	6829	8623	0.7927
1.96575	6878	8917	0.7926
1.96675	6952	8917	0.7926
1.96775	6988	8675	0.7924
1.96875	6952	8566	0.7924
1.96975	6824	8653	0.7923
1.97075	6956	8721	0.7923
1.97175	6995	8787	0.7923
1.97275	6929	8678	0.7924
1.97375	7000	8673	0.7924
1.97475	6940	8685	0.7925
1.97575	7030	8752	0.7926
1.97675	6936	8576	0.7928
1.97775	6972	8736	0.7929
1.97875	6998	8625	0.7932
1.97975	6876	9077	0.7933
1.98075	6952	8692	0.7935
1.98175	6968	8741	0.7936
1.98275	6934	8742	0.7937
1.98375	6989	8674	0.7938
1.98475	6982	8658	0.7939
1.98575	6812	8741	0.794
1.98675	6966	8733	0.7942
1.98775	6802	8733	0.7942
1.98875	6900	8713	0.7943
1.98975	6911	8730	0.7943
1.99075	6979	8766	0.7943
1.99175	6828	8671	0.7943
1.99275	7010	8695	0.7943
1.99375	6867	8726	0.7944
1.99475	6958	8720	0.7944
1.99575	7033	8700	0.7944
1.99675	6983	8802	0.7945
1.99775	6922	8803	0.7945
1.99875	6896	8596	0.7945
1.99975	6873	8749	0.7946
2.00075	6825	8723	0.7946
2.00175	6861	8733	0.7946
2.00275	6838	8619	0.7945
2.00375	6872	8745	0.7944
2.00475	6998	8677	0.7944
2.00575	6926	8869	0.7943
2.00675	6861	8760	0.7942
2.00775	6876	8753	0.7941
2.00875	6868	8736	0.7939
2.00975	6907	8708	0.7938
2.01075	6904	8727	0.7936
2.01175	6909	8869	0.7935
2.01275	6929	8754	0.7933
2.01375	6898	8669	0.7931
2.01475	6926	8852	0.793
2.01575	6936	8618	0.7928
2.01675	6969	8723	0.7927
2.01775	6831	8694	0.7926
2.01875	6899	8706	0.7925
2.01975	6817	8781	0.7924
2.02075	6932	8661	0.7922
2.02175	6907	8658	0.7921
2.02275	6891	8687	0.792
2.02375	7048	8772	0.792
2.02475	6888	8790	0.792
2.02575	6827	8636	0.7919
2.02675	6907	8770	0.7919
2.02775	6927	8769	0.7918
2.02875	6886	8754	0.7917
2.02975	6844	8807	0.7917
2.03075	6991	8827	0.7915
2.03175	6825	8728	0.7914
2.03275	6826	8663	0.7913
2.03375	6902	8752	0.7912
2.03475	6954	8710	0.791
2.03575	6834	8780	0.7909
2.03675	6962	8769	0.7908
2.03775	6738	8766	0.7906
2.03875	6871	8835	0.7905
2.03975	6897	8868	0.7903
2.04075	6908	8864	0.79
2.04175	7006	8731	0.7898
2.04275	6831	8738	0.7895
2.04375	6859	8673	0.7893
2.04475	6907	8709	0.7892
2.04575	7025	8791	0.789
2.04675	6884	8675	0.7889
2.04775	6894	8602	0.7888
2.04875	6887	8875	0.7888
2.04975	6884	8683	0.7887
2.05075	6845	8666	0.7887
2.05175	6947	8755	0.7886
2.05275	6933	8720	0.7886
2.05375	6798	8790	0.7886
2.05475	6882	8666	0.7886
2.05575	6899	8820	0.7885
2.05675	6921	8740	0.7885
[truncated: 117,941 more rows]
