# Supplementary material for: Differentiation of spontaneously contracting cardiomyocytes from non-virally reprogrammed human amniotic fluid stem cells
Source: PLoS One. 2017 May 17;12(5):e0177824. doi: 10.1371/journal.pone.0177824 (PMC5435315; doi:10.1371/journal.pone.0177824)
Supplement: S1 File — Datasets for qRT-PCR, calcium and voltage sensitive dyes. (ZIP) [file pone.0177824.s002.zip › indo 1 Raw data.xlsx]

## Sheet: Sheet1
0.057563	1330	1806	0.7364
0.058563	1346	1770	0.7365
0.059563	1340	1778	0.7365
0.060563	1355	1738	0.7367
0.061563	1313	1827	0.7369
0.062563	1384	1788	0.7372
0.063563	1366	1686	0.7375
0.064562	1420	1783	0.7381
0.065563	1337	1605	0.7388
0.066563	1332	1777	0.7397
0.067563	1418	1778	0.7407
0.068563	1328	1822	0.7417
0.069563	1358	1739	0.7426
0.070563	1340	1707	0.7436
0.071563	1362	1759	0.7447
0.072563	1404	1767	0.7458
0.073563	1380	1738	0.7469
0.074563	1397	1755	0.7482
0.075563	1405	1784	0.7495
0.076563	1354	1754	0.7508
0.077563	1363	1876	0.7521
0.078563	1407	1816	0.7533
0.079563	1339	1801	0.7543
0.080563	1277	1742	0.7553
0.081563	1367	1732	0.7561
0.082563	1325	1747	0.757
0.083563	1298	1724	0.7577
0.084563	1346	1814	0.7584
0.085563	1372	1775	0.759
0.086563	1346	1694	0.7596
0.087563	1351	1757	0.7603
0.088563	1374	1862	0.7609
0.089563	1259	1825	0.7613
0.090563	1379	1773	0.7616
0.091563	1440	1781	0.7618
0.092563	1354	1789	0.7622
0.093563	1342	1755	0.7625
0.094563	1310	1852	0.7628
0.095563	1372	1728	0.7629
0.096563	1418	1793	0.7631
0.097563	1331	1820	0.7633
0.098563	1316	1798	0.7634
0.099563	1413	1836	0.7634
0.100563	1347	1735	0.7634
0.101563	1268	1762	0.7634
0.102563	1398	1843	0.7634
0.103563	1377	1762	0.7633
0.104563	1359	1819	0.7632
0.105563	1399	1773	0.7631
0.106563	1363	1745	0.7631
0.107563	1382	1778	0.7632
0.108563	1336	1756	0.7633
0.109563	1375	1804	0.7634
0.110563	1311	1769	0.7635
0.111563	1398	1765	0.7635
0.112563	1355	1821	0.7636
0.113563	1284	1784	0.7636
0.114563	1365	1746	0.7635
0.115563	1371	1813	0.7634
0.116563	1329	1785	0.7633
0.117563	1311	1801	0.7631
0.118563	1382	1772	0.7629
0.119563	1343	1738	0.7627
0.120563	1362	1762	0.7626
0.121563	1375	1743	0.7625
0.122563	1251	1752	0.7624
0.123563	1390	1673	0.7624
0.124563	1317	1787	0.7624
0.125563	1405	1748	0.7624
0.126563	1345	1732	0.7626
0.127563	1370	1840	0.7627
0.128563	1385	1749	0.7629
0.129563	1393	1774	0.763
0.130563	1352	1767	0.7633
0.131563	1369	1766	0.7636
0.132563	1327	1786	0.7638
0.133563	1413	1748	0.764
0.134563	1284	1729	0.7643
0.135563	1354	1761	0.7645
0.136563	1387	1731	0.7648
0.137563	1351	1797	0.765
0.138563	1286	1776	0.7653
0.139563	1403	1778	0.7654
0.140563	1419	1717	0.7656
0.141563	1324	1727	0.7659
0.142563	1346	1723	0.7663
0.143563	1368	1693	0.7666
0.144563	1348	1773	0.7671
0.145563	1438	1771	0.7676
0.146563	1334	1802	0.768
0.147563	1348	1881	0.7684
0.148563	1355	1802	0.7686
0.149563	1405	1788	0.7687
0.150563	1395	1756	0.7689
0.151563	1396	1795	0.7691
0.152563	1381	1795	0.7693
0.153563	1421	1799	0.7695
0.154563	1342	1847	0.7697
0.155563	1338	1804	0.7698
0.156563	1342	1794	0.7698
0.157563	1406	1757	0.7697
0.158563	1318	1834	0.7697
0.159563	1384	1747	0.7696
0.160563	1338	1784	0.7694
0.161563	1388	1817	0.7693
0.162563	1376	1739	0.7691
0.163563	1340	1868	0.769
0.164563	1307	1727	0.7688
0.165563	1295	1817	0.7685
0.166563	1303	1763	0.768
0.167563	1361	1803	0.7675
0.168563	1380	1775	0.7669
0.169563	1337	1800	0.7664
0.170563	1352	1827	0.7659
0.171563	1372	1788	0.7654
0.172563	1369	1747	0.7649
0.173563	1354	1772	0.7645
0.174563	1369	1785	0.7641
0.175563	1397	1760	0.7638
0.176563	1298	1846	0.7635
0.177563	1325	1787	0.7632
0.178563	1381	1716	0.7628
0.179563	1353	1756	0.7625
0.180563	1383	1707	0.7623
0.181563	1318	1718	0.7622
0.182563	1377	1769	0.7623
0.183563	1424	1811	0.7623
0.184563	1414	1726	0.7625
0.185563	1326	1828	0.7628
0.186563	1338	1768	0.763
0.187563	1358	1715	0.7631
0.188563	1332	1734	0.7633
0.189563	1383	1785	0.7636
0.190563	1390	1794	0.7638
0.191563	1406	1857	0.7641
0.192563	1311	1803	0.7642
0.193563	1385	1739	0.7644
0.194563	1306	1795	0.7645
0.195563	1332	1751	0.7645
0.196563	1380	1755	0.7646
0.197563	1359	1748	0.7646
0.198563	1321	1744	0.7647
0.199563	1402	1768	0.7648
0.200563	1362	1731	0.765
0.201563	1357	1754	0.7653
0.202563	1353	1846	0.7655
0.203563	1339	1786	0.7656
0.204563	1280	1698	0.7656
0.205563	1385	1814	0.7657
0.206563	1398	1742	0.7657
0.207563	1423	1778	0.7658
0.208563	1403	1773	0.766
0.209563	1353	1844	0.7663
0.210563	1368	1767	0.7665
0.211563	1323	1779	0.7666
0.212563	1348	1796	0.7667
0.213563	1376	1697	0.7668
0.214563	1392	1784	0.7669
0.215563	1390	1722	0.7672
0.216563	1386	1762	0.7675
0.217563	1310	1788	0.7678
0.218563	1359	1791	0.768
0.219563	1340	1832	0.7682
0.220563	1361	1833	0.7682
0.221563	1352	1748	0.7681
0.222563	1379	1789	0.768
0.223563	1393	1804	0.768
0.224563	1440	1778	0.768
0.225563	1378	1759	0.7681
0.226563	1348	1772	0.7682
0.227563	1401	1757	0.7684
0.228563	1368	1700	0.7686
0.229563	1354	1809	0.7689
0.230563	1433	1721	0.7692
0.231563	1387	1725	0.7696
0.232563	1402	1702	0.7702
0.233563	1319	1834	0.7708
0.234563	1341	1782	0.7712
0.235563	1382	1805	0.7716
0.236563	1314	1732	0.7718
0.237563	1318	1823	0.772
0.238563	1352	1773	0.772
0.239563	1401	1791	0.772
0.240563	1389	1812	0.772
0.241563	1388	1797	0.772
0.242563	1415	1756	0.772
0.243563	1355	1761	0.772
0.244563	1353	1779	0.7721
0.245563	1394	1734	0.7722
0.246563	1325	1719	0.7723
0.247563	1385	1790	0.7725
0.248563	1394	1746	0.7726
0.249563	1344	1717	0.7728
0.250563	1307	1849	0.773
0.251563	1395	1826	0.773
0.252563	1349	1718	0.7729
0.253563	1354	1753	0.7729
0.254563	1331	1750	0.7728
0.255563	1422	1856	0.7728
0.256563	1332	1688	0.7727
0.257563	1398	1757	0.7727
0.258563	1309	1770	0.7727
0.259563	1306	1843	0.7726
0.260563	1335	1712	0.7723
0.261563	1350	1820	0.7721
0.262563	1332	1784	0.7717
0.263563	1406	1743	0.7713
0.264563	1317	1756	0.771
0.265563	1331	1764	0.7707
0.266563	1358	1727	0.7704
0.267563	1418	1813	0.7702
0.268563	1282	1772	0.7699
0.269563	1386	1783	0.7696
0.270563	1362	1784	0.7693
0.271563	1412	1850	0.769
0.272563	1314	1723	0.7687
0.273563	1378	1774	0.7685
0.274563	1361	1761	0.7682
0.275563	1386	1844	0.768
0.276563	1340	1765	0.7678
0.277563	1381	1789	0.7676
0.278563	1388	1759	0.7674
0.279563	1351	1803	0.7672
0.280563	1443	1814	0.7671
0.281563	1279	1808	0.7669
0.282563	1340	1839	0.7667
0.283563	1345	1774	0.7663
0.284563	1350	1784	0.7659
0.285563	1386	1843	0.7655
0.286563	1325	1771	0.7651
0.287563	1382	1833	0.7647
0.288563	1342	1755	0.7642
0.289563	1408	1711	0.7639
0.290563	1304	1796	0.7636
0.291563	1411	1793	0.7634
0.292563	1373	1761	0.7632
0.293563	1300	1818	0.7631
0.294563	1325	1768	0.7628
0.295563	1427	1769	0.7626
0.296563	1400	1806	0.7624
0.297563	1365	1831	0.7624
0.298563	1382	1771	0.7623
0.299563	1283	1728	0.7622
0.300563	1395	1824	0.7621
0.301563	1423	1768	0.7621
0.302563	1328	1816	0.7621
0.303563	1329	1730	0.7621
0.304563	1368	1796	0.7621
0.305563	1354	1818	0.762
0.306563	1427	1741	0.762
0.307563	1308	1754	0.7621
0.308563	1406	1810	0.7622
0.309563	1351	1737	0.7623
0.310563	1381	1735	0.7625
0.311563	1337	1840	0.7627
0.312563	1335	1798	0.7628
0.313563	1327	1771	0.7628
0.314563	1334	1841	0.7628
0.315563	1262	1801	0.7626
0.316563	1350	1727	0.7623
0.317563	1398	1775	0.762
0.318563	1386	1784	0.7618
0.319563	1274	1800	0.7616
0.320563	1357	1827	0.7614
0.321563	1361	1833	0.761
0.322563	1384	1767	0.7607
0.323563	1359	1827	0.7604
0.324563	1383	1755	0.7601
0.325563	1393	1820	0.7599
0.326563	1340	1742	0.7598
0.327563	1423	1812	0.7597
0.328563	1345	1809	0.7596
0.329563	1363	1754	0.7596
0.330563	1334	1756	0.7596
0.331563	1310	1733	0.7596
0.332563	1369	1718	0.7597
0.333563	1326	1748	0.7598
0.334563	1344	1815	0.7599
0.335563	1316	1759	0.7599
0.336563	1355	1794	0.7599
0.337563	1379	1733	0.7599
0.338563	1303	1830	0.76
0.339563	1374	1799	0.7599
0.340563	1335	1734	0.7599
0.341563	1362	1724	0.7598
0.342563	1322	1724	0.7599
0.343563	1396	1803	0.76
0.344563	1401	1829	0.7602
0.345563	1393	1833	0.7603
0.346563	1399	1767	0.7605
0.347563	1319	1845	0.7607
0.348563	1304	1883	0.7607
0.349563	1355	1877	0.7605
0.350563	1273	1796	0.7601
0.351563	1405	1834	0.7597
0.352563	1339	1748	0.7592
0.353563	1408	1802	0.7588
0.354563	1338	1790	0.7585
0.355563	1366	1780	0.7583
0.356563	1386	1842	0.758
0.357563	1326	1833	0.7578
0.358563	1355	1786	0.7575
0.359563	1322	1844	0.7571
0.360563	1364	1768	0.7567
0.361563	1322	1780	0.7563
0.362563	1286	1843	0.7559
0.363563	1395	1796	0.7554
0.364563	1344	1779	0.755
0.365563	1373	1795	0.7546
0.366563	1340	1796	0.7543
0.367563	1288	1777	0.7539
0.368563	1385	1824	0.7535
0.369563	1299	1786	0.7532
0.370563	1358	1793	0.7528
0.371563	1263	1776	0.7524
0.372563	1387	1807	0.7519
0.373563	1374	1859	0.7515
0.374563	1370	1795	0.7511
0.375563	1269	1714	0.7508
0.376563	1378	1802	0.7505
0.377563	1383	1851	0.7502
0.378563	1358	1784	0.75
0.379563	1363	1760	0.7498
0.380563	1344	1903	0.7497
0.381563	1409	1761	0.7495
0.382563	1320	1688	0.7495
0.383563	1380	1830	0.7495
0.384563	1365	1815	0.7496
0.385563	1380	1786	0.7498
0.386563	1362	1852	0.7499
0.387563	1331	1838	0.75
0.388563	1332	1757	0.75
0.389563	1368	1829	0.75
0.390563	1338	1782	0.7501
0.391563	1359	1763	0.7501
0.392563	1325	1807	0.7501
0.393563	1353	1748	0.7502
0.394563	1413	1760	0.7503
0.395563	1386	1823	0.7506
0.396563	1379	1864	0.7509
0.397563	1358	1832	0.7511
0.398563	1292	1757	0.7513
0.399563	1359	1866	0.7514
0.400563	1341	1717	0.7514
0.401563	1327	1801	0.7515
0.402563	1313	1763	0.7516
0.403563	1372	1871	0.7516
0.404563	1266	1820	0.7515
0.405563	1411	1773	0.7513
0.406563	1374	1772	0.7512
0.407563	1345	1795	0.7512
0.408563	1362	1811	0.7512
0.409563	1366	1820	0.7512
0.410563	1389	1720	0.7513
0.411563	1410	1821	0.7515
0.412563	1350	1784	0.7517
0.413563	1329	1784	0.752
0.414563	1351	1806	0.7522
0.415563	1355	1736	0.7524
0.416563	1348	1789	0.7527
0.417563	1400	1735	0.753
0.418563	1367	1740	0.7534
0.419563	1432	1753	0.7539
0.420563	1398	1834	0.7546
0.421563	1363	1846	0.7552
0.422563	1420	1830	0.7558
0.423563	1316	1838	0.7564
0.424563	1405	1790	0.7568
0.425563	1367	1808	0.7572
0.426563	1436	1794	0.7577
0.427563	1340	1813	0.7581
0.428563	1380	1796	0.7586
0.429563	1326	1796	0.759
0.430563	1338	1796	0.7593
0.431563	1382	1793	0.7595
0.432563	1398	1819	0.7598
0.433563	1312	1760	0.76
0.434563	1413	1834	0.7602
0.435563	1301	1778	0.7604
0.436563	1367	1783	0.7605
0.437563	1389	1842	0.7606
0.438563	1358	1790	0.7607
0.439563	1457	1841	0.7608
0.440563	1442	1786	0.7609
0.441563	1348	1811	0.7612
0.442563	1384	1867	0.7614
0.443563	1316	1750	0.7616
0.444563	1387	1772	0.7617
0.445563	1367	1786	0.7618
0.446563	1346	1827	0.762
0.447563	1385	1824	0.762
0.448563	1366	1817	0.7621
0.449563	1339	1796	0.7621
0.450563	1343	1836	0.762
0.451563	1332	1840	0.7618
0.452563	1377	1801	0.7615
0.453563	1347	1829	0.7612
0.454563	1377	1894	0.7609
0.455563	1400	1765	0.7605
0.456563	1331	1809	0.7601
0.457563	1380	1805	0.7598
0.458563	1415	1870	0.7595
0.459563	1361	1830	0.7592
0.460563	1349	1866	0.7588
0.461563	1346	1797	0.7584
0.462563	1306	1797	0.758
0.463563	1432	1785	0.7575
0.464563	1363	1865	0.7571
0.465563	1405	1876	0.7568
0.466563	1359	1812	0.7564
0.467563	1389	1756	0.7561
0.468563	1369	1803	0.7558
0.469563	1389	1810	0.7556
0.470563	1346	1799	0.7555
0.471563	1387	1794	0.7554
0.472563	1368	1742	0.7553
0.473563	1381	1787	0.7554
0.474563	1325	1835	0.7554
0.475563	1404	1774	0.7555
0.476563	1287	1849	0.7555
0.477563	1426	1879	0.7555
0.478563	1357	1858	0.7553
0.479563	1466	1878	0.7552
0.480563	1348	1755	0.7551
0.481563	1325	1885	0.755
0.482563	1342	1783	0.7548
0.483563	1355	1783	0.7546
0.484563	1334	1787	0.7544
0.485563	1302	1799	0.7542
0.486563	1377	1878	0.754
0.487563	1349	1837	0.7536
0.488563	1358	1760	0.7533
0.489563	1319	1768	0.7529
0.490563	1352	1787	0.7527
0.491563	1367	1852	0.7524
0.492563	1360	1819	0.7521
0.493563	1341	1842	0.7518
0.494563	1352	1779	0.7515
0.495563	1373	1812	0.7512
0.496563	1370	1810	0.751
0.497563	1362	1759	0.7508
0.498563	1335	1846	0.7507
0.499563	1363	1794	0.7505
0.500563	1389	1885	0.7504
0.501563	1352	1817	0.7502
0.502563	1392	1856	0.75
0.503563	1365	1849	0.7498
0.504563	1334	1819	0.7496
0.505563	1345	1939	0.7493
0.506563	1362	1838	0.7489
0.507563	1432	1842	0.7485
0.508563	1381	1820	0.7482
0.509563	1353	1801	0.748
0.510563	1339	1751	0.7478
0.511563	1365	1870	0.7477
0.512563	1395	1832	0.7475
0.513563	1340	1875	0.7474
0.514563	1359	1830	0.7472
0.515563	1357	1811	0.7469
0.516563	1372	1850	0.7467
0.517563	1309	1814	0.7465
0.518563	1360	1858	0.7463
0.519563	1391	1844	0.746
0.520563	1355	1844	0.7457
0.521563	1409	1826	0.7455
0.522563	1359	1837	0.7453
0.523563	1389	1806	0.7452
0.524563	1350	1767	0.7451
0.525563	1322	1758	0.7451
0.526563	1370	1928	0.7451
0.527563	1340	1835	0.745
0.528563	1366	1774	0.7449
0.529563	1321	1790	0.7449
0.530563	1404	1779	0.7448
0.531563	1364	1788	0.7449
0.532563	1400	1793	0.7451
0.533563	1364	1821	0.7454
0.534563	1403	1804	0.7457
0.535563	1489	1809	0.7461
0.536563	1355	1810	0.7466
0.537563	1397	1818	0.7472
0.538563	1453	1811	0.7479
0.539563	1356	1862	0.7485
0.540563	1267	1818	0.7491
0.541563	1322	1822	0.7495
0.542563	1315	1826	0.7498
0.543563	1356	1851	0.7499
0.544563	1449	1761	0.75
0.545563	1357	1799	0.7503
0.546563	1354	1821	0.7506
0.547563	1402	1796	0.7508
0.548563	1352	1823	0.7511
0.549563	1291	1774	0.7514
0.550563	1397	1848	0.7516
0.551563	1416	1812	0.7518
0.552563	1326	1797	0.752
0.553563	1353	1766	0.7522
0.554563	1438	1860	0.7524
0.555563	1348	1854	0.7526
0.556563	1383	1895	0.7528
0.557563	1347	1802	0.7529
0.558563	1419	1887	0.7529
0.559563	1381	1821	0.753
0.560563	1325	1821	0.753
0.561563	1421	1822	0.753
0.562563	1383	1820	0.753
0.563563	1416	1832	0.7531
0.564563	1356	1785	0.7532
0.565563	1337	1828	0.7533
0.566563	1390	1845	0.7534
0.567563	1346	1918	0.7534
0.568563	1351	1775	0.7533
0.569563	1434	1778	0.7532
0.570563	1390	1797	0.7533
0.571563	1352	1874	0.7534
0.572563	1325	1827	0.7534
0.573563	1323	1856	0.7533
0.574563	1399	1789	0.7532
0.575563	1383	1751	0.7531
0.576563	1413	1812	0.7531
0.577563	1411	1795	0.7532
0.578563	1355	1806	0.7534
0.579563	1302	1871	0.7536
0.580563	1356	1821	0.7536
0.581563	1398	1780	0.7536
0.582563	1345	1861	0.7536
0.583563	1402	1783	0.7536
0.584563	1376	1813	0.7536
0.585563	1362	1815	0.7537
0.586563	1364	1770	0.7537
0.587563	1315	1818	0.7538
0.588563	1349	1830	0.7538
0.589563	1321	1751	0.7538
0.590563	1350	1853	0.7537
0.591563	1324	1761	0.7536
0.592563	1302	1791	0.7534
0.593563	1321	1796	0.7532
0.594563	1353	1781	0.7529
0.595563	1379	1798	0.7527
0.596563	1374	1788	0.7525
0.597563	1361	1809	0.7524
0.598563	1352	1822	0.7523
0.599563	1333	1760	0.7522
0.600563	1372	1818	0.7521
0.601563	1405	1772	0.7521
0.602563	1364	1845	0.7522
0.603563	1335	1850	0.7522
0.604563	1352	1808	0.7521
0.605563	1431	1836	0.752
0.606563	1364	1789	0.752
0.607563	1398	1859	0.7521
0.608563	1365	1847	0.7521
0.609563	1336	1802	0.7521
0.610563	1307	1778	0.7521
0.611563	1342	1808	0.752
0.612563	1377	1838	0.7518
0.613563	1425	1793	0.7518
0.614563	1431	1797	0.7518
0.615563	1372	1829	0.752
0.616563	1388	1847	0.7521
0.617563	1330	1781	0.7523
0.618563	1357	1804	0.7524
0.619563	1391	1895	0.7525
0.620563	1416	1906	0.7526
0.621563	1356	1818	0.7526
0.622563	1427	1828	0.7526
0.623563	1355	1864	0.7526
0.624563	1296	1770	0.7526
0.625563	1394	1791	0.7525
0.626563	1366	1811	0.7525
0.627563	1348	1780	0.7525
0.628563	1374	1790	0.7525
0.629563	1395	1878	0.7526
0.630563	1362	1833	0.7526
0.631563	1394	1824	0.7526
0.632563	1380	1821	0.7527
0.633563	1365	1787	0.7527
0.634563	1382	1795	0.7528
0.635563	1292	1783	0.7529
0.636563	1384	1856	0.753
0.637563	1428	1798	0.753
0.638563	1407	1823	0.7532
0.639563	1376	1841	0.7534
0.640563	1358	1871	0.7535
0.641563	1402	1898	0.7536
0.642563	1380	1786	0.7536
0.643563	1381	1830	0.7536
0.644563	1321	1837	0.7537
0.645563	1387	1863	0.7536
0.646563	1396	1824	0.7535
0.647563	1350	1811	0.7534
0.648563	1405	1765	0.7534
0.649563	1405	1823	0.7535
0.650563	1388	1797	0.7536
0.651563	1373	1777	0.7538
0.652563	1321	1816	0.754
0.653563	1331	1858	0.7541
0.654563	1348	1833	0.7541
0.655563	1325	1771	0.754
0.656563	1371	1871	0.7539
0.657563	1351	1849	0.7537
0.658563	1378	1735	0.7535
0.659563	1425	1887	0.7534
0.660563	1377	1807	0.7534
0.661563	1357	1825	0.7533
0.662563	1410	1896	0.7532
0.663563	1351	1792	0.7531
0.664563	1356	1820	0.7531
0.665563	1443	1822	0.753
0.666563	1302	1870	0.7529
0.667563	1342	1815	0.7528
0.668563	1391	1825	0.7526
0.669563	1387	1897	0.7524
0.670563	1435	1848	0.7522
0.671563	1324	1762	0.7521
0.672563	1383	1836	0.752
0.673563	1263	1813	0.7518
0.674563	1376	1815	0.7516
0.675563	1363	1899	0.7513
0.676563	1343	1821	0.751
0.677563	1369	1786	0.7506
0.678563	1370	1916	0.7503
0.679563	1394	1805	0.75
0.680563	1386	1859	0.7497
0.681563	1388	1863	0.7494
0.682563	1355	1858	0.7491
0.683563	1361	1822	0.7488
0.684563	1340	1812	0.7485
0.685563	1370	1832	0.7482
0.686563	1333	1865	0.7479
0.687563	1328	1814	0.7475
0.688563	1314	1809	0.7471
0.689563	1332	1859	0.7466
0.690563	1353	1900	0.7461
0.691563	1402	1763	0.7456
0.692563	1403	1854	0.7451
0.693563	1382	1763	0.7448
0.694563	1431	1792	0.7447
0.695563	1431	1773	0.7448
0.696563	1368	1806	0.745
0.697563	1424	1809	0.7454
0.698563	1285	1859	0.7457
0.699563	1389	1756	0.746
0.700563	1331	1794	0.7463
0.701563	1398	1829	0.7466
0.702563	1418	1900	0.747
0.703563	1292	1824	0.7472
0.704563	1360	1767	0.7474
0.705563	1429	1892	0.7476
0.706563	1340	1862	0.7478
0.707563	1317	1787	0.7479
0.708563	1285	1833	0.7479
0.709563	1350	1808	0.7478
0.710563	1361	1832	0.7477
0.711563	1367	1782	0.7476
0.712563	1356	1795	0.7475
0.713563	1364	1863	0.7475
0.714563	1334	1814	0.7474
0.715563	1356	1749	0.7473
0.716563	1390	1814	0.7473
0.717563	1400	1785	0.7474
0.718563	1387	1822	0.7476
0.719563	1366	1836	0.7478
0.720563	1361	1877	0.748
0.721563	1376	1825	0.7481
0.722563	1349	1840	0.7482
0.723563	1345	1822	0.7482
0.724563	1399	1777	0.7483
0.725563	1416	1875	0.7484
0.726563	1287	1830	0.7485
0.727563	1397	1843	0.7485
0.728563	1434	1894	0.7485
0.729563	1315	1853	0.7485
0.730563	1393	1921	0.7484
0.731563	1385	1852	0.7483
0.732563	1333	1785	0.7481
0.733563	1343	1919	0.7479
0.734563	1367	1844	0.7476
0.735563	1369	1734	0.7473
0.736563	1323	1857	0.747
0.737563	1359	1836	0.7468
0.738563	1470	1832	0.7466
0.739563	1386	1883	0.7465
0.740563	1440	1814	0.7464
0.741563	1391	1839	0.7465
0.742563	1358	1810	0.7466
0.743563	1338	1841	0.7467
0.744563	1352	1757	0.7468
0.745563	1347	1828	0.7469
0.746563	1371	1860	0.747
0.747563	1383	1887	0.747
0.748563	1380	1862	0.747
0.749563	1405	1754	0.747
0.750563	1368	1758	0.7472
0.751563	1444	1830	0.7474
0.752563	1409	1781	0.7478
0.753563	1384	1892	0.7483
0.754563	1313	1878	0.7486
0.755563	1367	1782	0.7489
0.756563	1296	1788	0.7491
0.757563	1352	1853	0.7492
0.758563	1358	1842	0.7493
0.759563	1408	1828	0.7493
0.760563	1369	1845	0.7493
0.761563	1365	1819	0.7494
0.762563	1374	1852	0.7494
0.763563	1357	1772	0.7494
0.764563	1395	1778	0.7495
0.765563	1323	1886	0.7496
0.766563	1332	1824	0.7496
0.767563	1352	1851	0.7495
0.768563	1363	1822	0.7494
0.769563	1455	1846	0.7493
0.770563	1422	1741	0.7493
0.771563	1327	1752	0.7495
0.772563	1287	1899	0.7497
0.773563	1409	1821	0.7498
0.774563	1412	1807	0.7498
0.775563	1318	1785	0.7499
0.776563	1349	1823	0.7501
0.777563	1335	1788	0.7501
0.778563	1385	1805	0.7502
0.779563	1338	1851	0.7503
0.780563	1360	1858	0.7503
0.781563	1387	1930	0.7502
0.782563	1364	1770	0.75
0.783563	1347	1795	0.7499
0.784563	1365	1874	0.7498
0.785563	1318	1864	0.7496
0.786563	1385	1830	0.7493
0.787563	1378	1860	0.749
0.788563	1317	1806	0.7488
0.789563	1437	1850	0.7485
0.790563	1281	1857	0.7482
0.791563	1393	1854	0.7479
0.792563	1377	1818	0.7475
0.793563	1365	1758	0.7473
0.794563	1388	1801	0.7471
0.795563	1403	1837	0.747
0.796563	1298	1775	0.747
0.797563	1353	1878	0.747
0.798563	1368	1810	0.7469
0.799563	1398	1801	0.7468
0.800563	1354	1848	0.7468
0.801563	1351	1835	0.7467
0.802563	1307	1896	0.7466
0.803563	1349	1749	0.7464
0.804563	1340	1797	0.7462
0.805563	1361	1780	0.7461
0.806563	1388	1884	0.746
0.807563	1412	1826	0.7459
0.808563	1374	1788	0.7459
0.809563	1349	1831	0.7459
0.810563	1355	1875	0.746
0.811563	1404	1823	0.746
0.812563	1395	1844	0.746
0.813563	1337	1828	0.7461
0.814563	1376	1783	0.7461
0.815563	1373	1778	0.7462
0.816563	1333	1857	0.7464
0.817563	1357	1897	0.7465
0.818563	1387	1777	0.7465
0.819563	1406	1779	0.7465
0.820563	1352	1839	0.7467
0.821563	1413	1837	0.7469
0.822563	1324	1846	0.7471
0.823563	1408	1831	0.7473
0.824563	1371	1817	0.7474
0.825563	1318	1815	0.7476
0.826563	1374	1815	0.7477
0.827563	1336	1789	0.7478
0.828563	1368	1704	0.748
0.829563	1371	1801	0.7482
0.830563	1421	1863	0.7485
0.831563	1350	1846	0.7488
0.832563	1386	1862	0.7491
0.833563	1399	1808	0.7493
0.834563	1415	1870	0.7496
0.835563	1378	1839	0.7499
0.836563	1398	1886	0.7501
0.837563	1407	1820	0.7504
0.838563	1320	1764	0.7506
0.839563	1390	1808	0.7509
0.840563	1354	1856	0.7511
0.841563	1425	1916	0.7513
0.842563	1367	1849	0.7514
0.843563	1335	1775	0.7515
0.844563	1403	1899	0.7516
0.845563	1373	1888	0.7516
0.846563	1371	1798	0.7515
0.847563	1335	1820	0.7515
0.848563	1382	1859	0.7514
0.849563	1487	1788	0.7513
0.850563	1366	1763	0.7515
0.851563	1348	1810	0.7517
0.852563	1398	1803	0.7519
0.853563	1395	1840	0.7522
0.854563	1276	1852	0.7524
0.855563	1368	1845	0.7525
0.856563	1384	1824	0.7525
0.857563	1281	1856	0.7524
0.858563	1337	1806	0.7522
0.859563	1375	1894	0.7519
0.860563	1383	1862	0.7516
0.861563	1421	1873	0.7512
0.862563	1340	1807	0.7509
0.863563	1395	1842	0.7507
0.864563	1400	1856	0.7504
0.865563	1385	1835	0.7502
0.866563	1350	1843	0.75
0.867563	1309	1827	0.7497
0.868563	1388	1805	0.7495
0.869563	1410	1886	0.7492
0.870563	1340	1868	0.7489
0.871563	1264	1859	0.7486
0.872563	1370	1913	0.7481
0.873563	1372	1855	0.7475
0.874563	1369	1906	0.7468
0.875563	1336	1880	0.7462
0.876563	1385	1877	0.7454
0.877563	1380	1795	0.7447
0.878563	1387	1873	0.7441
0.879563	1377	1815	0.7436
0.880563	1404	1800	0.7432
0.881563	1296	1815	0.7429
0.882563	1343	1866	0.7426
0.883563	1412	1807	0.7422
0.884563	1325	1724	0.742
0.885563	1340	1761	0.7419
0.886563	1383	1787	0.7419
0.887563	1368	1848	0.7419
0.888563	1321	1858	0.742
0.889563	1365	1736	0.742
0.890563	1413	1926	0.742
0.891563	1327	1764	0.7421
0.892563	1333	1791	0.7422
0.893563	1302	1847	0.7423
0.894563	1311	1863	0.7422
0.895563	1303	1893	0.742
0.896563	1358	1889	0.7417
0.897563	1377	1765	0.7413
0.898563	1344	1803	0.741
0.899563	1380	1845	0.7408
0.900563	1299	1783	0.7406
0.901563	1284	1773	0.7404
0.902563	1403	1783	0.7402
0.903563	1441	1716	0.7402
0.904563	1402	1881	0.7404
0.905563	1410	1890	0.7407
0.906563	1367	1796	0.741
0.907563	1314	1757	0.7413
0.908563	1383	1833	0.7417
0.909563	1318	1748	0.742
0.910563	1366	1801	0.7424
0.911563	1383	1825	0.7428
0.912563	1414	1783	0.7432
0.913563	1326	1842	0.7437
0.914563	1378	1797	0.7442
0.915563	1377	1825	0.7447
0.916563	1347	1807	0.7451
0.917563	1370	1830	0.7456
0.918563	1412	1791	0.746
0.919563	1358	1818	0.7465
0.920563	1378	1783	0.747
0.921563	1333	1765	0.7476
0.922563	1298	1887	0.748
0.923563	1390	1824	0.7484
0.924563	1397	1713	0.7487
0.925563	1368	1830	0.7491
0.926563	1337	1771	0.7496
0.927563	1329	1834	0.75
0.928563	1331	1787	0.7503
0.929563	1343	1788	0.7505
0.930563	1392	1837	0.7508
0.931563	1334	1798	0.751
0.932563	1402	1814	0.7512
0.933563	1357	1788	0.7514
0.934563	1363	1849	0.7517
0.935563	1432	1836	0.7519
0.936563	1354	1813	0.7521
0.937563	1335	1707	0.7524
0.938563	1357	1786	0.7527
0.939563	1341	1856	0.753
0.940563	1325	1771	0.7532
0.941563	1326	1797	0.7533
0.942563	1397	1761	0.7534
0.943563	1409	1855	0.7536
0.944563	1314	1862	0.7538
0.945563	1351	1841	0.7538
0.946563	1289	1781	0.7537
0.947563	1416	1808	0.7536
0.948563	1346	1795	0.7535
0.949563	1327	1868	0.7534
0.950563	1324	1829	0.7532
0.951563	1336	1836	0.7529
0.952563	1423	1787	0.7526
0.953563	1322	1859	0.7523
0.954563	1369	1859	0.752
0.955563	1352	1833	0.7517
0.956563	1332	1744	0.7513
0.957563	1417	1826	0.751
0.958563	1350	1814	0.7508
0.959563	1406	1800	0.7506
0.960563	1325	1810	0.7505
0.961563	1378	1827	0.7504
0.962563	1338	1887	0.7502
0.963563	1368	1855	0.75
0.964563	1375	1841	0.7498
0.965563	1397	1775	0.7495
0.966563	1340	1774	0.7494
0.967563	1339	1880	0.7493
0.968563	1334	1793	0.7491
0.969563	1352	1769	0.7489
0.970563	1338	1820	0.7487
0.971563	1341	1881	0.7485
0.972563	1338	1799	0.7482
0.973563	1395	1804	0.748
0.974563	1372	1761	0.7478
0.975563	1283	1791	0.7477
0.976563	1379	1810	0.7476
0.977563	1328	1768	0.7475
0.978563	1332	1719	0.7474
0.979563	1360	1816	0.7474
0.980563	1336	1797	0.7475
0.981563	1350	1840	0.7475
0.982563	1372	1811	0.7475
0.983563	1361	1766	0.7475
0.984563	1337	1754	0.7476
0.985563	1316	1792	0.7477
0.986563	1427	1789	0.7478
0.987563	1359	1768	0.748
0.988563	1396	1770	0.7484
0.989563	1346	1762	0.7488
0.990563	1337	1814	0.7492
0.991563	1378	1841	0.7496
0.992563	1357	1899	0.7499
0.993563	1357	1773	0.7501
0.994563	1391	1830	0.7503
0.995563	1362	1806	0.7505
0.996563	1304	1793	0.7507
0.997563	1431	1855	0.7509
0.998563	1380	1798	0.7511
0.999563	1331	1744	0.7513
1.00056	1363	1858	0.7515
1.00156	1305	1764	0.7517
1.00256	1347	1793	0.7518
1.00356	1404	1869	0.7519
1.00456	1347	1799	0.752
1.00556	1343	1834	0.752
1.00656	1357	1789	0.752
1.00756	1293	1794	0.752
1.00856	1403	1777	0.752
1.00956	1399	1778	0.752
1.01056	1354	1771	0.7521
1.01156	1312	1801	0.7523
1.01256	1332	1843	0.7524
1.01356	1398	1773	0.7524
1.01456	1362	1794	0.7525
1.01556	1357	1787	0.7526
1.01656	1306	1854	0.7527
1.01756	1449	1777	0.7528
1.01856	1322	1795	0.7529
1.01956	1338	1858	0.7529
1.02056	1403	1898	0.7529
1.02156	1403	1833	0.7529
1.02256	1408	1810	0.7528
1.02356	1392	1878	0.7529
1.02456	1361	1895	0.7529
1.02556	1385	1774	0.7528
1.02656	1404	1806	0.7528
1.02756	1387	1791	0.7529
1.02856	1343	1824	0.753
1.02956	1378	1739	0.7531
1.03056	1397	1842	0.7533
1.03156	1340	1837	0.7535
1.03256	1302	1706	0.7536
1.03356	1300	1790	0.7537
1.03456	1371	1765	0.7538
1.03556	1370	1806	0.7539
1.03656	1381	1856	0.754
1.03756	1344	1910	0.754
1.03856	1320	1813	0.7539
1.03956	1383	1755	0.7537
1.04056	1392	1758	0.7536
1.04156	1476	1831	0.7537
1.04256	1414	1810	0.7539
1.04356	1424	1849	0.7543
1.04456	1436	1787	0.7547
1.04556	1329	1741	0.7551
1.04656	1393	1804	0.7557
1.04756	1394	1799	0.7562
1.04856	1338	1801	0.7567
1.04956	1311	1861	0.7571
1.05056	1398	1859	0.7574
1.05156	1314	1857	0.7575
1.05256	1349	1721	0.7576
1.05356	1368	1869	0.7576
1.05456	1442	1787	0.7576
1.05556	1402	1843	0.7577
1.05656	1381	1842	0.7578
1.05756	1390	1786	0.758
1.05856	1386	1815	0.7581
1.05956	1398	1856	0.7583
1.06056	1322	1834	0.7584
1.06156	1327	1856	0.7584
1.06256	1352	1765	0.7582
1.06356	1408	1815	0.7581
1.06456	1343	1851	0.758
1.06556	1346	1858	0.7578
1.06656	1398	1755	0.7576
1.06756	1371	1835	0.7574
1.06856	1382	1836	0.7573
1.06956	1344	1783	0.7571
1.07056	1371	1796	0.757
1.07156	1406	1847	0.7568
1.07256	1350	1806	0.7567
1.07356	1354	1807	0.7566
1.07456	1347	1814	0.7565
1.07556	1403	1800	0.7563
1.07656	1432	1874	0.7562
1.07756	1394	1738	0.7562
1.07856	1363	1810	0.7563
1.07956	1402	1859	0.7564
1.08056	1315	1757	0.7565
1.08156	1345	1843	0.7565
1.08256	1394	1791	0.7565
1.08356	1327	1960	0.7565
1.08456	1349	1834	0.7562
1.08556	1373	1751	0.7559
1.08656	1331	1898	0.7556
1.08756	1361	1808	0.7553
1.08856	1352	1867	0.7549
1.08956	1377	1810	0.7544
1.09056	1332	1787	0.754
1.09156	1383	1814	0.7536
1.09256	1370	1864	0.7532
1.09356	1381	1756	0.7529
1.09456	1374	1800	0.7527
1.09556	1382	1822	0.7525
1.09656	1335	1817	0.7523
1.09756	1309	1771	0.7522
1.09856	1354	1860	0.7519
1.09956	1343	1771	0.7517
1.10056	1353	1809	0.7514
1.10156	1334	1717	0.7512
1.10256	1416	1775	0.7511
1.10356	1385	1876	0.7511
1.10456	1395	1836	0.7511
1.10556	1389	1806	0.7512
1.10656	1370	1823	0.7513
1.10756	1342	1866	0.7513
1.10856	1347	1740	0.7513
1.10956	1388	1820	0.7514
1.11056	1386	1844	0.7515
1.11156	1422	1772	0.7516
1.11256	1309	1700	0.7518
1.11356	1371	1749	0.7521
1.11456	1383	1867	0.7525
1.11556	1386	1767	0.7528
1.11656	1324	1745	0.7532
1.11756	1348	1851	0.7536
1.11856	1334	1716	0.7539
1.11956	1366	1813	0.7542
1.12056	1362	1829	0.7545
1.12156	1349	1875	0.7547
1.12256	1338	1808	0.7548
1.12356	1381	1808	0.7548
1.12456	1386	1769	0.7549
1.12556	1424	1777	0.755
1.12656	1393	1802	0.7553
1.12756	1366	1897	0.7556
1.12856	1339	1821	0.7558
1.12956	1425	1843	0.7559
1.13056	1400	1838	0.756
1.13156	1408	1790	0.7562
1.13256	1391	1791	0.7565
1.13356	1394	1811	0.7568
1.13456	1388	1796	0.7571
1.13556	1426	1805	0.7575
1.13656	1372	1843	0.7579
1.13756	1399	1885	0.7582
1.13856	1372	1761	0.7585
1.13956	1296	1826	0.7588
1.14056	1359	1809	0.7589
1.14156	1364	1868	0.759
1.14256	1431	1776	0.759
1.14356	1374	1863	0.7591
1.14456	1425	1903	0.7591
1.14556	1383	1787	0.7591
1.14656	1388	1893	0.7591
1.14756	1373	1827	0.7591
1.14856	1357	1792	0.759
1.14956	1319	1791	0.7589
1.15056	1385	1779	0.7588
1.15156	1381	1843	0.7587
1.15256	1378	1860	0.7586
1.15356	1342	1851	0.7584
1.15456	1400	1920	0.7581
1.15556	1377	1794	0.7578
1.15656	1346	1884	0.7575
1.15756	1405	1828	0.7571
1.15856	1388	1804	0.7567
1.15956	1410	1820	0.7564
1.16056	1360	1817	0.7562
1.16156	1335	1755	0.756
1.16256	1483	1818	0.7559
1.16356	1406	1864	0.7559
1.16456	1366	1808	0.756
1.16556	1365	1774	0.756
1.16656	1374	1720	0.7562
1.16756	1355	1805	0.7564
1.16856	1346	1823	0.7565
1.16956	1387	1802	0.7567
1.17056	1394	1851	0.7568
1.17156	1425	1839	0.757
1.17256	1402	1765	0.7572
1.17356	1385	1893	0.7574
1.17456	1435	1731	0.7577
1.17556	1420	1873	0.758
1.17656	1357	1784	0.7584
1.17756	1384	1691	0.7588
1.17856	1374	1835	0.7593
1.17956	1354	1753	0.7598
1.18056	1346	1819	0.7602
1.18156	1456	1889	0.7606
1.18256	1352	1822	0.7609
1.18356	1327	1839	0.7611
1.18456	1379	1798	0.7613
1.18556	1397	1877	0.7613
1.18656	1401	1836	0.7614
1.18756	1301	1836	0.7614
1.18856	1373	1824	0.7612
1.18956	1373	1816	0.761
1.19056	1379	1820	0.7608
1.19156	1435	1830	0.7607
1.19256	1357	1812	0.7605
1.19356	1386	1862	0.7604
1.19456	1331	1862	0.7602
1.19556	1385	1762	0.76
1.19656	1365	1805	0.7597
1.19756	1352	1791	0.7595
1.19856	1351	1878	0.7593
1.19956	1365	1815	0.759
1.20056	1375	1789	0.7586
1.20156	1359	1846	0.7583
1.20256	1416	1895	0.758
1.20356	1391	1887	0.7576
1.20456	1354	1888	0.7572
1.20556	1370	1810	0.7567
1.20656	1371	1784	0.7563
1.20756	1351	1819	0.7559
1.20856	1350	1769	0.7555
1.20956	1401	1826	0.7551
1.21056	1342	1829	0.7548
1.21156	1377	1780	0.7545
1.21256	1390	1839	0.7543
1.21356	1359	1878	0.7541
1.21456	1352	1847	0.7538
1.21556	1374	1785	0.7534
1.21656	1368	1871	0.7531
1.21756	1443	1843	0.7528
1.21856	1434	1850	0.7527
1.21956	1385	1868	0.7525
1.22056	1360	1859	0.7524
1.22156	1336	1886	0.7522
1.22256	1309	1766	0.7519
1.22356	1375	1749	0.7516
1.22456	1397	1769	0.7514
1.22556	1404	1783	0.7513
1.22656	1291	1861	0.7513
1.22756	1380	1813	0.7513
1.22856	1312	1815	0.7511
1.22956	1381	1832	0.751
1.23056	1364	1768	0.7508
1.23156	1354	1803	0.7507
1.23256	1403	1761	0.7507
1.23356	1380	1792	0.7508
1.23456	1365	1879	0.7509
1.23556	1363	1839	0.751
1.23656	1390	1886	0.751
1.23756	1364	1802	0.751
1.23856	1382	1738	0.751
1.23956	1347	1756	0.7512
1.24056	1388	1831	0.7513
1.24156	1452	1762	0.7516
1.24256	1416	1771	0.752
1.24356	1352	1787	0.7526
1.24456	1345	1901	0.7531
1.24556	1354	1811	0.7534
1.24656	1403	1840	0.7537
1.24756	1378	1824	0.754
1.24856	1359	1921	0.7542
1.24956	1293	1828	0.7543
1.25056	1311	1803	0.7542
1.25156	1379	1843	0.754
1.25256	1393	1822	0.7538
1.25356	1393	1865	0.7536
1.25456	1361	1785	0.7535
1.25556	1400	1877	0.7533
1.25656	1375	1816	0.7532
1.25756	1414	1814	0.7531
1.25856	1371	1856	0.7531
1.25956	1345	1924	0.753
1.26056	1384	1851	0.7527
1.26156	1371	1849	0.7525
1.26256	1416	1787	0.7522
1.26356	1379	1766	0.7521
1.26456	1441	1921	0.7521
1.26556	1400	1867	0.7521
1.26656	1278	1802	0.752
1.26756	1398	1875	0.7519
1.26856	1326	1903	0.7516
1.26956	1353	1785	0.7513
1.27056	1298	1832	0.751
1.27156	1366	1826	0.7505
1.27256	1379	1803	0.7501
1.27356	1408	1833	0.7498
1.27456	1435	1833	0.7496
1.27556	1304	1786	0.7494
1.27656	1374	1847	0.7493
1.27756	1402	1854	0.7491
1.27856	1392	1815	0.749
1.27956	1317	1768	0.7489
1.28056	1380	1844	0.7489
1.28156	1412	1813	0.7489
1.28256	1390	1801	0.7489
1.28356	1447	1767	0.7491
1.28456	1369	1860	0.7494
1.28556	1406	1871	0.7497
1.28656	1457	1822	0.7501
1.28756	1406	1841	0.7505
1.28856	1375	1874	0.7509
1.28956	1358	1819	0.7513
1.29056	1397	1721	0.7516
1.29156	1309	1808	0.752
1.29256	1350	1821	0.7524
1.29356	1365	1812	0.7527
1.29456	1347	1820	0.7529
1.29556	1427	1796	0.7532
1.29656	1378	1825	0.7535
1.29756	1400	1903	0.7537
1.29856	1310	1802	0.7539
1.29956	1330	1831	0.754
1.30056	1348	1874	0.754
1.30156	1354	1851	0.7539
1.30256	1384	1840	0.7536
1.30356	1429	1786	0.7535
1.30456	1357	1763	0.7534
1.30556	1385	1814	0.7534
1.30656	1262	1785	0.7535
1.30756	1429	1799	0.7534
1.30856	1380	1831	0.7535
1.30956	1333	1869	0.7535
1.31056	1410	1814	0.7534
1.31156	1326	1888	0.7533
1.31256	1347	1810	0.7532
1.31356	1348	1827	0.7529
1.31456	1377	1868	0.7527
1.31556	1412	1838	0.7524
1.31656	1348	1861	0.7522
1.31756	1314	1822	0.7518
1.31856	1408	1862	0.7515
1.31956	1344	1870	0.7511
1.32056	1407	1803	0.7507
1.32156	1321	1834	0.7504
1.32256	1343	1918	0.75
1.32356	1369	1867	0.7495
1.32456	1440	1784	0.749
1.32556	1404	1853	0.7486
1.32656	1304	1796	0.7484
1.32756	1328	1877	0.7481
1.32856	1383	1853	0.7477
1.32956	1371	1801	0.7473
1.33056	1449	1854	0.747
1.33156	1333	1857	0.7468
1.33256	1389	1814	0.7466
1.33356	1405	1874	0.7464
1.33456	1330	1762	0.7463
1.33556	1417	1836	0.7462
1.33656	1371	1871	0.7462
1.33756	1334	1947	0.7461
1.33856	1351	1799	0.7459
1.33956	1353	1880	0.7456
1.34056	1370	1798	0.7453
1.34156	1376	1741	0.7451
1.34256	1329	1863	0.745
1.34356	1381	1804	0.7449
1.34456	1357	1831	0.7448
1.34556	1358	1726	0.7447
1.34656	1375	1802	0.7448
1.34756	1390	1811	0.7449
1.34856	1367	1902	0.7451
1.34956	1317	1830	0.7452
1.35056	1377	1823	0.7452
1.35156	1310	1795	0.7452
1.35256	1369	1891	0.7452
1.35356	1453	1821	0.7451
1.35456	1372	1789	0.7452
1.35556	1350	1774	0.7453
1.35656	1353	1733	0.7456
1.35756	1363	1810	0.7459
1.35856	1397	1819	0.7462
1.35956	1355	1837	0.7465
1.36056	1382	1850	0.7469
1.36156	1395	1852	0.7471
1.36256	1378	1886	0.7474
1.36356	1328	1848	0.7476
1.36456	1413	1848	0.7477
1.36556	1352	1843	0.7478
1.36656	1376	1827	0.7479
1.36756	1434	1812	0.748
1.36856	1391	1806	0.7482
1.36956	1325	1768	0.7485
1.37056	1350	1890	0.7487
1.37156	1348	1860	0.7488
1.37256	1308	1785	0.7488
1.37356	1378	1821	0.7488
1.37456	1343	1784	0.7488
1.37556	1450	1846	0.7488
1.37656	1319	1909	0.7489
1.37756	1377	1855	0.7488
1.37856	1323	1842	0.7487
1.37956	1361	1791	0.7485
1.38056	1370	1863	0.7483
1.38156	1374	1867	0.7481
1.38256	1379	1886	0.7479
1.38356	1370	1881	0.7476
1.38456	1360	1817	0.7473
1.38556	1385	1821	0.747
1.38656	1363	1896	0.7468
1.38756	1351	1761	0.7465
1.38856	1390	1791	0.7463
1.38956	1405	1907	0.7462
1.39056	1392	1795	0.7461
1.39156	1305	1761	0.7461
1.39256	1399	1765	0.7461
1.39356	1397	1852	0.7463
1.39456	1411	1858	0.7465
1.39556	1385	1905	0.7466
1.39656	1431	1863	0.7468
1.39756	1300	1875	0.7469
1.39856	1345	1790	0.7469
1.39956	1347	1840	0.7469
1.40056	1368	1832	0.7468
1.40156	1337	1751	0.7468
1.40256	1367	1845	0.7468
1.40356	1414	1812	0.7468
1.40456	1383	1875	0.7469
1.40556	1375	1736	0.747
1.40656	1350	1907	0.7471
1.40756	1397	1739	0.7472
1.40856	1390	1767	0.7475
1.40956	1361	1810	0.7478
1.41056	1310	1847	0.7481
1.41156	1401	1809	0.7483
1.41256	1353	1787	0.7486
1.41356	1396	1817	0.7489
1.41456	1321	1853	0.7491
1.41556	1365	1890	0.7493
1.41656	1367	1827	0.7493
1.41756	1374	1766	0.7494
1.41856	1361	1876	0.7495
1.41956	1401	1798	0.7495
1.42056	1389	1836	0.7496
1.42156	1354	1831	0.7498
1.42256	1362	1824	0.7499
1.42356	1345	1785	0.75
1.42456	1398	1853	0.75
1.42556	1367	1828	0.7501
1.42656	1310	1833	0.7502
1.42756	1383	1879	0.7501
1.42856	1333	1854	0.75
1.42956	1286	1864	0.7498
1.43056	1346	1877	0.7493
1.43156	1351	1821	0.7488
1.43256	1353	1878	0.7483
1.43356	1310	1811	0.7478
1.43456	1390	1795	0.7472
1.43556	1346	1776	0.7467
1.43656	1395	1831	0.7463
1.43756	1397	1891	0.746
1.43856	1286	1833	0.7457
1.43956	1399	1819	0.7453
1.44056	1335	1809	0.745
1.44156	1361	1766	0.7447
1.44256	1348	1859	0.7445
1.44356	1351	1775	0.7443
1.44456	1411	1885	0.7441
1.44556	1401	1816	0.744
1.44656	1366	1769	0.744
1.44756	1345	1819	0.744
1.44856	1344	1839	0.7441
1.44956	1408	1783	0.7441
1.45056	1314	1756	0.7443
1.45156	1349	1813	0.7444
1.45256	1388	1792	0.7446
1.45356	1344	1781	0.7449
1.45456	1348	1847	0.7451
1.45556	1405	1746	0.7454
1.45656	1381	1858	0.7457
1.45756	1390	1816	0.7461
1.45856	1419	1748	0.7465
1.45956	1391	1875	0.747
1.46056	1297	1842	0.7475
1.46156	1396	1801	0.7479
1.46256	1410	1799	0.7483
1.46356	1326	1863	0.7487
1.46456	1325	1850	0.749
1.46556	1431	1825	0.7492
1.46656	1364	1802	0.7495
1.46756	1299	1856	0.7497
1.46856	1371	1778	0.7498
1.46956	1346	1818	0.7499
1.47056	1413	1868	0.75
1.47156	1295	1750	0.7501
1.47256	1382	1840	0.7502
1.47356	1393	1815	0.7503
1.47456	1354	1860	0.7503
1.47556	1359	1770	0.7504
1.47656	1410	1827	0.7505
1.47756	1409	1785	0.7507
1.47856	1426	1825	0.7509
1.47956	1437	1836	0.7513
1.48056	1362	1813	0.7518
1.48156	1380	1837	0.7522
1.48256	1357	1937	0.7525
1.48356	1348	1830	0.7527
1.48456	1375	1859	0.7528
1.48556	1354	1793	0.7528
1.48656	1382	1788	0.7528
1.48756	1423	1817	0.7529
1.48856	1348	1809	0.7531
1.48956	1389	1815	0.7533
1.49056	1375	1899	0.7534
1.49156	1376	1822	0.7535
1.49256	1330	1766	0.7536
1.49356	1259	1793	0.7536
1.49456	1384	1756	0.7535
1.49556	1339	1820	0.7534
1.49656	1342	1856	0.7533
1.49756	1362	1793	0.7532
1.49856	1320	1822	0.753
1.49956	1326	1820	0.7528
1.50056	1346	1856	0.7525
1.50156	1346	1840	0.7521
1.50256	1362	1805	0.7517
1.50356	1374	1802	0.7513
1.50456	1361	1771	0.751
1.50556	1409	1847	0.7508
1.50656	1386	1799	0.7506
1.50756	1362	1808	0.7505
1.50856	1332	1831	0.7504
1.50956	1358	1813	0.7503
1.51056	1362	1853	0.7502
1.51156	1394	1792	0.7501
1.51256	1399	1826	0.75
1.51356	1435	1865	0.75
1.51456	1365	1755	0.7501
1.51556	1408	1855	0.7502
1.51656	1361	1787	0.7504
1.51756	1305	1867	0.7506
1.51856	1458	1775	0.7507
1.51956	1357	1756	0.7509
1.52056	1383	1810	0.7512
1.52156	1343	1779	0.7516
1.52256	1351	1768	0.7519
1.52356	1381	1840	0.7522
1.52456	1363	1835	0.7525
1.52556	1387	1805	0.7528
1.52656	1371	1773	0.7531
1.52756	1339	1843	0.7534
1.52856	1361	1863	0.7536
1.52956	1397	1822	0.7537
1.53056	1372	1857	0.7538
1.53156	1396	1799	0.7539
1.53256	1358	1818	0.754
1.53356	1350	1831	0.7541
1.53456	1376	1803	0.7542
1.53556	1340	1879	0.7542
1.53656	1349	1838	0.7541
1.53756	1366	1824	0.754
1.53856	1348	1898	0.7538
1.53956	1370	1821	0.7535
1.54056	1277	1843	0.7531
1.54156	1343	1871	0.7526
1.54256	1419	1777	0.7521
1.54356	1368	1871	0.7516
1.54456	1386	1795	0.7513
1.54556	1342	1829	0.7509
1.54656	1335	1682	0.7506
1.54756	1371	1792	0.7504
1.54856	1382	1826	0.7503
1.54956	1454	1890	0.7502
1.55056	1363	1768	0.7502
1.55156	1324	1766	0.7503
1.55256	1448	1778	0.7504
1.55356	1340	1804	0.7507
1.55456	1326	1872	0.7509
1.55556	1363	1794	0.751
1.55656	1302	1823	0.7511
1.55756	1340	1806	0.751
1.55856	1360	1814	0.751
1.55956	1338	1870	0.7508
1.56056	1404	1812	0.7507
1.56156	1342	1882	0.7505
1.56256	1333	1834	0.7503
1.56356	1335	1836	0.75
1.56456	1394	1848	0.7497
1.56556	1413	1867	0.7493
1.56656	1413	1872	0.7491
1.56756	1375	1830	0.7488
1.56856	1369	1721	0.7487
1.56956	1334	1903	0.7486
1.57056	1386	1816	0.7485
1.57156	1379	1734	0.7484
1.57256	1365	1747	0.7484
1.57356	1311	1729	0.7485
1.57456	1346	1805	0.7487
1.57556	1288	1822	0.7489
1.57656	1324	1838	0.7489
1.57756	1339	1782	0.7488
1.57856	1364	1853	0.7487
1.57956	1406	1895	0.7485
1.58056	1384	1796	0.7484
1.58156	1383	1812	0.7483
1.58256	1320	1841	0.7483
1.58356	1345	1829	0.7482
1.58456	1341	1811	0.7481
1.58556	1418	1773	0.7479
1.58656	1377	1792	0.7479
1.58756	1400	1878	0.748
1.58856	1344	1869	0.7481
1.58956	1346	1740	0.7481
1.59056	1372	1822	0.7482
1.59156	1385	1821	0.7482
1.59256	1330	1874	0.7483
1.59356	1320	1814	0.7483
1.59456	1400	1869	0.7482
1.59556	1386	1817	0.7481
1.59656	1304	1824	0.748
1.59756	1329	1780	0.7479
1.59856	1381	1828	0.7477
1.59956	1358	1796	0.7476
1.60056	1346	1787	0.7476
1.60156	1310	1773	0.7475
1.60256	1359	1855	0.7474
1.60356	1316	1784	0.7473
1.60456	1350	1840	0.7472
1.60556	1404	1745	0.747
1.60656	1325	1775	0.747
1.60756	1414	1797	0.7471
1.60856	1349	1863	0.7472
1.60956	1327	1797	0.7473
1.61056	1443	1761	0.7474
1.61156	1400	1803	0.7477
1.61256	1425	1804	0.7481
1.61356	1369	1850	0.7485
1.61456	1358	1810	0.7489
1.61556	1352	1831	0.7493
1.61656	1371	1786	0.7497
1.61756	1391	1795	0.7501
1.61856	1437	1803	0.7505
1.61956	1371	1817	0.751
1.62056	1381	1838	0.7515
1.62156	1439	1851	0.7521
1.62256	1399	1836	0.7526
1.62356	1331	1830	0.7531
1.62456	1343	1830	0.7535
1.62556	1307	1810	0.7537
1.62656	1353	1767	0.7539
1.62756	1302	1833	0.754
1.62856	1341	1749	0.7541
1.62956	1314	1752	0.7541
1.63056	1352	1801	0.7541
1.63156	1324	1740	0.7541
1.63256	1397	1801	0.7542
1.63356	1327	1830	0.7542
1.63456	1358	1806	0.7542
1.63556	1390	1749	0.7542
1.63656	1331	1871	0.7543
1.63756	1365	1807	0.7543
1.63856	1311	1753	0.7542
1.63956	1349	1820	0.7542
1.64056	1357	1801	0.7541
1.64156	1371	1747	0.754
1.64256	1328	1833	0.754
1.64356	1412	1822	0.7539
1.64456	1410	1756	0.7539
1.64556	1350	1832	0.7541
1.64656	1349	1779	0.7542
1.64756	1284	1864	0.7542
1.64856	1296	1846	0.7541
1.64956	1357	1774	0.7538
1.65056	1348	1799	0.7535
1.65156	1353	1881	0.7532
1.65256	1432	1770	0.7529
1.65356	1434	1886	0.7527
1.65456	1399	1820	0.7526
1.65556	1312	1837	0.7525
1.65656	1355	1844	0.7524
1.65756	1368	1786	0.7522
1.65856	1407	1786	0.752
1.65956	1366	1782	0.752
1.66056	1346	1788	0.752
1.66156	1358	1848	0.7521
1.66256	1346	1830	0.752
1.66356	1335	1814	0.752
1.66456	1347	1787	0.7518
1.66556	1325	1836	0.7517
1.66656	1347	1730	0.7515
1.66756	1410	1762	0.7514
1.66856	1417	1826	0.7515
1.66956	1392	1869	0.7516
1.67056	1377	1888	0.7517
1.67156	1304	1826	0.7517
1.67256	1340	1841	0.7516
1.67356	1319	1725	0.7515
1.67456	1350	1744	0.7514
1.67556	1356	1779	0.7513
1.67656	1362	1862	0.7513
1.67756	1364	1823	0.7512
1.67856	1413	1876	0.7511
1.67956	1300	1881	0.751
1.68056	1396	1845	0.7508
1.68156	1310	1730	0.7505
1.68256	1348	1902	0.7503
1.68356	1367	1763	0.75
1.68456	1377	1809	0.7498
1.68556	1352	1842	0.7496
1.68656	1326	1824	0.7494
1.68756	1320	1834	0.7491
1.68856	1359	1779	0.7488
1.68956	1350	1803	0.7485
1.69056	1352	1802	0.7482
1.69156	1388	1795	0.748
1.69256	1417	1783	0.7479
1.69356	1349	1878	0.7479
1.69456	1393	1834	0.7479
1.69556	1355	1868	0.7479
1.69656	1398	1764	0.7479
1.69756	1305	1839	0.7479
1.69856	1387	1735	0.7479
1.69956	1332	1783	0.7479
1.70056	1388	1776	0.7481
1.70156	1402	1813	0.7483
1.70256	1354	1796	0.7486
1.70356	1363	1797	0.7489
1.70456	1376	1811	0.7492
1.70556	1422	1813	0.7495
1.70656	1426	1820	0.7499
1.70756	1373	1815	0.7504
1.70856	1372	1781	0.7509
1.70956	1350	1832	0.7514
1.71056	1470	1848	0.7519
1.71156	1343	1927	0.7524
1.71256	1318	1738	0.7527
1.71356	1394	1893	0.753
1.71456	1330	1741	0.7532
1.71556	1310	1741	0.7534
1.71656	1357	1839	0.7536
1.71756	1394	1791	0.7537
1.71856	1346	1771	0.7539
1.71956	1315	1845	0.7541
1.72056	1305	1785	0.7541
1.72156	1289	1849	0.754
1.72256	1365	1809	0.7538
1.72356	1431	1852	0.7536
1.72456	1295	1783	0.7534
1.72556	1342	1803	0.7532
1.72656	1330	1860	0.7529
1.72756	1382	1767	0.7526
1.72856	1326	1834	0.7523
1.72956	1380	1804	0.752
1.73056	1429	1837	0.7517
1.73156	1391	1855	0.7516
1.73256	1288	1859	0.7514
1.73356	1321	1819	0.7511
1.73456	1330	1810	0.7507
1.73556	1346	1943	0.7502
1.73656	1290	1791	0.7496
1.73756	1407	1879	0.749
1.73856	1386	1795	0.7484
1.73956	1371	1733	0.7479
1.74056	1388	1820	0.7476
1.74156	1359	1860	0.7473
1.74256	1367	1772	0.7471
1.74356	1300	1849	0.7469
1.74456	1297	1838	0.7466
1.74556	1415	1778	0.7463
1.74656	1361	1859	0.746
1.74756	1327	1799	0.7458
1.74856	1360	1726	0.7456
1.74956	1312	1771	0.7454
1.75056	1385	1780	0.7454
1.75156	1363	1843	0.7454
1.75256	1320	1834	0.7454
1.75356	1324	1790	0.7453
1.75456	1368	1784	0.7452
1.75556	1366	1844	0.7452
1.75656	1390	1823	0.7452
1.75756	1390	1794	0.7452
1.75856	1389	1867	0.7454
1.75956	1370	1850	0.7455
1.76056	1392	1791	0.7456
1.76156	1429	1793	0.7459
1.76256	1342	1825	0.7462
1.76356	1349	1788	0.7465
1.76456	1296	1885	0.7467
1.76556	1398	1842	0.7469
1.76656	1335	1824	0.7469
1.76756	1393	1831	0.747
1.76856	1338	1834	0.747
1.76956	1365	1816	0.7471
1.77056	1407	1771	0.7471
1.77156	1297	1820	0.7473
1.77256	1412	1755	0.7474
1.77356	1378	1847	0.7476
1.77456	1258	1771	0.7478
1.77556	1366	1780	0.7479
1.77656	1344	1790	0.748
1.77756	1419	1812	0.7482
1.77856	1384	1825	0.7484
1.77956	1378	1860	0.7487
1.78056	1420	1777	0.7489
1.78156	1351	1810	0.7493
1.78256	1327	1792	0.7496
1.78356	1354	1830	0.7499
1.78456	1354	1901	0.7501
1.78556	1375	1783	0.7502
1.78656	1381	1865	0.7503
1.78756	1387	1809	0.7504
1.78856	1394	1798	0.7505
1.78956	1327	1760	0.7507
1.79056	1427	1705	0.751
1.79156	1351	1806	0.7514
1.79256	1374	1782	0.7518
1.79356	1359	1823	0.7523
1.79456	1406	1842	0.7527
1.79556	1358	1782	0.7531
1.79656	1343	1849	0.7535
1.79756	1440	1761	0.7539
1.79856	1369	1777	0.7543
1.79956	1403	1785	0.7548
1.80056	1359	1831	0.7554
1.80156	1331	1811	0.7558
1.80256	1403	1848	0.7562
1.80356	1353	1809	0.7565
1.80456	1398	1823	0.7568
1.80556	1413	1765	0.7572
1.80656	1348	1763	0.7575
1.80756	1348	1813	0.7579
1.80856	1295	1726	0.7583
1.80956	1407	1834	0.7586
1.81056	1288	1818	0.7588
1.81156	1352	1825	0.7589
1.81256	1351	1819	0.7589
1.81356	1334	1825	0.7588
1.81456	1393	1792	0.7587
1.81556	1408	1758	0.7586
1.81656	1351	1841	0.7586
1.81756	1408	1786	0.7587
1.81856	1308	1784	0.7587
1.81956	1376	1727	0.7587
1.82056	1351	1790	0.7588
1.82156	1346	1740	0.7589
1.82256	1335	1787	0.7591
1.82356	1415	1823	0.7592
1.82456	1346	1856	0.7593
1.82556	1361	1798	0.7593
1.82656	1291	1762	0.7593
1.82756	1308	1823	0.7591
1.82856	1444	1750	0.759
1.82956	1372	1798	0.7589
1.83056	1406	1857	0.759
1.83156	1348	1809	0.759
1.83256	1346	1776	0.7589
1.83356	1364	1805	0.7589
1.83456	1370	1805	0.7588
1.83556	1316	1843	0.7588
1.83656	1364	1801	0.7586
1.83756	1339	1787	0.7584
1.83856	1360	1820	0.7582
1.83956	1397	1810	0.7579
1.84056	1358	1782	0.7578
1.84156	1404	1901	0.7576
1.84256	1353	1879	0.7574
1.84356	1370	1773	0.7571
1.84456	1321	1798	0.7568
1.84556	1353	1791	0.7565
1.84656	1424	1818	0.7563
1.84756	1358	1736	0.7561
1.84856	1398	1728	0.7561
1.84956	1313	1809	0.7562
1.85056	1447	1811	0.7562
1.85156	1375	1820	0.7564
1.85256	1371	1812	0.7565
1.85356	1382	1824	0.7567
1.85456	1412	1821	0.7569
1.85556	1360	1789	0.757
1.85656	1434	1787	0.7573
1.85756	1383	1838	0.7576
1.85856	1300	1839	0.7578
1.85956	1294	1833	0.7579
1.86056	1338	1727	0.7578
1.86156	1415	1773	0.7578
1.86256	1359	1790	0.7579
1.86356	1491	1803	0.758
1.86456	1399	1758	0.7583
1.86556	1384	1803	0.7587
1.86656	1360	1737	0.7592
1.86756	1374	1785	0.7597
1.86856	1370	1844	0.7602
1.86956	1388	1847	0.7606
1.87056	1375	1878	0.7609
1.87156	1371	1830	0.7611
1.87256	1280	1840	0.7611
1.87356	1393	1813	0.7611
1.87456	1372	1824	0.7609
1.87556	1410	1816	0.7608
1.87656	1334	1783	0.7607
1.87756	1319	1796	0.7606
1.87856	1402	1825	0.7605
1.87956	1387	1825	0.7603
1.88056	1421	1740	0.7602
1.88156	1365	1826	0.7602
1.88256	1377	1847	0.7603
1.88356	1433	1880	0.7603
1.88456	1365	1856	0.7602
1.88556	1373	1830	0.7601
1.88656	1316	1734	0.76
1.88756	1335	1846	0.7598
1.88856	1371	1848	0.7596
1.88956	1324	1777	0.7593
1.89056	1349	1828	0.7589
1.89156	1351	1816	0.7585
1.89256	1380	1819	0.7581
1.89356	1380	1814	0.7578
1.89456	1311	1722	0.7574
1.89556	1336	1868	0.7571
1.89656	1396	1823	0.7567
1.89756	1353	1799	0.7564
1.89856	1470	1812	0.7561
1.89956	1424	1826	0.7559
1.90056	1363	1750	0.7559
1.90156	1398	1832	0.756
1.90256	1307	1755	0.7561
1.90356	1325	1861	0.7561
1.90456	1349	1805	0.756
1.90556	1366	1814	0.7559
1.90656	1362	1772	0.7557
1.90756	1282	1704	0.7556
1.90856	1299	1800	0.7555
1.90956	1396	1841	0.7553
1.91056	1378	1872	0.7551
1.91156	1404	1855	0.7549
1.91256	1415	1812	0.7547
1.91356	1345	1857	0.7546
1.91456	1376	1757	0.7544
1.91556	1389	1826	0.7543
1.91656	1333	1872	0.7542
1.91756	1308	1805	0.754
1.91856	1364	1773	0.7538
1.91956	1342	1821	0.7535
1.92056	1392	1845	0.7533
1.92156	1328	1758	0.753
1.92256	1354	1823	0.7528
1.92356	1370	1870	0.7526
1.92456	1401	1818	0.7523
1.92556	1347	1787	0.7521
1.92656	1379	1896	0.7519
1.92756	1372	1857	0.7517
1.92856	1338	1782	0.7514
1.92956	1378	1753	0.7512
1.93056	1333	1754	0.7511
1.93156	1280	1847	0.7509
1.93256	1299	1809	0.7507
1.93356	1342	1779	0.7503
1.93456	1355	1786	0.75
1.93556	1479	1838	0.7498
1.93656	1396	1856	0.7497
1.93756	1443	1801	0.7497
1.93856	1393	1825	0.7498
1.93956	1371	1753	0.75
1.94056	1340	1754	0.7503
1.94156	1369	1817	0.7506
1.94256	1341	1852	0.7509
1.94356	1370	1853	0.7511
1.94456	1343	1771	0.7513
1.94556	1354	1874	0.7514
1.94656	1326	1784	0.7514
1.94756	1357	1788	0.7514
1.94856	1346	1724	0.7514
1.94956	1348	1756	0.7515
1.95056	1424	1826	0.7517
1.95156	1328	1777	0.7519
1.95256	1422	1800	0.7522
1.95356	1371	1753	0.7525
1.95456	1422	1791	0.7529
1.95556	1325	1812	0.7534
1.95656	1379	1793	0.7539
1.95756	1407	1870	0.7543
1.95856	1332	1746	0.7547
1.95956	1373	1820	0.7551
1.96056	1345	1820	0.7554
1.96156	1398	1700	0.7557
1.96256	1377	1891	0.7561
1.96356	1301	1807	0.7564
1.96456	1384	1821	0.7566
1.96556	1349	1789	0.7568
1.96656	1392	1807	0.7569
1.96756	1353	1756	0.7571
1.96856	1325	1813	0.7573
1.96956	1341	1848	0.7574
1.97056	1312	1804	0.7573
1.97156	1421	1820	0.7572
1.97256	1356	1764	0.7572
1.97356	1342	1868	0.7571
1.97456	1329	1817	0.757
1.97556	1359	1807	0.7568
1.97656	1361	1903	0.7565
1.97756	1385	1787	0.7562
1.97856	1395	1804	0.7559
1.97956	1422	1803	0.7557
1.98056	1360	1834	0.7556
1.98156	1394	1816	0.7556
1.98256	1375	1857	0.7555
1.98356	1324	1824	0.7554
1.98456	1344	1777	0.7552
1.98556	1336	1794	0.755
1.98656	1334	1815	0.7548
1.98756	1389	1851	0.7546
1.98856	1380	1772	0.7543
1.98956	1348	1792	0.7542
1.99056	1324	1825	0.754
1.99156	1325	1842	0.7538
1.99256	1411	1842	0.7535
1.99356	1363	1791	0.7532
1.99456	1439	1792	0.753
1.99556	1402	1836	0.753
1.99656	1296	1835	0.7529
1.99756	1402	1863	0.7528
1.99856	1353	1819	0.7527
1.99956	1369	1849	0.7525
2.00056	1383	1803	0.7523
2.00156	1377	1827	0.7522
2.00256	1407	1875	0.7521
2.00356	1332	1822	0.752
2.00456	1332	1776	0.7518
2.00556	1347	1831	0.7516
2.00656	1300	1872	0.7514
2.00756	1353	1844	0.751
2.00856	1391	1789	0.7506
2.00956	1317	1804	0.7503
2.01056	1345	1798	0.7499
2.01156	1326	1754	0.7496
2.01256	1364	1834	0.7493
2.01356	1330	1820	0.749
2.01456	1386	1818	0.7487
2.01556	1349	1837	0.7484
2.01656	1348	1771	0.7482
2.01756	1363	1774	0.748
2.01856	1267	1770	0.7478
2.01956	1484	1813	0.7477
2.02056	1329	1797	0.7477
2.02156	1336	1813	0.7477
2.02256	1347	1778	0.7477
2.02356	1350	1832	0.7477
2.02456	1334	1779	0.7477
2.02556	1382	1838	0.7477
2.02656	1299	1796	0.7477
2.02756	1420	1821	0.7476
2.02856	1348	1871	0.7476
2.02956	1370	1809	0.7476
2.03056	1400	1842	0.7476
2.03156	1365	1774	0.7476
2.03256	1362	1812	0.7477
2.03356	1353	1819	0.7478
2.03456	1361	1859	0.7479
2.03556	1393	1758	0.748
2.03656	1365	1739	0.7481
2.03756	1396	1827	0.7484
2.03856	1349	1801	0.7487
2.03956	1334	1746	0.749
2.04056	1390	1826	0.7494
2.04156	1362	1819	0.7497
2.04256	1411	1826	0.75
2.04356	1363	1814	0.7504
2.04456	1371	1885	0.7507
2.04556	1385	1767	0.751
2.04656	1361	1800	0.7513
2.04756	1326	1810	0.7516
2.04856	1371	1731	0.7519
2.04956	1412	1772	0.7522
2.05056	1379	1830	0.7527
2.05156	1419	1849	0.7531
2.05256	1376	1823	0.7536
2.05356	1332	1783	0.754
2.05456	1302	1755	0.7544
2.05556	1314	1800	0.7546
2.05656	1380	1778	0.7549
[truncated: 35,733 more rows]

## Sheet: Sheet2
0.057813	3709	3133	1.1838
0.058813	3690	3000	1.1839
0.059813	3654	3095	1.184
0.060813	3748	3029	1.1842
0.061813	3641	2997	1.1845
0.062813	3782	3040	1.1849
0.063813	3601	3081	1.1854
0.064812	3769	3085	1.186
0.065813	3773	3113	1.1865
0.066813	3679	2994	1.1872
0.067813	3630	3131	1.1878
0.068813	3663	3137	1.1884
0.069813	3635	2995	1.1888
0.070813	3705	3163	1.1893
0.071813	3774	3134	1.1897
0.072813	3699	3059	1.1901
0.073813	3714	3112	1.1905
0.074813	3686	3129	1.1909
0.075813	3607	3080	1.1912
0.076813	3668	3078	1.1915
0.077813	3701	3105	1.1917
0.078813	3733	3095	1.1919
0.079813	3757	3115	1.1921
0.080813	3672	3065	1.1923
0.081813	3678	3165	1.1926
0.082813	3672	3082	1.1927
0.083813	3669	3133	1.1928
0.084813	3693	3083	1.1928
0.085813	3739	3071	1.1929
0.086813	3582	3005	1.193
0.087813	3620	3117	1.193
0.088813	3721	3016	1.1931
0.089813	3631	3094	1.1932
0.090813	3632	3051	1.1932
0.091813	3630	3017	1.1933
0.092813	3596	2966	1.1933
0.093813	3630	3081	1.1934
0.094813	3686	3050	1.1935
0.095813	3748	3043	1.1937
0.096813	3726	3035	1.1939
0.097813	3691	3064	1.1942
0.098813	3616	2965	1.1946
0.099813	3781	3010	1.195
0.100813	3632	3069	1.1956
0.101813	3649	2963	1.1961
0.102813	3625	3066	1.1967
0.103813	3715	2961	1.1972
0.104813	3602	3087	1.1978
0.105813	3706	3055	1.1984
0.106813	3680	3017	1.1989
0.107813	3686	3157	1.1993
0.108813	3657	3001	1.1998
0.109813	3686	3043	1.2002
0.110813	3701	3068	1.2006
0.111813	3643	3085	1.201
0.112813	3654	3090	1.2013
0.113813	3601	3139	1.2014
0.114813	3608	3094	1.2014
0.115813	3664	3081	1.2013
0.116813	3624	3101	1.2011
0.117813	3609	3076	1.2008
0.118813	3586	3095	1.2004
0.119813	3637	3081	1.1999
0.120813	3661	3093	1.1993
0.121813	3551	3053	1.1988
0.122813	3675	3036	1.1982
0.123813	3588	3079	1.1976
0.124813	3727	3152	1.197
0.125813	3627	3071	1.1964
0.126813	3613	3034	1.1958
0.127813	3680	2922	1.1952
0.128813	3758	3060	1.1949
0.129813	3699	3005	1.1947
0.130813	3655	3018	1.1947
0.131813	3711	3119	1.1947
0.132813	3912	3031	1.1948
0.133813	3681	3019	1.1952
0.134813	3722	3003	1.1956
0.135813	3518	3058	1.1961
0.136813	3684	3061	1.1965
0.137813	3785	3059	1.1969
0.138813	3634	3156	1.1973
0.139813	3695	3097	1.1976
0.140813	3727	2994	1.1978
0.141813	3754	3034	1.1982
0.142813	3642	3045	1.1986
0.143813	3668	3078	1.199
0.144813	3679	3124	1.1994
0.145813	3636	3072	1.1997
0.146813	3701	3076	1.1998
0.147813	3710	3028	1.2
0.148813	3755	3100	1.2003
0.149813	3727	3008	1.2006
0.150813	3669	3061	1.2009
0.151813	3702	3109	1.2013
0.152813	3754	3189	1.2015
0.153813	3751	3170	1.2017
0.154813	3752	3069	1.2018
0.155813	3673	2979	1.2019
0.156813	3619	3150	1.2021
0.157813	3545	3085	1.2021
0.158813	3684	3075	1.202
0.159813	3518	3105	1.2018
0.160813	3668	3102	1.2014
0.161813	3692	3108	1.2009
0.162813	3699	3057	1.2005
0.163813	3788	3086	1.2001
0.164813	3686	3035	1.1998
0.165813	3719	3148	1.1996
0.166813	3664	3057	1.1994
0.167813	3613	3057	1.1991
0.168813	3678	3101	1.1989
0.169813	3653	3081	1.1986
0.170813	3611	3177	1.1982
0.171813	3715	3019	1.1978
0.172813	3710	3045	1.1974
0.173813	3769	3137	1.1971
0.174813	3571	3111	1.1968
0.175813	3656	3091	1.1965
0.176813	3687	2980	1.1961
0.177813	3623	3011	1.1959
0.178813	3690	3068	1.1957
0.179813	3654	3099	1.1956
0.180813	3726	3080	1.1954
0.181813	3733	3225	1.1952
0.182813	3834	3009	1.1951
0.183813	3759	3026	1.1951
0.184813	3727	3071	1.1953
0.185813	3763	3103	1.1956
0.186813	3701	3142	1.1959
0.187813	3747	3018	1.1962
0.188813	3605	3133	1.1965
0.189813	3748	3029	1.1967
0.190813	3806	3155	1.197
0.191813	3763	3136	1.1973
0.192813	3727	3010	1.1976
0.193813	3660	2973	1.198
0.194813	3576	3136	1.1985
0.195813	3656	3053	1.1988
0.196813	3767	3112	1.199
0.197813	3676	3059	1.1992
0.198813	3771	3005	1.1995
0.199813	3650	3048	1.1998
0.200813	3821	3134	1.2002
0.201813	3687	3072	1.2006
0.202813	3763	3123	1.201
0.203813	3739	3116	1.2014
0.204813	3714	3037	1.2017
0.205813	3644	3092	1.202
0.206813	3697	3153	1.2023
0.207813	3810	3135	1.2024
0.208813	3690	3070	1.2026
0.209813	3695	2993	1.2028
0.210813	3664	3071	1.203
0.211813	3773	3161	1.2031
0.212813	3702	2988	1.2033
0.213813	3610	3027	1.2035
0.214813	3649	3027	1.2037
0.215813	3633	2989	1.2039
0.216813	3643	3051	1.2041
0.217813	3685	3053	1.2043
0.218813	3587	3019	1.2044
0.219813	3614	3130	1.2045
0.220813	3650	3080	1.2044
0.221813	3646	3129	1.2042
0.222813	3608	3068	1.2039
0.223813	3645	2985	1.2035
0.224813	3681	2920	1.2032
0.225813	3593	2955	1.2031
0.226813	3662	3129	1.2031
0.227813	3654	3080	1.203
0.228813	3696	3023	1.2028
0.229813	3730	2988	1.2027
0.230813	3601	3047	1.2027
0.231813	3588	3089	1.2027
0.232813	3671	3162	1.2025
0.233813	3612	3047	1.2023
0.234813	3662	3068	1.2019
0.235813	3786	2971	1.2016
0.236813	3664	2999	1.2015
0.237813	3739	2969	1.2016
0.238813	3794	3113	1.2018
0.239813	3690	3000	1.2021
0.240813	3757	2976	1.2025
0.241813	3616	3056	1.2029
0.242813	3629	3271	1.2033
0.243813	3676	3024	1.2034
0.244813	3651	3073	1.2034
0.245813	3634	3018	1.2034
0.246813	3742	2973	1.2035
0.247813	3637	3054	1.2036
0.248813	3641	2955	1.2038
0.249813	3683	3061	1.204
0.250813	3728	2957	1.2043
0.251813	3618	3015	1.2046
0.252813	3633	3047	1.2049
0.253813	3706	2978	1.2053
0.254813	3646	3025	1.2056
0.255813	3590	3098	1.2059
0.256813	3689	2986	1.2061
0.257813	3765	2980	1.2064
0.258813	3675	2985	1.2068
0.259813	3516	3063	1.2072
0.260813	3650	2950	1.2075
0.261813	3608	2941	1.2078
0.262813	3592	3038	1.2081
0.263813	3753	2994	1.2084
0.264813	3724	2986	1.2088
0.265813	3726	3101	1.2092
0.266813	3624	2914	1.2097
0.267813	3652	3030	1.2101
0.268813	3712	3045	1.2106
0.269813	3595	2943	1.211
0.270813	3641	2980	1.2115
0.271813	3662	2995	1.2119
0.272813	3702	2969	1.2124
0.273813	3627	2996	1.2129
0.274813	3677	3051	1.2134
0.275813	3696	2960	1.2138
0.276813	3639	2957	1.2143
0.277813	3643	3020	1.2148
0.278813	3596	3024	1.2152
0.279813	3668	3049	1.2156
0.280813	3739	2932	1.2159
0.281813	3637	3120	1.2162
0.282813	3720	3010	1.2165
0.283813	3709	3048	1.2167
0.284813	3610	3053	1.2169
0.285813	3565	2888	1.217
0.286813	3618	2964	1.2172
0.287813	3713	2927	1.2173
0.288813	3619	2935	1.2176
0.289813	3536	3049	1.2179
0.290813	3703	2971	1.2181
0.291813	3639	2997	1.2182
0.292813	3717	3012	1.2184
0.293813	3548	2999	1.2186
0.294813	3591	2931	1.2187
0.295813	3641	3013	1.2187
0.296813	3598	2938	1.2188
0.297813	3671	2978	1.2188
0.298813	3602	3050	1.2189
0.299813	3662	3034	1.2189
0.300813	3641	3007	1.2188
0.301813	3631	2974	1.2187
0.302813	3543	2964	1.2185
0.303813	3670	3000	1.2184
0.304813	3567	2941	1.2182
0.305813	3650	2924	1.2181
0.306813	3590	2890	1.2181
0.307813	3740	2945	1.2181
0.308813	3607	2974	1.2183
0.309813	3746	2971	1.2186
0.310813	3653	2936	1.2189
0.311813	3705	3013	1.2193
0.312813	3648	3004	1.2197
0.313813	3735	2918	1.2201
0.314813	3631	2911	1.2207
0.315813	3653	2961	1.2213
0.316813	3559	2965	1.2218
0.317813	3620	2857	1.2224
0.318813	3560	2952	1.2229
0.319813	3555	2934	1.2234
0.320813	3606	2923	1.2238
0.321813	3650	3026	1.2242
0.322813	3582	3022	1.2244
0.323813	3572	2983	1.2246
0.324813	3572	3007	1.2246
0.325813	3557	2934	1.2245
0.326813	3659	2986	1.2243
0.327813	3633	2956	1.2242
0.328813	3616	2933	1.2241
0.329813	3525	2916	1.224
0.330813	3541	2951	1.2238
0.331813	3642	2920	1.2237
0.332813	3637	2955	1.2235
0.333813	3712	2974	1.2235
0.334813	3583	2930	1.2235
0.335813	3737	2910	1.2236
0.336813	3549	2887	1.2238
0.337813	3647	2979	1.224
0.338813	3633	2885	1.2243
0.339813	3585	2929	1.2246
0.340813	3654	2894	1.225
0.341813	3693	3036	1.2253
0.342813	3597	3000	1.2257
0.343813	3681	2820	1.226
0.344813	3650	2867	1.2264
0.345813	3619	2927	1.227
0.346813	3558	2894	1.2276
0.347813	3685	2909	1.2282
0.348813	3621	2966	1.2288
0.349813	3637	2867	1.2294
0.350813	3604	2943	1.2301
0.351813	3599	2891	1.2307
0.352813	3673	2907	1.2313
0.353813	3633	2924	1.2319
0.354813	3629	2918	1.2326
0.355813	3685	2938	1.2332
0.356813	3707	2958	1.2339
0.357813	3609	2965	1.2345
0.358813	3552	3001	1.235
0.359813	3759	2936	1.2354
0.360813	3600	2878	1.2359
0.361813	3579	2926	1.2363
0.362813	3572	2977	1.2367
0.363813	3636	2898	1.2369
0.364813	3660	2933	1.2372
0.365813	3598	2960	1.2374
0.366813	3601	2942	1.2376
0.367813	3623	2914	1.2377
0.368813	3614	3011	1.2378
0.369813	3614	2877	1.2378
0.370813	3542	2858	1.2378
0.371813	3531	2940	1.2378
0.372813	3512	2957	1.2377
0.373813	3669	2902	1.2375
0.374813	3556	2969	1.2372
0.375813	3637	2932	1.237
0.376813	3662	2921	1.2367
0.377813	3573	2975	1.2365
0.378813	3648	2820	1.2363
0.379813	3696	2909	1.2362
0.380813	3658	2957	1.2362
0.381813	3641	2908	1.2363
0.382813	3517	2955	1.2364
0.383813	3525	2938	1.2363
0.384813	3698	2952	1.2362
0.385813	3597	2945	1.236
0.386813	3613	2949	1.2359
0.387813	3729	2968	1.2357
0.388813	3587	2904	1.2356
0.389813	3612	2971	1.2355
0.390813	3626	2846	1.2354
0.391813	3659	2880	1.2354
0.392813	3585	2901	1.2355
0.393813	3671	2879	1.2356
0.394813	3633	2965	1.2358
0.395813	3665	2888	1.2361
0.396813	3623	2875	1.2364
0.397813	3604	2829	1.2367
0.398813	3669	2969	1.2372
0.399813	3529	2833	1.2376
0.400813	3614	3234	1.2379
0.401813	3634	2974	1.2379
0.402813	3478	2942	1.2377
0.403813	3690	2873	1.2374
0.404813	3688	2897	1.2372
0.405813	3618	2959	1.2372
0.406813	3699	2957	1.2371
0.407813	3532	2951	1.2371
0.408813	3611	2915	1.2369
0.409813	3611	2892	1.2368
0.410813	3590	2890	1.2367
0.411813	3656	2935	1.2367
0.412813	3629	2943	1.2366
0.413813	3604	2915	1.2366
0.414813	3710	2922	1.2366
0.415813	3694	3007	1.2367
0.416813	3716	2908	1.2368
0.417813	3592	2933	1.2369
0.418813	3598	2873	1.2371
0.419813	3616	2887	1.2373
0.420813	3677	2896	1.2375
0.421813	3713	2903	1.2379
0.422813	3631	2821	1.2383
0.423813	3725	2796	1.2389
0.424813	3571	2872	1.2397
0.425813	3697	2880	1.2406
0.426813	3578	2923	1.2415
0.427813	3612	2978	1.2422
0.428813	3613	2864	1.2429
0.429813	3501	2856	1.2434
0.430813	3738	2859	1.244
0.431813	3593	2929	1.2446
0.432813	3635	2884	1.2452
0.433813	3639	2932	1.2458
0.434813	3541	2907	1.2462
0.435813	3692	2840	1.2467
0.436813	3555	2894	1.2471
0.437813	3713	2961	1.2476
0.438813	3632	2893	1.248
0.439813	3615	2907	1.2484
0.440813	3666	2962	1.2487
0.441813	3584	2950	1.2489
0.442813	3582	2918	1.2491
0.443813	3701	2856	1.2492
0.444813	3596	2860	1.2493
0.445813	3670	2950	1.2495
0.446813	3575	2899	1.2497
0.447813	3620	2850	1.2498
0.448813	3621	2893	1.25
0.449813	3650	2938	1.2501
0.450813	3611	2899	1.2502
0.451813	3631	2890	1.2503
0.452813	3577	2934	1.2504
0.453813	3637	2891	1.2504
0.454813	3650	2916	1.2504
0.455813	3537	2908	1.2504
0.456813	3618	2962	1.2502
0.457813	3525	2809	1.2501
0.458813	3547	2906	1.2498
0.459813	3589	2869	1.2496
0.460813	3560	2909	1.2493
0.461813	3623	2992	1.249
0.462813	3659	2901	1.2486
0.463813	3610	2885	1.2482
0.464813	3586	2872	1.2479
0.465813	3596	2791	1.2476
0.466813	3573	2997	1.2474
0.467813	3628	2949	1.2471
0.468813	3616	2921	1.2468
0.469813	3567	2828	1.2464
0.470813	3663	2893	1.2462
0.471813	3553	2840	1.246
0.472813	3576	2948	1.2458
0.473813	3551	3025	1.2455
0.474813	3575	2904	1.245
0.475813	3614	2956	1.2445
0.476813	3599	2874	1.244
0.477813	3588	2866	1.2435
0.478813	3611	2927	1.2431
0.479813	3613	2870	1.2427
0.480813	3610	2864	1.2423
0.481813	3748	2917	1.2421
0.482813	3662	2938	1.2421
0.483813	3554	2967	1.242
0.484813	3555	3010	1.2418
0.485813	3579	2907	1.2414
0.486813	3652	2872	1.2411
0.487813	3599	2968	1.2407
0.488813	3589	2940	1.2404
0.489813	3673	2870	1.24
0.490813	3636	2958	1.2398
0.491813	3590	2917	1.2395
0.492813	3615	2903	1.2393
0.493813	3616	2975	1.2391
0.494813	3613	2810	1.2389
0.495813	3494	2889	1.2387
0.496813	3665	2815	1.2386
0.497813	3623	2950	1.2386
0.498813	3583	2924	1.2386
0.499813	3576	2879	1.2386
0.500813	3601	2870	1.2386
0.501813	3640	2946	1.2386
0.502813	3659	2853	1.2387
0.503813	3486	2812	1.2388
0.504813	3671	2881	1.239
0.505813	3662	2907	1.2393
0.506813	3679	2835	1.2397
0.507813	3579	2849	1.2402
0.508813	3571	2892	1.2407
0.509813	3705	2878	1.2412
0.510813	3630	2801	1.2418
0.511813	3544	2854	1.2425
0.512813	3526	2927	1.2432
0.513813	3671	2979	1.2437
0.514813	3631	2837	1.2441
0.515813	3625	2910	1.2446
0.516813	3563	2984	1.245
0.517813	3638	2821	1.2453
0.518813	3595	2963	1.2456
0.519813	3620	2897	1.2459
0.520813	3699	2827	1.2461
0.521813	3617	2890	1.2465
0.522813	3693	2902	1.2469
0.523813	3590	2892	1.2473
0.524813	3566	2945	1.2477
0.525813	3639	2966	1.248
0.526813	3617	2973	1.2481
0.527813	3561	2946	1.2481
0.528813	3756	2921	1.248
0.529813	3604	2880	1.2479
0.530813	3599	2992	1.2479
0.531813	3641	2987	1.2478
0.532813	3618	2987	1.2475
0.533813	3533	2952	1.2471
0.534813	3570	2903	1.2466
0.535813	3649	2854	1.2461
0.536813	3562	2973	1.2456
0.537813	3515	2921	1.2451
0.538813	3643	2902	1.2445
0.539813	3602	2906	1.2439
0.540813	3690	2988	1.2434
0.541813	3536	2883	1.2429
0.542813	3693	2918	1.2424
0.543813	3616	2965	1.2419
0.544813	3650	2906	1.2415
0.545813	3543	2882	1.2411
0.546813	3683	2979	1.2408
0.547813	3684	2905	1.2405
0.548813	3638	3013	1.2402
0.549813	3652	2894	1.2399
0.550813	3619	2916	1.2397
0.551813	3617	2903	1.2395
0.552813	3638	2999	1.2393
0.553813	3619	2960	1.2391
0.554813	3560	2981	1.2387
0.555813	3632	2873	1.2384
0.556813	3684	2838	1.2381
0.557813	3635	2896	1.238
0.558813	3640	2971	1.238
0.559813	3632	2884	1.238
0.560813	3634	2855	1.2381
0.561813	3560	3041	1.2381
0.562813	3618	2974	1.2381
0.563813	3704	2926	1.2379
0.564813	3669	2885	1.2379
0.565813	3685	3000	1.2379
0.566813	3580	2928	1.2379
0.567813	3651	2878	1.2379
0.568813	3675	2988	1.238
0.569813	3590	2895	1.238
0.570813	3594	2934	1.2381
0.571813	3545	2952	1.2381
0.572813	3712	2955	1.238
0.573813	3673	2959	1.2379
0.574813	3712	2882	1.2379
0.575813	3621	2986	1.238
0.576813	3608	2899	1.238
0.577813	3688	2873	1.2381
0.578813	3656	2891	1.2383
0.579813	3576	2964	1.2386
0.580813	3689	3029	1.2387
0.581813	3531	2988	1.2388
0.582813	3561	2960	1.2386
0.583813	3557	2863	1.2384
0.584813	3539	2927	1.2381
0.585813	3610	2964	1.2378
0.586813	3582	2939	1.2374
0.587813	3524	2957	1.2369
0.588813	3542	3042	1.2363
0.589813	3597	2916	1.2356
0.590813	3526	3030	1.2348
0.591813	3617	2896	1.234
0.592813	3567	2997	1.2331
0.593813	3620	2880	1.2323
0.594813	3703	3021	1.2315
0.595813	3609	3037	1.2308
0.596813	3655	2925	1.23
0.597813	3655	3014	1.2293
0.598813	3619	2907	1.2287
0.599813	3623	2955	1.2281
0.600813	3707	3004	1.2276
0.601813	3594	2969	1.2271
0.602813	3513	2923	1.2267
0.603813	3664	2895	1.2262
0.604813	3647	2888	1.2259
0.605813	3561	2966	1.2256
0.606813	3578	2905	1.2254
0.607813	3542	3000	1.2252
0.608813	3709	2959	1.2249
0.609813	3659	2962	1.2247
0.610813	3626	2950	1.2245
0.611813	3588	2928	1.2244
0.612813	3558	2894	1.2243
0.613813	3610	2967	1.2242
0.614813	3626	2941	1.2241
0.615813	3672	2897	1.224
0.616813	3620	2968	1.2241
0.617813	3618	2913	1.2242
0.618813	3629	2977	1.2243
0.619813	3628	2960	1.2244
0.620813	3624	2897	1.2245
0.621813	3688	2938	1.2247
0.622813	3686	2912	1.225
0.623813	3680	2916	1.2255
0.624813	3516	2932	1.2259
0.625813	3627	2971	1.2263
0.626813	3605	2938	1.2266
0.627813	3640	2910	1.227
0.628813	3710	3009	1.2273
0.629813	3648	3020	1.2276
0.630813	3639	2946	1.2279
0.631813	3610	2997	1.2281
0.632813	3605	2979	1.2283
0.633813	3667	2940	1.2284
0.634813	3665	2934	1.2285
0.635813	3641	2977	1.2287
0.636813	3593	2895	1.2288
0.637813	3611	3009	1.229
0.638813	3690	2895	1.2291
0.639813	3704	3043	1.2293
0.640813	3697	3026	1.2294
0.641813	3673	2940	1.2296
0.642813	3604	2939	1.2297
0.643813	3575	3053	1.2298
0.644813	3624	2963	1.2298
0.645813	3574	2933	1.2297
0.646813	3647	2973	1.2295
0.647813	3666	2944	1.2294
0.648813	3679	2977	1.2293
0.649813	3576	2910	1.2293
0.650813	3741	2958	1.2293
0.651813	3521	2976	1.2293
0.652813	3676	3036	1.2293
0.653813	3704	3019	1.2291
0.654813	3717	3044	1.229
0.655813	3624	2962	1.2288
0.656813	3625	3052	1.2286
0.657813	3572	2906	1.2283
0.658813	3622	2897	1.2281
0.659813	3680	2889	1.2279
0.660813	3595	2971	1.2279
0.661813	3682	2966	1.2278
0.662813	3670	3014	1.2278
0.663813	3702	3044	1.2278
0.664813	3649	2972	1.2277
0.665813	3599	2943	1.2276
0.666813	3678	2859	1.2276
0.667813	3596	2955	1.2276
0.668813	3541	3033	1.2277
0.669813	3563	2912	1.2276
0.670813	3701	3043	1.2274
0.671813	3568	2940	1.2272
0.672813	3629	2946	1.227
0.673813	3560	2947	1.2268
0.674813	3647	2965	1.2266
0.675813	3606	2932	1.2264
0.676813	3553	2930	1.2262
0.677813	3601	3003	1.226
0.678813	3730	2980	1.2257
0.679813	3632	2974	1.2255
0.680813	3579	2943	1.2253
0.681813	3642	2928	1.2252
0.682813	3675	2908	1.2251
0.683813	3667	2933	1.2251
0.684813	3576	2923	1.2252
0.685813	3689	2935	1.2254
0.686813	3596	2958	1.2255
0.687813	3596	3046	1.2257
0.688813	3643	2934	1.2257
0.689813	3708	2988	1.2258
0.690813	3579	2926	1.2258
0.691813	3715	3013	1.2259
0.692813	3689	2875	1.2261
0.693813	3675	2974	1.2263
0.694813	3689	2992	1.2266
0.695813	3545	2966	1.2269
0.696813	3649	3077	1.227
0.697813	3515	3066	1.227
0.698813	3595	2929	1.2268
0.699813	3618	3010	1.2264
0.700813	3645	2957	1.2261
0.701813	3733	2948	1.2258
0.702813	3632	3075	1.2256
0.703813	3657	3035	1.2253
0.704813	3679	2962	1.225
0.705813	3666	2963	1.2248
0.706813	3721	2991	1.2246
0.707813	3618	2988	1.2244
0.708813	3686	2918	1.2244
0.709813	3666	2950	1.2244
0.710813	3682	2983	1.2244
0.711813	3956	3066	1.2246
0.712813	3645	2974	1.2249
0.713813	3675	2996	1.2252
0.714813	3628	2976	1.2255
0.715813	3552	2948	1.2258
0.716813	3697	3023	1.226
0.717813	3660	3048	1.2261
0.718813	3698	3073	1.2261
0.719813	3522	2940	1.226
0.720813	3612	2943	1.2259
0.721813	3675	2961	1.2258
0.722813	3682	2971	1.2257
0.723813	3673	2997	1.2256
0.724813	3660	2991	1.2256
0.725813	3631	2936	1.2256
0.726813	3615	3028	1.2256
0.727813	3701	2949	1.2256
0.728813	3684	2900	1.2256
0.729813	3652	2979	1.2257
0.730813	3659	2989	1.2259
0.731813	3717	3097	1.226
0.732813	3626	3059	1.226
0.733813	3664	2994	1.2259
0.734813	3642	2994	1.2258
0.735813	3660	2983	1.2257
0.736813	3642	3045	1.2255
0.737813	3621	3070	1.2252
0.738813	3681	2997	1.2249
0.739813	3691	2959	1.2246
0.740813	3640	3096	1.2243
0.741813	3696	2850	1.224
0.742813	3623	2974	1.2238
0.743813	3659	2956	1.2237
0.744813	3724	2883	1.2237
0.745813	3690	3035	1.2238
0.746813	3563	3049	1.2239
0.747813	3678	3021	1.2239
0.748813	3561	3037	1.2238
0.749813	3635	3107	1.2235
0.750813	3530	3021	1.223
0.751813	3644	2996	1.2224
0.752813	3651	3008	1.2218
0.753813	3705	3002	1.2213
0.754813	3609	2951	1.2208
0.755813	3576	2988	1.2203
0.756813	3649	3089	1.2198
0.757813	3738	3050	1.2192
0.758813	3709	2923	1.2188
0.759813	3687	3124	1.2184
0.760813	3621	3067	1.218
0.761813	3709	3005	1.2175
0.762813	3598	2976	1.2171
0.763813	3668	2998	1.2167
0.764813	3687	2933	1.2163
0.765813	3640	2972	1.2161
0.766813	3720	2908	1.2161
0.767813	3689	3016	1.2161
0.768813	3722	2898	1.2163
0.769813	3660	2940	1.2167
0.770813	3661	2972	1.2171
0.771813	3576	2985	1.2175
0.772813	3684	2964	1.2179
0.773813	3641	2959	1.2183
0.774813	3640	3027	1.2187
0.775813	3781	3026	1.2191
0.776813	3780	2952	1.2195
0.777813	3584	3043	1.22
0.778813	3677	3018	1.2205
0.779813	3692	3031	1.2208
0.780813	3807	3010	1.2212
0.781813	3556	2954	1.2216
0.782813	3600	3022	1.2219
0.783813	3735	2962	1.2222
0.784813	3622	3029	1.2224
0.785813	3703	3058	1.2226
0.786813	3642	3032	1.2228
0.787813	3620	3019	1.2228
0.788813	3755	3093	1.2228
0.789813	3762	2996	1.2227
0.790813	3592	2905	1.2228
0.791813	3688	3048	1.2228
0.792813	3600	2958	1.2229
0.793813	3642	2915	1.2229
0.794813	3648	2920	1.223
0.795813	3602	3052	1.2232
0.796813	3717	2958	1.2233
0.797813	3607	3035	1.2233
0.798813	3716	3012	1.2234
0.799813	3653	2981	1.2234
0.800813	3643	3086	1.2234
0.801813	3678	2978	1.2233
0.802813	3629	3123	1.2232
0.803813	3686	3030	1.2229
0.804813	3623	3011	1.2226
0.805813	3706	3117	1.2222
0.806813	3631	2984	1.2218
0.807813	3736	3036	1.2214
0.808813	3497	2934	1.221
0.809813	3719	3049	1.2205
0.810813	3611	3112	1.2201
0.811813	3640	2992	1.2195
0.812813	3601	2987	1.219
0.813813	3637	3017	1.2184
0.814813	3625	2990	1.2178
0.815813	3773	3016	1.2173
0.816813	3696	3100	1.2169
0.817813	3680	2984	1.2165
0.818813	3662	2977	1.2162
0.819813	3623	2978	1.2159
0.820813	3741	3032	1.2157
0.821813	3676	3008	1.2156
0.822813	3724	3067	1.2155
0.823813	3664	2946	1.2154
0.824813	3671	3049	1.2154
0.825813	3676	2928	1.2154
0.826813	3524	3064	1.2154
0.827813	3632	3043	1.2153
0.828813	3708	2973	1.2151
0.829813	3605	3056	1.215
0.830813	3719	2971	1.2149
0.831813	3675	3056	1.2148
0.832813	3653	2940	1.2147
0.833813	3648	2973	1.2147
0.834813	3575	3015	1.2147
0.835813	3691	3096	1.2147
0.836813	3648	2994	1.2146
0.837813	3702	3021	1.2145
0.838813	3635	2974	1.2144
0.839813	3667	3075	1.2144
0.840813	3717	3011	1.2143
0.841813	3646	2974	1.2143
0.842813	3641	2981	1.2143
0.843813	3669	3073	1.2143
0.844813	3635	3004	1.2143
0.845813	3705	3065	1.2143
0.846813	3654	2917	1.2142
0.847813	3675	3010	1.2143
0.848813	3589	3034	1.2143
0.849813	3543	2969	1.2143
0.850813	3647	3004	1.2143
0.851813	3711	3005	1.2142
0.852813	3719	3054	1.2141
0.853813	3698	3067	1.2141
0.854813	3706	3013	1.2141
0.855813	3590	2999	1.2141
0.856813	3641	2895	1.2142
0.857813	3625	2943	1.2143
0.858813	3834	3072	1.2145
0.859813	3571	2983	1.2147
0.860813	3652	3097	1.2149
0.861813	3706	3008	1.215
0.862813	3557	3044	1.215
0.863813	3733	3053	1.215
0.864813	3536	2971	1.215
0.865813	3594	3059	1.2148
0.866813	3702	3084	1.2146
0.867813	3635	2956	1.2143
0.868813	3636	2937	1.2141
0.869813	3677	3121	1.2139
0.870813	3709	3018	1.2137
0.871813	3716	2923	1.2136
0.872813	3600	2900	1.2136
0.873813	3636	3015	1.2137
0.874813	3730	2996	1.2139
0.875813	3624	2952	1.2141
0.876813	3661	2904	1.2144
0.877813	3628	3009	1.2147
0.878813	3651	2991	1.2151
0.879813	3713	3022	1.2154
0.880813	3716	3092	1.2157
0.881813	3665	3082	1.216
0.882813	3617	3078	1.2161
0.883813	3637	3028	1.2161
0.884813	3570	3089	1.216
0.885813	3623	3078	1.2157
0.886813	3648	3038	1.2153
0.887813	3682	2959	1.2148
0.888813	3541	3075	1.2145
0.889813	3642	3045	1.214
0.890813	3695	3016	1.2135
0.891813	3625	3127	1.2129
0.892813	3681	3048	1.2124
0.893813	3711	3015	1.2118
0.894813	3759	3052	1.2113
0.895813	3585	3126	1.2109
0.896813	3690	2988	1.2104
0.897813	3654	3083	1.2099
0.898813	3742	3031	1.2095
0.899813	3678	3024	1.2091
0.900813	3601	3029	1.2088
0.901813	3550	3132	1.2084
0.902813	3665	3057	1.2079
0.903813	3761	3056	1.2073
0.904813	3659	3015	1.2068
0.905813	3703	3015	1.2065
0.906813	3573	3055	1.2061
0.907813	3658	3045	1.2058
0.908813	3685	3028	1.2054
0.909813	3781	2982	1.2052
0.910813	3632	3018	1.2051
0.911813	3695	3071	1.205
0.912813	3763	2995	1.205
0.913813	3702	3037	1.2051
0.914813	3662	3018	1.2053
0.915813	3752	3073	1.2055
0.916813	3728	3117	1.2058
0.917813	3760	3070	1.206
0.918813	3634	2984	1.2062
0.919813	3648	2991	1.2065
0.920813	3676	2992	1.2068
0.921813	3602	3111	1.2071
0.922813	3768	3107	1.2072
0.923813	3656	3107	1.2073
0.924813	3730	2939	1.2074
0.925813	3695	2974	1.2077
0.926813	3648	2982	1.208
0.927813	3665	3001	1.2083
0.928813	3742	2999	1.2088
0.929813	3565	3039	1.2092
0.930813	3695	3059	1.2095
0.931813	3620	3069	1.2098
0.932813	3624	3054	1.21
0.933813	3624	3042	1.21
0.934813	3630	3004	1.21
0.935813	3667	3031	1.21
0.936813	3624	3021	1.2099
0.937813	3704	3110	1.2098
0.938813	3711	3093	1.2097
0.939813	3625	2988	1.2096
0.940813	3759	3008	1.2095
0.941813	3693	2985	1.2095
0.942813	3548	3078	1.2095
0.943813	3588	2940	1.2095
0.944813	3646	3083	1.2094
0.945813	3669	3054	1.2093
0.946813	3597	3007	1.2091
0.947813	3643	2936	1.209
0.948813	3644	3031	1.2089
0.949813	3681	3092	1.2088
0.950813	3750	3003	1.2087
0.951813	3670	2996	1.2086
0.952813	3681	2995	1.2087
0.953813	3703	3102	1.2088
0.954813	3739	3002	1.209
0.955813	3648	2958	1.2091
0.956813	3560	2972	1.2094
0.957813	3595	3038	1.2096
0.958813	3742	2990	1.2097
0.959813	3618	3005	1.2099
0.960813	3703	3031	1.2101
0.961813	3685	3029	1.2104
0.962813	3656	2994	1.2106
0.963813	3764	3042	1.2109
0.964813	3657	3006	1.2112
0.965813	3673	3015	1.2115
0.966813	3516	3053	1.2117
0.967813	3654	2984	1.2119
0.968813	3735	3078	1.212
0.969813	3615	3213	1.212
0.970813	3723	2945	1.2119
0.971813	3653	3034	1.2118
0.972813	3626	3138	1.2117
0.973813	3701	3121	1.2114
0.974813	3592	3078	1.211
0.975813	3636	2961	1.2106
0.976813	3586	3038	1.2102
0.977813	3589	3031	1.2097
0.978813	3756	3093	1.2092
0.979813	3960	3007	1.2088
0.980813	3714	3062	1.2087
0.981813	3771	2946	1.2088
0.982813	3597	3068	1.2089
0.983813	3599	3046	1.209
0.984813	3735	3002	1.2091
0.985813	3497	3041	1.2091
0.986813	3602	3080	1.209
0.987813	3663	3033	1.2088
0.988813	3682	3086	1.2086
0.989813	3650	2995	1.2083
0.990813	3718	3122	1.2081
0.991813	3763	2981	1.2079
0.992813	3654	3010	1.2078
0.993813	3680	3068	1.2078
0.994813	3687	2982	1.2077
0.995813	3715	3082	1.2078
0.996813	3666	3092	1.2078
0.997813	3727	2995	1.2078
0.998813	3704	2975	1.2079
0.999813	3568	3114	1.2081
1.00081	3686	3127	1.2081
1.00181	3646	3064	1.2079
1.00281	3666	3033	1.2078
1.00381	3579	3067	1.2076
1.00481	3622	3061	1.2073
1.00581	3670	2977	1.2069
1.00681	3595	2985	1.2066
1.00781	3736	3011	1.2064
1.00881	3657	3017	1.2063
1.00981	3680	3042	1.2062
1.01081	3694	3002	1.2062
1.01181	3630	2983	1.2063
1.01281	3644	3013	1.2063
1.01381	3656	3012	1.2064
1.01481	3645	3061	1.2065
1.01581	3599	3028	1.2066
1.01681	3709	3116	1.2065
1.01781	3725	3234	1.2064
1.01881	3660	3029	1.2062
1.01981	3887	3056	1.206
1.02081	3564	3079	1.2058
1.02181	3585	2974	1.2057
1.02281	3685	3065	1.2055
1.02381	3555	3083	1.2053
1.02481	3653	3012	1.205
1.02581	3696	3092	1.2047
1.02681	3643	3024	1.2044
1.02781	3630	3004	1.2042
1.02881	3679	3103	1.2039
1.02981	3582	3041	1.2036
1.03081	3710	3070	1.2033
1.03181	3663	3058	1.203
1.03281	3636	3097	1.2026
1.03381	3705	3016	1.2023
1.03481	3710	3047	1.202
1.03581	3614	3051	1.2018
1.03681	3595	3123	1.2016
1.03781	3563	3015	1.2012
1.03881	3715	3131	1.2008
1.03981	3659	3023	1.2003
1.04081	3615	3045	1.1999
1.04181	3634	2979	1.1996
1.04281	3713	3097	1.1993
1.04381	3623	3069	1.199
1.04481	3695	2974	1.1987
1.04581	3713	3070	1.1986
1.04681	3707	2995	1.1985
1.04781	3601	2983	1.1986
1.04881	3773	3063	1.1987
1.04981	3694	3095	1.1989
1.05081	3672	3013	1.1991
1.05181	3660	3079	1.1993
1.05281	3635	3033	1.1995
1.05381	3641	3112	1.1996
1.05481	3744	3003	1.1997
1.05581	3710	3177	1.1998
1.05681	3632	3104	1.1999
1.05781	3704	3038	1.1999
1.05881	3680	3103	1.1999
1.05981	3718	2999	1.1999
1.06081	3689	2994	1.2
1.06181	3720	3030	1.2002
1.06281	3785	2982	1.2006
1.06381	3746	3058	1.2011
1.06481	3699	3099	1.2016
1.06581	3663	3056	1.2021
1.06681	3740	2948	1.2026
1.06781	3726	3004	1.2032
1.06881	3729	2937	1.204
1.06981	3649	3041	1.2048
1.07081	3738	2987	1.2057
1.07181	3642	3005	1.2066
1.07281	3644	3063	1.2074
1.07381	3726	3033	1.2082
1.07481	3619	3071	1.2089
1.07581	3748	3040	1.2095
1.07681	3689	3072	1.21
1.07781	3699	3112	1.2105
1.07881	3687	3007	1.211
1.07981	3663	3021	1.2113
1.08081	3677	3055	1.2117
1.08181	3772	2973	1.2121
1.08281	3694	3068	1.2125
1.08381	3670	3106	1.2129
1.08481	3642	3077	1.2132
1.08581	3604	3157	1.2133
1.08681	3762	3146	1.2132
1.08781	3673	3217	1.2129
1.08881	3638	3190	1.2124
1.08981	3691	3043	1.2118
1.09081	3677	3109	1.2111
1.09181	3676	3135	1.2104
1.09281	3598	3007	1.2096
1.09381	3702	3008	1.2089
1.09481	3673	2959	1.2082
1.09581	3736	3057	1.2078
1.09681	3661	3082	1.2074
1.09781	3634	3055	1.207
1.09881	3707	2983	1.2066
1.09981	3678	2989	1.2063
1.10081	3758	2990	1.2062
1.10181	3723	3078	1.2062
1.10281	3591	3016	1.2062
1.10381	3658	3025	1.2062
1.10481	3666	3081	1.2062
1.10581	3564	3007	1.2061
1.10681	3669	3054	1.206
1.10781	3708	2961	1.2059
1.10881	3692	2994	1.206
1.10981	3669	3075	1.2061
1.11081	3664	3030	1.2062
1.11181	3622	2968	1.2063
1.11281	3707	3139	1.2063
1.11381	3650	3075	1.2064
1.11481	3643	3124	1.2063
1.11581	3614	3039	1.2061
1.11681	3666	3148	1.2058
1.11781	3964	3076	1.2056
1.11881	3700	3009	1.2055
1.11981	3734	3013	1.2055
1.12081	3658	3051	1.2057
1.12181	3619	3028	1.2058
1.12281	3625	3024	1.2059
1.12381	3698	3059	1.2059
1.12481	3642	3102	1.206
1.12581	3645	3046	1.2059
1.12681	3736	2935	1.2059
1.12781	3714	3036	1.206
1.12881	3707	3019	1.2062
1.12981	3626	3064	1.2064
1.13081	3757	3093	1.2066
1.13181	3605	3091	1.2067
1.13281	3680	2991	1.2068
1.13381	3672	3029	1.2069
1.13481	3631	3078	1.207
1.13581	3723	2899	1.207
1.13681	3507	2989	1.2072
1.13781	3652	3019	1.2074
1.13881	3657	3049	1.2075
1.13981	3618	3087	1.2075
1.14081	3552	2932	1.2075
1.14181	3678	3063	1.2074
1.14281	3644	3113	1.2074
1.14381	3694	3034	1.2072
1.14481	3700	3013	1.2071
1.14581	3637	2997	1.207
1.14681	3733	3069	1.207
1.14781	3745	3074	1.207
1.14881	3656	3023	1.207
1.14981	3710	2981	1.2071
1.15081	3715	3088	1.2073
1.15181	3633	3009	1.2074
1.15281	3636	3013	1.2076
1.15381	3694	3051	1.2077
1.15481	3680	3077	1.2078
1.15581	3641	3120	1.2079
1.15681	3745	2948	1.2079
1.15781	3649	2993	1.208
1.15881	3624	2935	1.2082
1.15981	3682	3062	1.2084
1.16081	3719	3005	1.2086
1.16181	3839	3111	1.2089
1.16281	3683	3110	1.2093
1.16381	3720	3045	1.2096
1.16481	3712	2985	1.2098
1.16581	3737	3060	1.2102
1.16681	3704	3100	1.2106
1.16781	3676	2927	1.2109
1.16881	3716	3133	1.2113
1.16981	3606	3080	1.2115
1.17081	3679	3104	1.2117
1.17181	3713	3210	1.2117
1.17281	3694	3081	1.2115
1.17381	3621	3139	1.2112
1.17481	3649	3114	1.2108
1.17581	3560	3091	1.2102
1.17681	3632	2989	1.2095
1.17781	3630	3042	1.2088
1.17881	3723	3075	1.2082
1.17981	3705	2972	1.2076
1.18081	3705	3130	1.2072
1.18181	3737	3036	1.2068
1.18281	3666	3081	1.2064
1.18381	3737	3035	1.2061
1.18481	3747	2990	1.2059
1.18581	3699	3049	1.2058
1.18681	3670	3154	1.2057
1.18781	3699	2981	1.2056
1.18881	3745	3127	1.2056
1.18981	3664	3037	1.2055
1.19081	3721	3019	1.2055
1.19181	3686	2997	1.2055
1.19281	3704	3074	1.2057
1.19381	3675	3061	1.2058
1.19481	3730	3104	1.2059
1.19581	3643	3038	1.206
1.19681	3595	3065	1.206
1.19781	3658	3014	1.2059
1.19881	3628	2945	1.2059
1.19981	3630	3048	1.2059
1.20081	3643	3038	1.2059
1.20181	3658	2970	1.2059
1.20281	3661	2985	1.206
1.20381	3623	3055	1.206
1.20481	3686	3033	1.2061
1.20581	3635	3001	1.2062
1.20681	3635	3025	1.2063
1.20781	3678	3026	1.2063
1.20881	3641	3032	1.2064
1.20981	3707	3004	1.2065
1.21081	3686	3093	1.2066
1.21181	3775	3046	1.2068
1.21281	3628	2965	1.207
1.21381	3783	3020	1.2072
1.21481	3626	3007	1.2076
1.21581	3652	2989	1.208
1.21681	3637	3096	1.2083
1.21781	3628	3059	1.2085
1.21881	3814	3084	1.2087
1.21981	3631	3102	1.2088
1.22081	3658	3059	1.2089
1.22181	3633	2991	1.2089
1.22281	3698	3001	1.2089
1.22381	3739	3011	1.2091
1.22481	3644	3077	1.2092
1.22581	3665	3002	1.2094
1.22681	3604	2978	1.2095
1.22781	3668	2953	1.2096
1.22881	3664	3053	1.2098
1.22981	3604	3072	1.21
1.23081	3867	3014	1.2101
1.23181	3770	3069	1.2103
1.23281	3711	3074	1.2107
1.23381	3662	3013	1.211
1.23481	3640	3030	1.2112
1.23581	3750	3161	1.2115
1.23681	3737	3124	1.2116
1.23781	3639	3068	1.2116
1.23881	3779	3074	1.2116
1.23981	3583	2988	1.2116
1.24081	3720	3057	1.2116
1.24181	3651	3007	1.2115
1.24281	3773	2989	1.2116
1.24381	3645	3011	1.2117
1.24481	3636	2999	1.2119
1.24581	3649	3039	1.212
1.24681	3826	3095	1.2122
1.24781	3703	3046	1.2123
1.24881	3673	2991	1.2125
1.24981	3723	3095	1.2127
1.25081	3680	3114	1.2129
1.25181	3605	3060	1.2129
1.25281	3667	3151	1.2128
1.25381	3725	2973	1.2126
1.25481	3690	3050	1.2124
1.25581	3573	3078	1.2123
1.25681	3639	3064	1.212
1.25781	3622	3056	1.2116
1.25881	3670	2979	1.2112
1.25981	3645	3070	1.2109
1.26081	3677	3018	1.2105
1.26181	3528	3071	1.2101
1.26281	3595	3007	1.2096
1.26381	3715	3105	1.2091
1.26481	3614	3063	1.2085
1.26581	3678	3026	1.208
1.26681	3642	3046	1.2074
1.26781	3716	3081	1.2069
1.26881	3632	3102	1.2064
1.26981	3687	3044	1.2059
1.27081	3617	3060	1.2053
1.27181	3767	3099	1.2048
1.27281	3648	3120	1.2043
1.27381	3688	2978	1.2038
1.27481	3712	3085	1.2034
1.27581	3673	2930	1.2031
1.27681	3654	3015	1.2029
1.27781	3691	3076	1.2028
1.27881	3658	3030	1.2027
1.27981	3687	3035	1.2026
1.28081	3647	2988	1.2026
1.28181	3646	3045	1.2027
1.28281	3691	3045	1.2027
1.28381	3646	3057	1.2027
1.28481	3743	2999	1.2028
1.28581	3813	2979	1.203
1.28681	3605	3042	1.2034
1.28781	3799	2945	1.2038
1.28881	3724	3045	1.2044
1.28981	3705	2966	1.205
1.29081	3679	2965	1.2058
1.29181	3671	3165	1.2065
1.29281	3640	2978	1.2072
1.29381	3607	3068	1.2077
1.29481	3614	3095	1.2081
1.29581	3609	2994	1.2083
1.29681	3646	3056	1.2085
1.29781	3609	2978	1.2087
1.29881	3709	3113	1.2087
1.29981	3635	2998	1.2088
1.30081	3728	2997	1.2089
1.30181	3632	3027	1.209
1.30281	3610	3068	1.2091
1.30381	3713	3047	1.2091
1.30481	3661	3015	1.2092
1.30581	3658	3004	1.2092
1.30681	3754	3000	1.2093
1.30781	3750	3110	1.2095
1.30881	3744	3083	1.2097
1.30981	3684	3016	1.2099
1.31081	3608	3057	1.2101
1.31181	3628	2955	1.2102
1.31281	3651	3099	1.2103
1.31381	3762	3089	1.2104
1.31481	3645	3056	1.2104
1.31581	3691	2944	1.2104
1.31681	3615	3068	1.2104
1.31781	3572	2978	1.2105
1.31881	3651	2995	1.2104
1.31981	3666	2961	1.2104
1.32081	3715	3009	1.2105
1.32181	3742	3017	1.2107
1.32281	3604	3046	1.2109
1.32381	3698	3060	1.2111
1.32481	3555	2958	1.2112
1.32581	3699	3088	1.2113
1.32681	3725	3029	1.2113
1.32781	3683	3023	1.2114
1.32881	3701	2989	1.2115
1.32981	3662	3087	1.2117
1.33081	3632	2956	1.2118
1.33181	3684	3042	1.2119
1.33281	3740	2952	1.2121
1.33381	3592	3057	1.2123
1.33481	3684	2998	1.2125
1.33581	3719	3038	1.2127
1.33681	3681	3086	1.2129
1.33781	3729	3018	1.2131
1.33881	3794	3018	1.2133
1.33981	3670	3065	1.2136
1.34081	3637	3063	1.2138
1.34181	3664	2993	1.214
1.34281	3692	2972	1.2142
1.34381	3618	3068	1.2143
1.34481	3717	3029	1.2145
1.34581	3703	3006	1.2146
1.34681	3652	2996	1.2148
1.34781	3653	3033	1.215
1.34881	3775	3028	1.2151
1.34981	3714	2995	1.2154
1.35081	3645	3016	1.2157
1.35181	3613	3007	1.2159
1.35281	3602	3003	1.2161
1.35381	3601	3084	1.2162
1.35481	3649	3030	1.2161
1.35581	3656	3023	1.216
1.35681	3680	3090	1.2158
1.35781	3690	2992	1.2156
1.35881	3702	3184	1.2154
1.35981	3566	2990	1.2151
1.36081	3670	3090	1.2147
1.36181	3749	3034	1.2143
1.36281	3682	3010	1.214
1.36381	3641	3070	1.2136
1.36481	3629	2965	1.2133
1.36581	3704	3010	1.213
1.36681	3724	3069	1.2128
1.36781	3671	3033	1.2126
1.36881	3659	3096	1.2124
1.36981	3652	3069	1.2122
1.37081	3676	3002	1.2119
1.37181	3786	3069	1.2116
1.37281	3612	3099	1.2114
1.37381	3735	3064	1.2111
1.37481	3553	3041	1.2108
1.37581	3588	3010	1.2104
1.37681	3582	3086	1.21
1.37781	3615	3115	1.2094
1.37881	3621	3136	1.2086
1.37981	3630	3039	1.2078
1.38081	3691	3109	1.207
1.38181	3783	3128	1.2061
1.38281	3708	3116	1.2053
1.38381	3651	3065	1.2046
1.38481	3698	3074	1.2038
1.38581	3680	2899	1.2032
1.38681	3660	3026	1.2028
1.38781	3635	3061	1.2024
1.38881	3603	3161	1.202
1.38981	3639	3031	1.2015
1.39081	3708	3055	1.201
1.39181	3708	3087	1.2005
1.39281	3684	2990	1.2002
1.39381	3521	3014	1.1999
1.39481	3706	3048	1.1996
1.39581	3648	3077	1.1993
1.39681	3727	3095	1.199
1.39781	3620	2995	1.1988
1.39881	3719	2998	1.1987
1.39981	3699	3042	1.1986
1.40081	3604	3026	1.1987
1.40181	3659	3066	1.1987
1.40281	3621	3029	1.1987
1.40381	3559	3112	1.1986
1.40481	3634	3075	1.1985
1.40581	3621	3011	1.1982
1.40681	3616	3126	1.1979
1.40781	3703	3092	1.1976
1.40881	3748	3020	1.1973
1.40981	3647	3018	1.1971
1.41081	3663	3031	1.197
1.41181	3556	3085	1.197
1.41281	3664	2992	1.1968
1.41381	3582	3073	1.1967
1.41481	3660	2998	1.1965
1.41581	3771	2968	1.1965
1.41681	3682	3070	1.1966
1.41781	3600	3038	1.1968
1.41881	3679	3041	1.1969
1.41981	3743	3039	1.1971
1.42081	3686	3064	1.1974
1.42181	3648	3083	1.1976
1.42281	3669	3087	1.1978
1.42381	3744	2926	1.1981
1.42481	3669	3065	1.1984
1.42581	3641	2967	1.1988
1.42681	3700	3077	1.1993
1.42781	3664	3062	1.1997
1.42881	3620	3104	1.2
1.42981	3694	3068	1.2003
1.43081	3700	3080	1.2005
1.43181	3671	3045	1.2007
1.43281	3700	3122	1.2009
1.43381	3662	3079	1.201
1.43481	3710	2930	1.2012
1.43581	3697	3083	1.2014
1.43681	3610	3039	1.2017
1.43781	3657	3053	1.2019
1.43881	3705	3035	1.202
1.43981	3711	3100	1.2022
1.44081	3621	3097	1.2024
1.44181	3727	2998	1.2025
1.44281	3662	2941	1.2027
1.44381	3648	3076	1.2029
1.44481	3751	3029	1.2032
1.44581	3741	3090	1.2035
1.44681	3697	3059	1.2039
1.44781	3679	3113	1.2042
1.44881	3660	3056	1.2044
1.44981	3656	2960	1.2046
1.45081	3686	3079	1.2049
1.45181	3693	3001	1.2051
1.45281	3653	2974	1.2054
1.45381	3700	3107	1.2057
1.45481	3612	3090	1.206
1.45581	3690	3088	1.2061
1.45681	3761	3030	1.2062
1.45781	3634	3082	1.2063
1.45881	3662	3152	1.2063
1.45981	3723	3028	1.2063
1.46081	3659	2974	1.2063
1.46181	3699	2998	1.2063
1.46281	3716	2975	1.2065
1.46381	3700	3069	1.2068
1.46481	3628	2970	1.2071
1.46581	3651	3091	1.2073
1.46681	3748	2997	1.2076
1.46781	3694	3017	1.2079
1.46881	3589	2986	1.2082
1.46981	3676	3045	1.2085
1.47081	3663	3002	1.2088
1.47181	3726	3139	1.2091
1.47281	3682	3122	1.2093
1.47381	3542	3118	1.2093
1.47481	3716	3097	1.2091
1.47581	3761	3053	1.2089
1.47681	3734	3094	1.2087
1.47781	3634	3047	1.2086
1.47881	3711	3038	1.2084
1.47981	3731	2966	1.2083
1.48081	3669	3152	1.2083
1.48181	3676	2942	1.2083
1.48281	3673	3134	1.2082
1.48381	3621	3069	1.2082
1.48481	3730	3069	1.208
1.48581	3666	2951	1.2079
1.48681	3731	3064	1.2078
1.48781	3615	3133	1.2078
1.48881	3656	3087	1.2077
1.48981	3662	3069	1.2074
1.49081	3718	3043	1.2071
1.49181	3714	3095	1.2069
1.49281	3659	3010	1.2067
1.49381	3659	2939	1.2066
1.49481	3700	3078	1.2065
1.49581	3647	3013	1.2065
1.49681	3714	3023	1.2065
1.49781	3628	3059	1.2065
1.49881	3545	3043	1.2065
1.49981	3772	2955	1.2064
1.50081	3676	3023	1.2065
1.50181	3620	3072	1.2066
1.50281	3646	3020	1.2066
1.50381	3697	2985	1.2067
1.50481	3692	3034	1.2068
1.50581	3648	3076	1.2069
1.50681	3673	3106	1.207
1.50781	3702	3064	1.207
1.50881	3625	3226	1.2068
1.50981	3672	3076	1.2066
1.51081	3716	3041	1.2062
1.51181	3666	3055	1.2059
1.51281	3633	3025	1.2056
1.51381	3794	2996	1.2054
1.51481	3672	3039	1.2053
1.51581	3720	3008	1.2053
1.51681	3670	3016	1.2054
1.51781	3612	2978	1.2056
1.51881	3728	3107	1.2057
1.51981	3693	3017	1.2058
1.52081	3617	3093	1.206
1.52181	3652	3031	1.206
1.52281	3645	2956	1.2061
1.52381	3642	3006	1.2062
1.52481	3716	3095	1.2063
1.52581	3668	3006	1.2064
1.52681	3578	2917	1.2065
1.52781	3604	3096	1.2067
1.52881	3825	3129	1.2067
1.52981	3679	3009	1.2068
1.53081	3611	3016	1.2069
1.53181	3716	3041	1.207
1.53281	3618	3105	1.2071
1.53381	3733	3114	1.2071
1.53481	3635	3016	1.207
1.53581	3626	3009	1.207
1.53681	3636	2973	1.2069
1.53781	3629	3012	1.2069
1.53881	3712	3080	1.2069
1.53981	3725	3048	1.2069
1.54081	3592	3195	1.2068
1.54181	3669	3029	1.2066
1.54281	3697	3046	1.2064
1.54381	3689	3064	1.2062
1.54481	3728	3116	1.206
1.54581	3629	2991	1.2058
1.54681	3745	3011	1.2056
1.54781	3658	3003	1.2056
1.54881	3643	3044	1.2056
1.54981	3685	2987	1.2056
1.55081	3652	2937	1.2058
1.55181	3594	3012	1.2059
1.55281	3699	3065	1.2061
1.55381	3792	3124	1.2063
1.55481	3694	3094	1.2064
1.55581	3819	3035	1.2066
1.55681	3714	3043	1.2069
1.55781	3721	3017	1.2072
1.55881	3648	3132	1.2075
1.55981	3604	3003	1.2078
1.56081	3648	2979	1.2079
1.56181	3676	3002	1.2081
1.56281	3716	3024	1.2084
1.56381	3741	3036	1.2087
1.56481	3742	3050	1.209
1.56581	3676	2929	1.2094
1.56681	3589	3041	1.2099
1.56781	3620	3034	1.2103
1.56881	3578	2941	1.2106
1.56981	3711	3021	1.2109
1.57081	3645	3118	1.2111
1.57181	3592	3079	1.2113
1.57281	3680	3057	1.2112
1.57381	3701	3167	1.2111
1.57481	3570	3064	1.2109
1.57581	3675	3016	1.2106
1.57681	3676	3077	1.2102
1.57781	3699	2917	1.2099
1.57881	3637	3049	1.2097
1.57981	3687	2979	1.2096
1.58081	3717	2948	1.2096
1.58181	3568	3078	1.2096
1.58281	3646	3084	1.2096
1.58381	3675	2982	1.2094
1.58481	3706	3041	1.2094
1.58581	3610	3005	1.2093
1.58681	3540	3104	1.2092
1.58781	3658	3035	1.209
1.58881	3686	3025	1.2087
1.58981	3685	3010	1.2084
1.59081	3667	3009	1.2083
1.59181	3777	3045	1.2082
1.59281	3675	3083	1.2082
1.59381	3744	3010	1.2082
1.59481	3609	3073	1.2082
1.59581	3693	3016	1.2082
1.59681	3692	3000	1.2082
1.59781	3695	3030	1.2083
1.59881	3617	3110	1.2084
1.59981	3701	3044	1.2084
1.60081	3714	2990	1.2084
1.60181	3662	3099	1.2085
1.60281	3678	3048	1.2085
1.60381	3583	3104	1.2084
1.60481	3785	3080	1.2083
1.60581	3712	3048	1.2082
1.60681	3638	3048	1.2081
1.60781	3657	3026	1.208
1.60881	3613	3060	1.2078
1.60981	3675	3065	1.2076
1.61081	3586	3158	1.2074
1.61181	3712	3115	1.2069
1.61281	3712	3037	1.2065
1.61381	3788	3034	1.2061
1.61481	3798	3038	1.2059
1.61581	3609	3002	1.2058
1.61681	3601	3005	1.2058
1.61781	3618	3066	1.2057
1.61881	3664	2987	1.2056
1.61981	3673	2942	1.2056
1.62081	3602	3065	1.2056
1.62181	3716	2979	1.2057
1.62281	3586	3086	1.2057
1.62381	3664	3193	1.2057
1.62481	3645	3098	1.2054
1.62581	3728	3069	1.2051
1.62681	3632	3081	1.2048
1.62781	3752	3017	1.2045
1.62881	3627	3100	1.2042
1.62981	3748	2907	1.204
1.63081	3592	3064	1.2039
1.63181	3681	2991	1.2039
1.63281	3670	3076	1.2039
1.63381	3586	3221	1.2038
1.63481	3681	3094	1.2035
1.63581	3750	3044	1.2031
1.63681	3635	3055	1.2028
1.63781	3707	2969	1.2026
1.63881	3634	3061	1.2024
1.63981	3718	3088	1.2023
1.64081	3639	3093	1.2021
1.64181	3756	3120	1.2019
1.64281	3757	3108	1.2018
1.64381	3688	3016	1.2016
1.64481	3740	3087	1.2016
1.64581	3680	3118	1.2015
1.64681	3581	3009	1.2014
1.64781	3679	3110	1.2013
1.64881	3633	3160	1.2011
1.64981	3811	3098	1.2008
1.65081	3679	3112	1.2005
1.65181	3791	3040	1.2003
1.65281	3615	3176	1.2001
1.65381	3639	3051	1.1999
1.65481	3676	3111	1.1995
1.65581	3684	2966	1.1992
1.65681	3710	3063	1.199
1.65781	3653	3052	1.1989
1.65881	3612	3131	1.1988
1.65981	3728	2983	1.1986
1.66081	3683	3058	1.1985
1.66181	3636	3061	1.1984
1.66281	3757	2993	1.1984
1.66381	3719	3119	1.1985
1.66481	3634	3014	1.1986
1.66581	3704	2975	1.1988
1.66681	3659	3028	1.199
1.66781	3701	3034	1.1994
1.66881	3608	3034	1.1997
1.66981	3613	2972	1.2
1.67081	3701	3074	1.2003
1.67181	3694	3041	1.2006
1.67281	3665	3111	1.2009
1.67381	3768	3169	1.2011
1.67481	3669	3047	1.2013
1.67581	3619	2988	1.2014
1.67681	3617	3077	1.2016
1.67781	3616	3060	1.2016
1.67881	3647	3032	1.2016
1.67981	3659	3102	1.2016
1.68081	3649	3101	1.2015
1.68181	3706	3069	1.2013
1.68281	3555	3040	1.2011
1.68381	3702	2917	1.201
1.68481	3651	2998	1.2009
1.68581	3712	3092	1.201
1.68681	3700	2919	1.2011
1.68781	3655	2954	1.2014
1.68881	3642	3136	1.2017
1.68981	3680	3049	1.202
1.69081	3645	3086	1.2022
1.69181	3744	3037	1.2023
1.69281	3636	3020	1.2025
1.69381	3549	2995	1.2027
1.69481	3824	3007	1.2029
1.69581	3627	2985	1.2032
1.69681	3706	3137	1.2036
1.69781	3577	3087	1.2038
1.69881	3672	3084	1.2039
1.69981	3717	3090	1.204
1.70081	3744	3032	1.204
1.70181	3656	3051	1.2041
1.70281	3733	3023	1.2042
1.70381	3658	2980	1.2044
1.70481	3705	3030	1.2047
1.70581	3701	3024	1.205
1.70681	3684	2985	1.2053
1.70781	3734	3011	1.2058
1.70881	3716	3078	1.2063
1.70981	3747	3056	1.2068
1.71081	3686	3017	1.2073
1.71181	3635	2993	1.2078
1.71281	3709	3028	1.2083
1.71381	3688	3177	1.2088
1.71481	3713	3027	1.2092
1.71581	3616	3061	1.2094
1.71681	3695	3082	1.2097
1.71781	3671	3066	1.2098
1.71881	3621	3022	1.2099
1.71981	3691	2980	1.2099
1.72081	3666	3003	1.2101
1.72181	3606	3052	1.2102
1.72281	3614	3016	1.2102
1.72381	3733	3079	1.2103
1.72481	3650	3078	1.2102
1.72581	3611	3006	1.2102
1.72681	3629	2923	1.2101
1.72781	3650	3014	1.21
1.72881	3568	3106	1.21
1.72981	3679	2991	1.2098
1.73081	3579	3153	1.2096
1.73181	3706	3049	1.2093
1.73281	3711	3020	1.2089
1.73381	3573	3066	1.2086
1.73481	3677	3024	1.2083
1.73581	3570	3069	1.2079
1.73681	3681	3018	1.2075
1.73781	3613	3125	1.207
1.73881	3698	3127	1.2065
1.73981	3647	2989	1.206
1.74081	3804	3019	1.2055
1.74181	3685	3176	1.2051
1.74281	3638	3096	1.2048
1.74381	3615	2998	1.2043
1.74481	3628	2996	1.2039
1.74581	3738	3099	1.2035
1.74681	3724	2954	1.2032
1.74781	3713	3052	1.2031
1.74881	3701	2995	1.2031
1.74981	3663	3122	1.2031
1.75081	3611	3022	1.2031
1.75181	3562	3155	1.203
1.75281	3659	3058	1.2027
1.75381	3667	3060	1.2023
1.75481	3610	2999	1.202
1.75581	3702	2996	1.2018
1.75681	3654	2973	1.2016
1.75781	3751	3152	1.2016
1.75881	3684	3164	1.2015
1.75981	3617	3034	1.2013
1.76081	3653	3039	1.2011
1.76181	3770	3083	1.2009
1.76281	3625	3124	1.2007
1.76381	3583	3114	1.2005
1.76481	3731	3041	1.2001
1.76581	3610	3005	1.1998
1.76681	3684	2995	1.1996
1.76781	3625	3025	1.1994
1.76881	3699	3001	1.1994
1.76981	3657	3065	1.1993
1.77081	3749	3177	1.1993
1.77181	3642	3043	1.1993
1.77281	3685	3004	1.1992
1.77381	3644	3115	1.1992
1.77481	3706	3017	1.1991
1.77581	4007	2982	1.1993
1.77681	3694	3068	1.1997
1.77781	3640	3041	1.2002
1.77881	3638	3135	1.2006
1.77981	3723	3045	1.201
1.78081	3682	3043	1.2013
1.78181	3698	3164	1.2016
1.78281	3763	3081	1.2018
1.78381	3736	3030	1.2021
1.78481	3660	2968	1.2024
1.78581	3618	3050	1.2028
1.78681	3546	3080	1.2031
1.78781	3708	3012	1.2033
1.78881	3596	3107	1.2034
1.78981	3565	3145	1.2034
1.79081	3755	3033	1.2032
1.79181	3586	3065	1.203
1.79281	3597	2991	1.2028
1.79381	3616	2985	1.2026
1.79481	3666	3096	1.2024
1.79581	3771	3080	1.2022
1.79681	3675	3180	1.202
1.79781	3684	3012	1.2018
1.79881	3802	3117	1.2016
1.79981	3625	3005	1.2015
1.80081	3778	3047	1.2015
1.80181	3606	3014	1.2015
1.80281	3753	3000	1.2016
1.80381	3712	3108	1.2018
1.80481	3762	3148	1.202
1.80581	3681	3073	1.2021
1.80681	3773	3063	1.2023
1.80781	3749	3066	1.2025
1.80881	3647	3053	1.2027
1.80981	3659	2990	1.2029
1.81081	3759	2923	1.2033
1.81181	3784	2988	1.2038
1.81281	3665	3052	1.2045
1.81381	3733	3090	1.2052
1.81481	3631	3023	1.2058
1.81581	3645	3067	1.2063
1.81681	3630	3057	1.2067
1.81781	3633	2991	1.2071
1.81881	3653	3006	1.2074
1.81981	3689	3059	1.2077
1.82081	3635	3060	1.208
1.82181	3641	3074	1.2082
1.82281	3702	2931	1.2083
1.82381	3709	2968	1.2086
1.82481	3662	3056	1.209
1.82581	3644	3096	1.2093
1.82681	3688	3057	1.2095
1.82781	3673	3044	1.2096
1.82881	3637	3046	1.2097
1.82981	3654	3076	1.2098
1.83081	3636	3007	1.2098
1.83181	3709	3054	1.2098
1.83281	3691	3010	1.2098
1.83381	3604	3032	1.2098
1.83481	3623	2988	1.2098
1.83581	3640	3036	1.2097
1.83681	3619	3049	1.2097
1.83781	3567	3075	1.2095
1.83881	3703	3033	1.2092
1.83981	3606	3014	1.209
1.84081	3735	3003	1.2087
1.84181	3625	3143	1.2085
1.84281	3727	3171	1.2082
1.84381	3583	3044	1.2078
1.84481	3595	3024	1.2073
1.84581	3610	2933	1.2068
1.84681	3733	3068	1.2064
1.84781	3669	3065	1.2061
1.84881	3701	3038	1.2058
1.84981	3702	3043	1.2055
1.85081	3697	3064	1.2053
1.85181	3690	3155	1.2051
1.85281	3643	3036	1.2048
1.85381	3679	3044	1.2045
1.85481	3618	3042	1.2043
1.85581	3696	3026	1.204
1.85681	3714	3052	1.2038
1.85781	3644	3058	1.2037
1.85881	3666	3130	1.2035
1.85981	3679	2960	1.2033
1.86081	3673	3169	1.2031
1.86181	3652	2998	1.2029
1.86281	3770	3060	1.2027
1.86381	3720	3067	1.2026
1.86481	3633	3069	1.2026
1.86581	3646	3052	1.2025
1.86681	3622	3009	1.2024
1.86781	3713	3098	1.2023
1.86881	3710	3072	1.2022
1.86981	3775	3018	1.2022
1.87081	3705	3054	1.2022
1.87181	3705	3048	1.2024
1.87281	3688	2992	1.2026
1.87381	3654	3035	1.2028
1.87481	3721	3074	1.2031
1.87581	3628	3074	1.2033
1.87681	3714	2951	1.2036
1.87781	3738	3007	1.2039
1.87881	3624	3043	1.2043
1.87981	3702	3000	1.2047
1.88081	3646	3053	1.2051
1.88181	3688	3040	1.2055
1.88281	3545	3135	1.2058
1.88381	3601	3045	1.2059
1.88481	3771	3103	1.2059
1.88581	3635	3022	1.2059
1.88681	3720	3068	1.2059
1.88781	3638	3054	1.2058
1.88881	3650	3028	1.2058
1.88981	3747	2995	1.2058
1.89081	3703	3056	1.2059
1.89181	3708	3180	1.206
1.89281	3660	2968	1.206
1.89381	3681	3025	1.2061
1.89481	3691	3017	1.2062
1.89581	3674	3031	1.2063
1.89681	3771	2970	1.2066
1.89781	3648	3041	1.2069
1.89881	3713	3003	1.2072
1.89981	3722	3044	1.2076
1.90081	3652	3099	1.208
1.90181	3680	2927	1.2084
1.90281	3719	2997	1.2088
1.90381	3664	3045	1.2093
1.90481	3739	3060	1.2097
1.90581	3661	3099	1.2102
1.90681	3724	3005	1.2105
1.90781	3579	3066	1.2109
1.90881	3613	3092	1.2111
1.90981	3618	3071	1.2111
1.91081	3590	3087	1.2109
1.91181	3704	3004	1.2107
1.91281	3698	3053	1.2105
1.91381	3609	3146	1.2103
1.91481	3677	3037	1.21
1.91581	3751	3051	1.2096
1.91681	3695	3115	1.2093
1.91781	3605	2973	1.209
1.91881	3709	3033	1.2088
1.91981	3649	3003	1.2085
1.92081	3657	3115	1.2083
1.92181	3622	3004	1.2081
1.92281	3609	3025	1.2078
1.92381	3698	2988	1.2076
1.92481	3656	3055	1.2074
1.92581	3620	3116	1.2071
1.92681	3701	3078	1.2068
1.92781	3743	2980	1.2065
1.92881	3766	3061	1.2064
1.92981	3649	3103	1.2063
1.93081	3629	3065	1.2062
1.93181	3714	2984	1.206
1.93281	3619	3000	1.206
1.93381	3768	3075	1.2059
1.93481	3657	3066	1.2059
1.93581	3594	3053	1.2059
1.93681	3680	3030	1.2058
1.93781	3604	3075	1.2057
1.93881	3548	3003	1.2055
1.93981	3771	3028	1.2053
1.94081	3606	3106	1.2051
1.94181	3686	3074	1.2049
1.94281	3707	3086	1.2046
1.94381	3630	3084	1.2043
1.94481	3631	3076	1.204
1.94581	3652	3154	1.2036
1.94681	3649	2946	1.2031
1.94781	3676	3034	1.2027
1.94881	3619	2985	1.2024
1.94981	3684	3123	1.2022
1.95081	3676	3064	1.2019
1.95181	3760	3084	1.2016
1.95281	3641	3054	1.2014
1.95381	3647	3121	1.2011
1.95481	3747	2971	1.2009
1.95581	3565	3087	1.2007
1.95681	3733	2935	1.2006
1.95781	3630	3034	1.2006
1.95881	3627	3061	1.2006
1.95981	3732	3080	1.2006
1.96081	3649	2988	1.2006
1.96181	3704	3071	1.2006
1.96281	3661	3111	1.2007
1.96381	3735	3080	1.2007
1.96481	3678	3050	1.2008
1.96581	3741	3019	1.2009
1.96681	3631	3005	1.201
1.96781	3677	2997	1.2012
1.96881	3718	3037	1.2015
1.96981	3582	3100	1.2018
1.97081	3677	3040	1.202
1.97181	3750	3055	1.2022
1.97281	3663	3008	1.2024
1.97381	3624	3082	1.2026
1.97481	3610	2986	1.2028
1.97581	3616	3008	1.203
1.97681	3683	3053	1.2031
1.97781	3751	3133	1.2032
1.97881	3590	3061	1.2033
1.97981	3676	3141	1.2033
1.98081	3637	2997	1.2032
1.98181	3739	3103	1.2031
1.98281	3697	3071	1.203
1.98381	3653	3092	1.2029
1.98481	3646	3006	1.2028
1.98581	3698	3067	1.2027
1.98681	3605	3109	1.2026
1.98781	3612	2990	1.2024
1.98881	3680	3247	1.2021
1.98981	3661	3013	1.2018
1.99081	3713	3056	1.2014
1.99181	3588	2972	1.2011
1.99281	3678	3030	1.2009
1.99381	3652	3022	1.2007
1.99481	3585	3084	1.2005
1.99581	3672	3132	1.2003
1.99681	3722	3065	1.2
1.99781	3752	3121	1.1997
1.99881	3974	3030	1.1996
1.99981	3764	3111	1.1997
2.00081	3741	3100	1.1999
2.00181	3701	3023	1.2002
2.00281	3709	3115	1.2004
2.00381	3598	3119	1.2007
2.00481	3751	3028	1.2008
2.00581	3758	2940	1.201
2.00681	3714	3036	1.2014
2.00781	3639	3046	1.2018
2.00881	3622	3068	1.2023
2.00981	3689	3055	1.2026
2.01081	3625	3125	1.2028
2.01181	3637	3121	1.2029
2.01281	3757	3063	1.203
2.01381	3574	3072	1.2029
2.01481	3668	3008	1.2029
2.01581	3783	3015	1.2029
2.01681	3608	3077	1.203
2.01781	3727	3048	1.203
2.01881	3595	3067	1.2031
2.01981	3640	3064	1.2031
2.02081	3712	3115	1.203
2.02181	3714	3063	1.2029
2.02281	3676	3145	1.2028
2.02381	3714	3074	1.2026
2.02481	3614	3114	1.2024
2.02581	3661	3026	1.2022
2.02681	3643	3080	1.2019
2.02781	3589	3019	1.2016
2.02881	3698	3018	1.2013
2.02981	3638	3139	1.2011
2.03081	3550	3053	1.2007
2.03181	3523	3025	1.2002
2.03281	3707	3117	1.1997
2.03381	3842	2991	1.1992
2.03481	3727	3029	1.199
2.03581	3651	3079	1.1989
2.03681	3771	3056	1.1988
2.03781	3689	3021	1.1989
2.03881	3646	3051	1.199
2.03981	3665	3094	1.199
2.04081	3662	3033	1.1991
2.04181	3684	3137	1.1991
2.04281	3719	3039	1.1991
2.04381	3713	3039	1.1992
2.04481	3697	3033	1.1993
2.04581	3607	3056	1.1995
2.04681	3710	3079	1.1996
2.04781	3672	3071	1.1997
2.04881	3622	3088	1.1998
2.04981	3702	3035	1.1998
2.05081	3601	3031	1.1998
2.05181	3592	3013	1.1999
2.05281	3809	3066	1.1999
2.05381	3649	3052	1.2
2.05481	3755	3022	1.2001
2.05581	3684	2986	1.2004
2.05681	3572	3109	1.2007
[truncated: 98,618 more rows]

## Sheet: Sheet3
0.057125	4012	3972	1.0101
0.058125	4081	4002	1.0101
0.059125	3983	3998	1.0101
0.060125	4111	3921	1.0101
0.061125	3925	3924	1.0102
0.062125	3914	3946	1.0103
0.063125	4062	4038	1.0103
0.064125	4035	3958	1.0103
0.065125	3966	3920	1.0103
0.066125	4061	3828	1.0104
0.067125	4065	3953	1.0105
0.068125	3975	3919	1.0108
0.069125	3961	3942	1.011
0.070125	4003	3937	1.0112
0.071125	3992	3968	1.0114
0.072125	3953	4058	1.0116
0.073125	3926	4012	1.0116
0.074125	3954	4062	1.0115
0.075125	3951	3895	1.0113
0.076125	3962	3981	1.011
0.077125	4079	4005	1.0108
0.078125	3906	3845	1.0106
0.079125	3947	3995	1.0104
0.080125	3915	4062	1.0101
0.081125	3969	4003	1.0097
0.082125	3935	4050	1.0093
0.083125	4012	3880	1.0088
0.084125	3976	3999	1.0083
0.085125	4046	3877	1.008
0.086125	3984	4068	1.0076
0.087125	3958	3951	1.0073
0.088125	4177	3959	1.007
0.089125	3922	4051	1.0068
0.090125	3954	3977	1.0066
0.091125	4278	4042	1.0064
0.092125	4083	4062	1.0062
0.093125	4052	3875	1.0062
0.094125	4070	3911	1.0063
0.095125	3994	3979	1.0065
0.096125	4022	3976	1.0066
0.097125	3977	3973	1.0068
0.098125	3958	3891	1.007
0.099125	3928	3976	1.0071
0.100125	4029	4009	1.0072
0.101125	4064	4002	1.0073
0.102125	3974	4072	1.0074
0.103125	3933	3953	1.0074
0.104125	4053	3951	1.0073
0.105125	4027	3962	1.0073
0.106125	4073	3977	1.0073
0.107125	3974	3944	1.0074
0.108125	4026	3969	1.0075
0.109125	3986	4099	1.0076
0.110125	4038	3976	1.0076
0.111125	3976	4059	1.0075
0.112125	4001	3986	1.0074
0.113125	3980	3944	1.0073
0.114125	3984	3984	1.0072
0.115125	3968	3932	1.0071
0.116125	3981	3983	1.007
0.117125	3980	3858	1.0069
0.118125	3988	3879	1.0069
0.119125	4081	4232	1.0069
0.120125	4011	3978	1.0068
0.121125	4075	3906	1.0067
0.122125	4037	3902	1.0067
0.123125	4066	4027	1.0069
0.124125	3943	4027	1.007
0.125125	4087	3922	1.0071
0.126125	4064	4037	1.0072
0.127125	4034	3999	1.0073
0.128125	4008	3949	1.0075
0.129125	3951	3954	1.0076
0.130125	3912	3901	1.0077
0.131125	4050	3961	1.0078
0.132125	4015	3965	1.0079
0.133125	3979	4016	1.008
0.134125	4029	3960	1.0081
0.135125	4014	4012	1.0082
0.136125	3957	4029	1.0082
0.137125	3895	4027	1.0081
0.138125	3989	3939	1.008
0.139125	3892	4048	1.0077
0.140125	4106	4016	1.0075
0.141125	3940	4007	1.0072
0.142125	4042	3832	1.0069
0.143125	4006	3989	1.0068
0.144125	3955	4035	1.0066
0.145125	4042	3988	1.0065
0.146125	4087	3885	1.0063
0.147125	4044	3995	1.0063
0.148125	4122	3956	1.0064
0.149125	4093	3939	1.0065
0.150125	4103	4075	1.0068
0.151125	4017	4007	1.007
0.152125	4022	4023	1.0072
0.153125	4041	3954	1.0074
0.154125	3958	3967	1.0076
0.155125	3960	3956	1.0078
0.156125	3949	3936	1.0079
0.157125	3952	3990	1.008
0.158125	4125	4080	1.008
0.159125	3907	3987	1.008
0.160125	4011	3976	1.0079
0.161125	3909	4024	1.0078
0.162125	3921	4007	1.0076
0.163125	3867	3943	1.0073
0.164125	3896	4004	1.007
0.165125	4300	4020	1.0066
0.166125	4050	4016	1.0063
0.167125	4002	3957	1.0062
0.168125	3933	3969	1.006
0.169125	3988	3935	1.0059
0.170125	4033	4003	1.0057
0.171125	3955	4027	1.0056
0.172125	4027	3993	1.0054
0.173125	4048	4086	1.0052
0.174125	4035	4048	1.005
0.175125	3971	3999	1.0048
0.176125	4108	3937	1.0046
0.177125	4070	4042	1.0045
0.178125	4268	4063	1.0045
0.179125	4024	3938	1.0045
0.180125	3923	3858	1.0047
0.181125	4015	4082	1.0049
0.182125	4022	3968	1.005
0.183125	4074	3956	1.0051
0.184125	3942	4031	1.0053
0.185125	4047	4042	1.0054
0.186125	3961	3985	1.0055
0.187125	4059	3958	1.0055
0.188125	4023	3956	1.0056
0.189125	3911	3985	1.0057
0.190125	4036	3929	1.0057
0.191125	4077	4096	1.0058
0.192125	3961	3975	1.0059
0.193125	3996	3977	1.0059
0.194125	4071	3993	1.0059
0.195125	3909	4112	1.0059
0.196125	4031	4021	1.0058
0.197125	4022	4087	1.0056
0.198125	3921	3962	1.0054
0.199125	4021	4016	1.0051
0.200125	3954	4065	1.0048
0.201125	4007	4058	1.0045
0.202125	4076	3999	1.0041
0.203125	4044	3951	1.0038
0.204125	4012	4021	1.0036
0.205125	4032	3909	1.0034
0.206125	3956	3974	1.0033
0.207125	4100	4042	1.0032
0.208125	3982	3993	1.0031
0.209125	4114	4169	1.003
0.210125	4113	3898	1.0029
0.211125	4056	3978	1.003
0.212125	3910	3969	1.0031
0.213125	4034	4046	1.0031
0.214125	3926	3994	1.0031
0.215125	4091	4013	1.0031
0.216125	3965	4011	1.0031
0.217125	3969	4010	1.0031
0.218125	4097	4051	1.003
0.219125	4110	4127	1.0029
0.220125	3998	3997	1.0028
0.221125	4021	4087	1.0028
0.222125	4001	4024	1.0026
0.223125	4045	3951	1.0025
0.224125	4034	4014	1.0024
0.225125	4042	4078	1.0023
0.226125	3962	4055	1.0022
0.227125	4046	4070	1.0021
0.228125	4074	3983	1.0019
0.229125	3930	4162	1.0017
0.230125	4054	4059	1.0015
0.231125	4116	4040	1.0012
0.232125	3983	4010	1.0009
0.233125	4002	3974	1.0007
0.234125	4045	4014	1.0006
0.235125	3985	4038	1.0004
0.236125	3998	4077	1.0002
0.237125	3989	3949	1
0.238125	3995	4037	0.9998
0.239125	4024	4048	0.9996
0.240125	3983	4064	0.9994
0.241125	3989	4167	0.9991
0.242125	4008	4074	0.9987
0.243125	4087	4050	0.9983
0.244125	4002	4014	0.998
0.245125	3997	3926	0.9977
0.246125	3991	4106	0.9974
0.247125	4032	4054	0.9971
0.248125	3988	4136	0.9968
0.249125	3996	3991	0.9965
0.250125	4009	4019	0.9962
0.251125	4182	4007	0.9959
0.252125	3972	3999	0.9957
0.253125	3935	3998	0.9956
0.254125	3918	4039	0.9955
0.255125	4064	3946	0.9953
0.256125	4028	4006	0.9952
0.257125	4078	4055	0.9952
0.258125	4115	4100	0.9952
0.259125	4089	4073	0.9953
0.260125	4041	3932	0.9954
0.261125	3947	3975	0.9955
0.262125	4021	4097	0.9957
0.263125	3957	3965	0.9958
0.264125	4089	4051	0.9959
0.265125	4092	4043	0.996
0.266125	4042	4082	0.9962
0.267125	4065	4040	0.9964
0.268125	4048	4012	0.9965
0.269125	3982	4000	0.9967
0.270125	3919	4182	0.9969
0.271125	4030	4002	0.9969
0.272125	4031	4012	0.9968
0.273125	4110	4055	0.9969
0.274125	4039	3988	0.9969
0.275125	3944	4020	0.997
0.276125	4096	4009	0.9971
0.277125	3985	4007	0.9972
0.278125	4015	3985	0.9974
0.279125	4000	4088	0.9975
0.280125	4009	4166	0.9975
0.281125	4007	4204	0.9974
0.282125	3956	4145	0.9972
0.283125	4066	4100	0.9968
0.284125	3970	4008	0.9965
0.285125	4011	4015	0.9961
0.286125	3988	4069	0.9958
0.287125	4023	4045	0.9954
0.288125	4075	3999	0.9951
0.289125	4023	4115	0.9948
0.290125	4031	4069	0.9946
0.291125	4016	4088	0.9943
0.292125	3995	4020	0.9941
0.293125	4056	4063	0.9938
0.294125	3990	3991	0.9936
0.295125	4142	4081	0.9934
0.296125	4033	4140	0.9933
0.297125	4049	4114	0.9932
0.298125	4044	4000	0.993
0.299125	4034	4061	0.9929
0.300125	4095	4070	0.9929
0.301125	3969	4093	0.9928
0.302125	4007	4126	0.9927
0.303125	4035	4074	0.9926
0.304125	3996	4028	0.9924
0.305125	4018	4080	0.9922
0.306125	3970	4066	0.992
0.307125	4072	3999	0.9919
0.308125	4104	3988	0.9918
0.309125	4030	4044	0.9918
0.310125	4089	4157	0.9918
0.311125	4135	4051	0.9919
0.312125	4107	4144	0.992
0.313125	4037	3999	0.9921
0.314125	3958	4064	0.9923
0.315125	4029	4144	0.9923
0.316125	4042	4094	0.9924
0.317125	4026	4134	0.9923
0.318125	4108	4036	0.9923
0.319125	3945	4176	0.9922
0.320125	3981	4034	0.9921
0.321125	3949	3996	0.9919
0.322125	3998	4129	0.9917
0.323125	4072	4057	0.9915
0.324125	4068	4131	0.9913
0.325125	4022	4092	0.9911
0.326125	4113	4047	0.991
0.327125	4042	4048	0.9908
0.328125	3968	3982	0.9908
0.329125	4045	4028	0.9908
0.330125	4005	4009	0.9908
0.331125	4096	4135	0.9908
0.332125	3959	4143	0.9908
0.333125	4006	4058	0.9908
0.334125	3995	4090	0.9907
0.335125	3985	4121	0.9905
0.336125	4142	4105	0.9903
0.337125	4044	4108	0.9902
0.338125	4028	4021	0.99
0.339125	4033	4119	0.9899
0.340125	4047	4020	0.9898
0.341125	3934	4050	0.9898
0.342125	3988	4211	0.9896
0.343125	3978	4097	0.9894
0.344125	4020	4002	0.9891
0.345125	4054	4077	0.9889
0.346125	4084	4147	0.9887
0.347125	4067	4109	0.9885
0.348125	3986	4142	0.9883
0.349125	4032	4090	0.988
0.350125	4051	4130	0.9878
0.351125	4102	4119	0.9876
0.352125	4083	3976	0.9874
0.353125	4018	4048	0.9873
0.354125	3965	4142	0.9873
0.355125	3927	3942	0.9872
0.356125	4039	4077	0.9871
0.357125	4051	4107	0.9871
0.358125	4070	4077	0.987
0.359125	4096	4128	0.987
0.360125	4094	4068	0.987
0.361125	4082	4102	0.9871
0.362125	3962	4011	0.9872
0.363125	4037	4182	0.9873
0.364125	4179	4109	0.9873
0.365125	3908	4107	0.9874
0.366125	4018	4045	0.9874
0.367125	4046	4123	0.9874
0.368125	4048	4047	0.9874
0.369125	3995	4238	0.9873
0.370125	4077	4267	0.9872
0.371125	4002	3978	0.987
0.372125	4043	4022	0.9868
0.373125	3961	3994	0.9867
0.374125	4009	4060	0.9866
0.375125	4129	4133	0.9866
0.376125	4080	4169	0.9866
0.377125	4062	4065	0.9866
0.378125	3997	4209	0.9865
0.379125	4020	4162	0.9864
0.380125	4066	4114	0.9863
0.381125	4052	4170	0.9861
0.382125	4120	4097	0.9859
0.383125	3930	4122	0.9857
0.384125	4132	4073	0.9855
0.385125	4023	4145	0.9854
0.386125	4126	4198	0.9853
0.387125	3934	4121	0.9851
0.388125	4060	4158	0.9849
0.389125	4006	4162	0.9846
0.390125	4057	4105	0.9843
0.391125	4017	4047	0.984
0.392125	4140	4145	0.9838
0.393125	4048	4134	0.9836
0.394125	4061	4108	0.9835
0.395125	4004	4086	0.9833
0.396125	4058	4052	0.9832
0.397125	4065	3974	0.9832
0.398125	4106	4254	0.9833
0.399125	4031	4010	0.9833
0.400125	4130	4120	0.9834
0.401125	4025	4124	0.9836
0.402125	4005	3955	0.9837
0.403125	4007	4211	0.9839
0.404125	4040	4100	0.984
0.405125	4069	4145	0.9841
0.406125	4128	4167	0.9841
0.407125	4086	4001	0.9842
0.408125	4200	4200	0.9844
0.409125	4059	4100	0.9847
0.410125	4048	4100	0.9849
0.411125	4126	4107	0.9852
0.412125	3978	4142	0.9854
0.413125	4062	4149	0.9856
0.414125	4064	4038	0.9858
0.415125	4005	4135	0.9859
0.416125	4065	4084	0.9861
0.417125	4124	4162	0.9862
0.418125	3989	4122	0.9863
0.419125	4036	4081	0.9864
0.420125	4160	4116	0.9865
0.421125	4001	4159	0.9866
0.422125	4073	4049	0.9867
0.423125	3978	4231	0.9867
0.424125	4136	4335	0.9867
0.425125	4066	4100	0.9865
0.426125	4097	4175	0.9863
0.427125	4140	4176	0.9862
0.428125	4069	4086	0.986
0.429125	4084	4015	0.986
0.430125	4067	4143	0.986
0.431125	4009	4102	0.986
0.432125	4057	4068	0.986
0.433125	4072	4030	0.986
0.434125	4111	4119	0.9861
0.435125	4014	4098	0.9863
0.436125	4017	4284	0.9863
0.437125	4079	4039	0.9863
0.438125	3925	4116	0.9863
0.439125	4016	4044	0.9862
0.440125	4030	4137	0.9861
0.441125	4119	4111	0.986
0.442125	4020	4146	0.9859
0.443125	4095	4063	0.9858
0.444125	4105	4143	0.9858
0.445125	4069	4124	0.9858
0.446125	4199	4094	0.9858
0.447125	4128	4090	0.986
0.448125	4041	4124	0.9862
0.449125	4020	4115	0.9864
0.450125	4024	4046	0.9865
0.451125	3950	4160	0.9866
0.452125	4076	4120	0.9867
0.453125	4134	4062	0.9867
0.454125	4106	3938	0.9869
0.455125	4142	4210	0.9871
0.456125	4012	4098	0.9874
0.457125	4047	4148	0.9876
0.458125	4041	4107	0.9878
0.459125	4105	4088	0.9879
0.460125	3998	4125	0.9881
0.461125	4061	4124	0.9882
0.462125	4065	4208	0.9882
0.463125	4043	4118	0.9882
0.464125	4014	4211	0.9881
0.465125	4001	4121	0.988
0.466125	4153	4186	0.9878
0.467125	4009	4014	0.9876
0.468125	4040	4131	0.9875
0.469125	4102	4193	0.9873
0.470125	4027	4064	0.9871
0.471125	4051	4092	0.987
0.472125	4050	4139	0.9868
0.473125	4021	4120	0.9867
0.474125	4048	4083	0.9865
0.475125	4007	4034	0.9864
0.476125	4050	4120	0.9863
0.477125	4078	4097	0.9862
0.478125	4131	4140	0.9861
0.479125	4036	3975	0.9861
0.480125	4086	4136	0.9862
0.481125	4090	4189	0.9863
0.482125	4109	4148	0.9863
0.483125	4123	4128	0.9864
0.484125	4131	4166	0.9865
0.485125	4085	4188	0.9866
0.486125	4009	4058	0.9867
0.487125	4092	4135	0.9867
0.488125	4126	4106	0.9868
0.489125	4119	4103	0.9869
0.490125	4088	4162	0.9871
0.491125	4089	4087	0.9873
0.492125	4075	4108	0.9874
0.493125	4043	4114	0.9876
0.494125	4125	4134	0.9878
0.495125	4038	4119	0.9879
0.496125	4046	4074	0.9881
0.497125	4058	4133	0.9882
0.498125	4123	3979	0.9884
0.499125	4028	4139	0.9886
0.500125	4054	4081	0.9888
0.501125	3983	4109	0.9889
0.502125	4021	4154	0.989
0.503125	4064	4017	0.9891
0.504125	3985	4166	0.9891
0.505125	4190	4216	0.9891
0.506125	4145	4140	0.9891
0.507125	4053	4191	0.9891
0.508125	4010	4218	0.9891
0.509125	4151	4144	0.9889
0.510125	4078	4123	0.9888
0.511125	4046	4203	0.9886
0.512125	4080	4051	0.9884
0.513125	4152	4107	0.9883
0.514125	4090	4187	0.9883
0.515125	4071	4200	0.9882
0.516125	3956	4106	0.988
0.517125	3935	4123	0.9878
0.518125	4036	4118	0.9875
0.519125	4057	4174	0.9872
0.520125	4051	4212	0.9868
0.521125	4132	4130	0.9864
0.522125	4048	4046	0.9861
0.523125	4070	4130	0.9858
0.524125	4153	4023	0.9856
0.525125	4167	4097	0.9856
0.526125	4046	4225	0.9856
0.527125	4004	4128	0.9856
0.528125	4065	4143	0.9855
0.529125	4017	4210	0.9854
0.530125	4100	4188	0.9852
0.531125	4112	4137	0.985
0.532125	4022	4231	0.9848
0.533125	4089	4150	0.9845
0.534125	4017	4174	0.9843
0.535125	3983	4149	0.984
0.536125	3990	4107	0.9836
0.537125	3948	4107	0.9832
0.538125	4000	4110	0.9828
0.539125	4085	4076	0.9823
0.540125	4083	4187	0.982
0.541125	4101	4081	0.9817
0.542125	4041	4139	0.9814
0.543125	4038	4117	0.9812
0.544125	4025	4112	0.981
0.545125	4081	4088	0.9809
0.546125	4063	4157	0.9807
0.547125	4172	4104	0.9807
0.548125	4120	4175	0.9807
0.549125	4016	4036	0.9807
0.550125	4044	4145	0.9808
0.551125	4019	4201	0.9809
0.552125	4124	4189	0.9809
0.553125	4093	4123	0.9809
0.554125	3974	4200	0.9809
0.555125	4053	4071	0.9808
0.556125	4076	4099	0.9808
0.557125	3992	4060	0.9808
0.558125	4059	4075	0.9808
0.559125	4061	4132	0.9809
0.560125	4076	4114	0.981
0.561125	4086	4106	0.9811
0.562125	3950	4125	0.9812
0.563125	3968	4155	0.9813
0.564125	4097	4151	0.9812
0.565125	4006	4090	0.9812
0.566125	4059	4054	0.9812
0.567125	4076	4040	0.9812
0.568125	4034	4204	0.9813
0.569125	4086	4158	0.9814
0.570125	3998	4168	0.9814
0.571125	4023	4180	0.9814
0.572125	4084	4153	0.9813
0.573125	4079	4207	0.9812
0.574125	4021	4162	0.9811
0.575125	4009	4171	0.9809
0.576125	4035	4016	0.9807
0.577125	4149	4079	0.9806
0.578125	4031	4137	0.9806
0.579125	4060	4181	0.9806
0.580125	3993	4080	0.9805
0.581125	4118	4130	0.9805
0.582125	4102	4326	0.9805
0.583125	3948	4100	0.9804
0.584125	4015	4316	0.9802
0.585125	3995	4130	0.9799
0.586125	3953	4175	0.9795
0.587125	4131	4102	0.9791
0.588125	4080	4159	0.9788
0.589125	4098	4165	0.9785
0.590125	4061	4158	0.9782
0.591125	4115	4172	0.978
0.592125	4034	4161	0.9778
0.593125	4157	4146	0.9777
0.594125	4135	4143	0.9776
0.595125	4033	4090	0.9776
0.596125	4009	4127	0.9776
0.597125	4077	4143	0.9776
0.598125	4090	4100	0.9777
0.599125	4084	4181	0.9778
0.600125	4093	4153	0.9779
0.601125	4061	4195	0.978
0.602125	4046	4142	0.9781
0.603125	4123	4069	0.9781
0.604125	4130	4118	0.9783
0.605125	4125	4065	0.9786
0.606125	4173	4046	0.979
0.607125	4025	4070	0.9795
0.608125	4093	4140	0.98
0.609125	4082	4127	0.9805
0.610125	4094	4224	0.981
0.611125	4066	4209	0.9814
0.612125	4095	4036	0.9818
0.613125	4066	4126	0.9821
0.614125	3947	4181	0.9825
0.615125	3961	4095	0.9827
0.616125	4065	4125	0.9829
0.617125	4051	4188	0.983
0.618125	4111	4238	0.9831
0.619125	3955	4187	0.983
0.620125	4015	4131	0.9829
0.621125	3955	4073	0.9828
0.622125	3936	4187	0.9825
0.623125	4162	4173	0.9822
0.624125	4015	4170	0.9819
0.625125	4046	4026	0.9817
0.626125	4057	4156	0.9815
0.627125	4110	4096	0.9813
0.628125	4094	4204	0.9811
0.629125	4075	4090	0.981
0.630125	4082	4202	0.981
0.631125	4073	4071	0.9809
0.632125	4060	4103	0.9809
0.633125	4096	4153	0.9809
0.634125	4052	4223	0.9809
0.635125	3941	4122	0.9809
0.636125	4119	4090	0.9808
0.637125	4134	4163	0.9808
0.638125	4099	4104	0.9808
0.639125	4025	4020	0.9809
0.640125	4148	4272	0.981
0.641125	4016	4083	0.9812
0.642125	4000	4113	0.9812
0.643125	4100	4095	0.9813
0.644125	3989	4052	0.9815
0.645125	4065	4188	0.9816
0.646125	4029	4069	0.9817
0.647125	4068	4097	0.9818
0.648125	4034	4139	0.9819
0.649125	4088	4076	0.982
0.650125	4053	4173	0.9822
0.651125	4041	4209	0.9823
0.652125	4132	4163	0.9823
0.653125	4031	4100	0.9824
0.654125	4025	4101	0.9824
0.655125	4122	4080	0.9825
0.656125	4143	4159	0.9826
0.657125	4069	4184	0.9828
0.658125	4001	4106	0.9829
0.659125	4023	4104	0.983
0.660125	4121	4114	0.9831
0.661125	4030	4107	0.9832
0.662125	4084	4156	0.9833
0.663125	4019	4193	0.9834
0.664125	4090	4165	0.9834
0.665125	4105	4233	0.9834
0.666125	4076	4167	0.9834
0.667125	4144	4101	0.9833
0.668125	4072	4123	0.9833
0.669125	4119	4132	0.9834
0.670125	4034	4184	0.9834
0.671125	4158	4127	0.9835
0.672125	4048	4244	0.9835
0.673125	3981	4244	0.9835
0.674125	4091	4035	0.9834
0.675125	4095	4198	0.9833
0.676125	4073	4240	0.9832
0.677125	4078	4108	0.983
0.678125	3977	4110	0.9829
0.679125	3982	4128	0.9827
0.680125	4173	4127	0.9825
0.681125	4087	4167	0.9824
0.682125	4098	4147	0.9823
0.683125	3984	4123	0.9823
0.684125	4061	4231	0.9821
0.685125	3983	4065	0.982
0.686125	4036	4157	0.9818
0.687125	4102	4058	0.9816
0.688125	4080	4078	0.9815
0.689125	4018	4127	0.9815
0.690125	4066	4122	0.9814
0.691125	3968	4260	0.9814
0.692125	4071	4159	0.9812
0.693125	4169	4190	0.981
0.694125	3994	4133	0.9809
0.695125	4057	4173	0.9807
0.696125	4112	4146	0.9805
0.697125	4104	4081	0.9804
0.698125	3964	4194	0.9803
0.699125	4040	4213	0.9802
0.700125	4075	4324	0.98
0.701125	4078	4143	0.9796
0.702125	3989	4230	0.9793
0.703125	4019	4098	0.9789
0.704125	4003	4120	0.9785
0.705125	4107	4044	0.9782
0.706125	4056	4075	0.978
0.707125	4044	4156	0.9778
0.708125	4067	4104	0.9777
0.709125	4198	4179	0.9777
0.710125	4196	4145	0.9777
0.711125	4131	4218	0.9778
0.712125	4076	4128	0.978
0.713125	4057	4086	0.9782
0.714125	4065	4045	0.9784
0.715125	4121	4114	0.9787
0.716125	3973	4087	0.9791
0.717125	4054	4105	0.9794
0.718125	4057	4122	0.9797
0.719125	4053	4111	0.98
0.720125	4064	4186	0.9803
0.721125	4010	4214	0.9805
0.722125	4032	4111	0.9806
0.723125	4131	4016	0.9808
0.724125	4138	4128	0.981
0.725125	4070	4116	0.9813
0.726125	4034	4072	0.9816
0.727125	4060	4150	0.9819
0.728125	4108	4107	0.9822
0.729125	4055	4047	0.9826
0.730125	4042	4111	0.9829
0.731125	4089	4175	0.9833
0.732125	4001	4155	0.9836
0.733125	4137	4096	0.9838
0.734125	4007	4235	0.984
0.735125	4098	4163	0.9842
0.736125	4074	4174	0.9843
0.737125	4065	4067	0.9843
0.738125	4051	4162	0.9844
0.739125	4108	4192	0.9845
0.740125	3955	4189	0.9845
0.741125	4146	4139	0.9844
0.742125	4095	4225	0.9844
0.743125	4020	4274	0.9842
0.744125	4125	4144	0.984
0.745125	4065	4166	0.9838
0.746125	4063	4127	0.9836
0.747125	4019	4223	0.9834
0.748125	4054	4169	0.9831
0.749125	4138	4074	0.9828
0.750125	4114	4113	0.9827
0.751125	4070	4127	0.9826
0.752125	4161	4066	0.9825
0.753125	4036	4071	0.9826
0.754125	4010	4154	0.9827
0.755125	4033	4115	0.9828
0.756125	4130	4119	0.9828
0.757125	4077	4166	0.9829
0.758125	4105	4195	0.983
0.759125	4198	4078	0.9831
0.760125	4003	4135	0.9832
0.761125	4024	4215	0.9834
0.762125	3967	4149	0.9834
0.763125	4000	4153	0.9833
0.764125	4033	4067	0.9832
0.765125	4225	4128	0.9831
0.766125	4019	4057	0.9831
0.767125	4011	4174	0.9832
0.768125	4160	4203	0.9832
0.769125	4051	4201	0.9832
0.770125	4091	4156	0.9831
0.771125	4190	4095	0.9831
0.772125	4060	4122	0.9832
0.773125	4008	4101	0.9833
0.774125	4020	4024	0.9834
0.775125	4066	4119	0.9835
0.776125	4168	4178	0.9836
0.777125	4102	4086	0.9838
0.778125	4103	4202	0.984
0.779125	4065	4066	0.9842
0.780125	4029	4088	0.9844
0.781125	3991	4108	0.9846
0.782125	4064	4075	0.9848
0.783125	4001	4171	0.9849
0.784125	4049	4182	0.985
0.785125	4012	4151	0.985
0.786125	3949	4217	0.9849
0.787125	4101	4171	0.9847
0.788125	4139	4190	0.9844
0.789125	4123	4121	0.9842
0.790125	4137	4135	0.9841
0.791125	4134	4185	0.984
0.792125	4032	4151	0.984
0.793125	4079	4182	0.9839
0.794125	4064	4063	0.9838
0.795125	4028	4117	0.9838
0.796125	4001	4156	0.9837
0.797125	3989	4016	0.9836
0.798125	3999	4128	0.9835
0.799125	4017	4178	0.9834
0.800125	4120	4063	0.9832
0.801125	4073	4143	0.9831
0.802125	4161	4184	0.983
0.803125	4119	4245	0.983
0.804125	4092	4121	0.983
0.805125	4071	4065	0.983
0.806125	4129	4148	0.983
0.807125	4083	4175	0.9831
0.808125	4053	4138	0.9831
0.809125	4117	4218	0.9832
0.810125	4194	4201	0.9832
0.811125	4069	4166	0.9833
0.812125	4059	4089	0.9833
0.813125	4016	4159	0.9834
0.814125	4041	4100	0.9834
0.815125	4092	4105	0.9834
0.816125	4132	4130	0.9835
0.817125	3990	4139	0.9835
0.818125	4123	4108	0.9836
0.819125	4043	4073	0.9837
0.820125	4134	4266	0.9838
0.821125	4022	4100	0.9839
0.822125	4066	4084	0.9839
0.823125	4137	4153	0.984
0.824125	4041	4218	0.9841
0.825125	4041	4094	0.9842
0.826125	4242	4182	0.9842
0.827125	4011	4166	0.9843
0.828125	4013	4130	0.9843
0.829125	4087	4094	0.9844
0.830125	4089	4153	0.9844
0.831125	4139	4196	0.9844
0.832125	3959	4092	0.9845
0.833125	4109	4148	0.9845
0.834125	4067	4059	0.9845
0.835125	4108	4165	0.9845
0.836125	4083	4108	0.9846
0.837125	4093	4256	0.9847
0.838125	4052	4171	0.9847
0.839125	4135	4191	0.9846
0.840125	4092	4193	0.9846
0.841125	3988	4182	0.9845
0.842125	4116	4229	0.9843
0.843125	4067	4106	0.9841
0.844125	4043	4152	0.984
0.845125	3985	4251	0.9837
0.846125	4058	4174	0.9834
0.847125	4155	4211	0.9831
0.848125	4084	4150	0.9827
0.849125	4093	4286	0.9824
0.850125	4152	4117	0.9821
0.851125	4129	4177	0.9819
0.852125	4040	4175	0.9816
0.853125	4082	4121	0.9814
0.854125	4114	4103	0.9813
0.855125	4078	4117	0.9812
0.856125	4133	4126	0.9811
0.857125	4020	4152	0.9811
0.858125	4082	4094	0.9812
0.859125	4017	4163	0.9812
0.860125	4006	4133	0.9812
0.861125	3979	4267	0.9811
0.862125	3986	4130	0.9809
0.863125	4048	4092	0.9806
0.864125	4037	4247	0.9803
0.865125	4164	4065	0.9801
0.866125	4076	4170	0.9799
0.867125	4080	4128	0.9798
0.868125	4027	4159	0.9797
0.869125	4075	4168	0.9796
0.870125	4019	4083	0.9795
0.871125	4131	4151	0.9794
0.872125	4176	4050	0.9794
0.873125	4097	4230	0.9795
0.874125	3988	4150	0.9796
0.875125	4102	4189	0.9797
0.876125	3966	4131	0.9797
0.877125	4161	4136	0.9797
0.878125	4077	4135	0.9797
0.879125	4103	4113	0.9798
0.880125	4075	4154	0.9799
0.881125	4088	4110	0.98
0.882125	4032	4141	0.9802
0.883125	4060	4305	0.9803
0.884125	4097	4191	0.9803
0.885125	4021	4246	0.9802
0.886125	4042	4132	0.9801
0.887125	4017	4072	0.98
0.888125	4017	4173	0.9798
0.889125	4037	4113	0.9797
0.890125	4119	4127	0.9796
0.891125	4122	4033	0.9795
0.892125	3969	4248	0.9795
0.893125	4410	4108	0.9796
0.894125	4084	4208	0.9797
0.895125	4050	4141	0.9799
0.896125	4151	4203	0.9801
0.897125	4042	4198	0.9803
0.898125	4011	4029	0.9805
0.899125	4082	4141	0.9806
0.900125	4044	4053	0.9808
0.901125	4061	4117	0.981
0.902125	4004	4147	0.9812
0.903125	4077	4132	0.9814
0.904125	4049	4135	0.9815
0.905125	4067	4164	0.9816
0.906125	4055	4120	0.9817
0.907125	3994	4079	0.9818
0.908125	4117	4138	0.9819
0.909125	4198	4095	0.9821
0.910125	4076	4068	0.9823
0.911125	4042	4210	0.9826
0.912125	4027	4084	0.9828
0.913125	4069	4096	0.983
0.914125	4062	4231	0.9832
0.915125	4066	4166	0.9834
0.916125	4152	4155	0.9835
0.917125	4083	4189	0.9836
0.918125	4034	4108	0.9837
0.919125	4030	4054	0.9838
0.920125	4045	4131	0.9839
0.921125	4031	4130	0.9839
0.922125	4007	4191	0.9839
0.923125	4065	4124	0.9839
0.924125	4111	4253	0.9838
0.925125	4135	4124	0.9838
0.926125	4003	4066	0.9837
0.927125	4162	4123	0.9837
0.928125	4023	4021	0.9837
0.929125	4086	4117	0.9839
0.930125	4178	4225	0.984
0.931125	4019	4178	0.9841
0.932125	3940	4204	0.9842
0.933125	4090	4100	0.9841
0.934125	4155	4171	0.984
0.935125	4035	4055	0.984
0.936125	4057	4126	0.984
0.937125	3933	4132	0.984
0.938125	3999	4051	0.984
0.939125	4214	4060	0.9839
0.940125	4137	4239	0.984
0.941125	4059	4208	0.9841
0.942125	4043	4072	0.9841
0.943125	4072	4081	0.9841
0.944125	4079	4156	0.9842
0.945125	4019	4103	0.9843
0.946125	4023	4092	0.9843
0.947125	4149	4136	0.9843
0.948125	4069	4114	0.9844
0.949125	4160	4167	0.9846
0.950125	4074	4053	0.9847
0.951125	4151	4152	0.9849
0.952125	4133	4048	0.9852
0.953125	4124	4165	0.9855
0.954125	4047	4188	0.9859
0.955125	4070	4158	0.9861
0.956125	4096	4052	0.9864
0.957125	4136	4115	0.9866
0.958125	4030	4151	0.9869
0.959125	4114	4132	0.9872
0.960125	4119	4069	0.9874
0.961125	4007	4121	0.9877
0.962125	4017	4108	0.9879
0.963125	4096	4120	0.9881
0.964125	4090	4229	0.9883
0.965125	4049	4090	0.9884
0.966125	4075	4103	0.9885
0.967125	3993	4266	0.9885
0.968125	4145	4099	0.9885
0.969125	3976	4215	0.9884
0.970125	4044	4203	0.9882
0.971125	4063	4181	0.9879
0.972125	4148	4100	0.9877
0.973125	4054	4163	0.9874
0.974125	4163	4173	0.9872
0.975125	4102	4154	0.987
0.976125	4203	4138	0.9869
0.977125	4126	4100	0.9868
0.978125	4034	4147	0.9868
0.979125	4027	4077	0.9868
0.980125	4075	4138	0.9868
0.981125	3969	4113	0.9868
0.982125	4080	4078	0.9867
0.983125	4041	4158	0.9867
0.984125	4050	4157	0.9866
0.985125	3988	4216	0.9864
0.986125	4055	4117	0.9862
0.987125	4056	4135	0.9859
0.988125	3972	4004	0.9857
0.989125	4107	4068	0.9855
0.990125	3899	4113	0.9853
0.991125	4026	4135	0.9851
0.992125	4078	4159	0.9849
0.993125	4077	4177	0.9846
0.994125	4097	4062	0.9844
0.995125	4121	4138	0.9842
0.996125	4091	4120	0.9841
0.997125	4068	4194	0.984
0.998125	4007	4191	0.9839
0.999125	4154	4131	0.9838
1.00012	4050	4159	0.9836
1.00113	4022	4154	0.9835
1.00212	4019	4173	0.9833
1.00313	3999	4179	0.9831
1.00412	4034	4205	0.9828
1.00513	4032	4139	0.9824
1.00612	4017	4149	0.982
1.00713	4001	4146	0.9816
1.00812	3916	4195	0.9812
1.00913	4114	4233	0.9806
1.01012	4067	4126	0.9801
1.01113	3999	4104	0.9796
1.01212	4046	4148	0.9791
1.01313	4001	4092	0.9787
1.01412	4025	4119	0.9783
1.01513	3985	4107	0.9779
1.01612	4051	4227	0.9775
1.01713	4132	4107	0.9771
1.01812	4111	4204	0.9768
1.01913	4040	4199	0.9766
1.02012	4059	4059	0.9763
1.02113	4160	4160	0.9762
1.02212	4061	4164	0.9761
1.02313	4123	4224	0.976
1.02412	4134	4181	0.976
1.02513	4140	4133	0.976
1.02612	4085	3968	0.9761
1.02713	4044	4161	0.9763
1.02812	4113	4158	0.9766
1.02913	4192	4157	0.9769
1.03012	3966	4141	0.9772
1.03113	4018	4022	0.9775
1.03212	4138	4009	0.9778
1.03313	4072	4153	0.9783
1.03412	3979	4129	0.9787
1.03513	4028	4074	0.9791
1.03612	4137	4107	0.9795
1.03713	4080	4421	0.9798
1.03812	4061	4190	0.98
1.03913	4155	4131	0.9802
1.04012	4094	4159	0.9804
1.04113	4016	4182	0.9806
1.04212	4075	4172	0.9807
1.04313	4146	4191	0.9808
1.04412	4054	4161	0.9809
1.04513	4004	4144	0.9809
1.04612	4032	4034	0.981
1.04713	3944	4066	0.981
1.04812	4177	4205	0.9811
1.04913	4116	4130	0.9812
1.05012	4174	4152	0.9813
1.05113	4014	4222	0.9814
1.05212	4219	4116	0.9816
1.05313	4066	4113	0.9818
1.05412	4041	4031	0.982
1.05513	4139	4142	0.9823
1.05612	4177	4115	0.9827
1.05713	4008	4242	0.983
1.05812	4038	4107	0.9833
1.05913	4069	4211	0.9835
1.06012	4088	4066	0.9837
1.06113	4067	4173	0.9838
1.06212	3957	4108	0.984
1.06313	4106	4211	0.9841
1.06412	4118	4110	0.9841
1.06513	4104	4218	0.9842
1.06612	4061	4187	0.9842
1.06713	4079	4158	0.9842
1.06812	4113	4132	0.9842
1.06913	4150	4151	0.9842
1.07012	4060	4152	0.9842
1.07113	4004	4070	0.9843
1.07212	4038	4096	0.9843
1.07313	4108	4162	0.9843
1.07412	4001	4142	0.9844
1.07513	4101	4035	0.9844
1.07612	3996	4173	0.9844
1.07713	3998	4113	0.9844
1.07812	4020	4324	0.9843
1.07912	4054	4137	0.9841
1.08013	4124	4197	0.9838
1.08112	4055	4109	0.9836
1.08213	4077	4092	0.9834
1.08312	4086	4258	0.9832
1.08413	4061	4183	0.983
1.08512	4116	4277	0.9827
1.08613	4076	4076	0.9825
1.08712	4127	4183	0.9822
1.08813	4043	4133	0.982
1.08912	4038	4063	0.9819
1.09013	4058	4085	0.9817
1.09112	4092	4136	0.9817
1.09213	4068	4192	0.9816
1.09312	4134	4161	0.9816
1.09413	4039	4220	0.9815
1.09512	4115	4234	0.9814
1.09613	4062	4054	0.9813
1.09712	4089	4071	0.9812
1.09813	4141	4179	0.9813
1.09912	3964	4114	0.9813
1.10013	4062	4161	0.9813
1.10112	4061	4204	0.9813
1.10213	4069	4088	0.9812
1.10312	4052	4247	0.9812
1.10413	4134	4152	0.9811
1.10512	4051	4202	0.981
1.10613	4118	4198	0.9809
1.10712	4109	4216	0.9808
1.10813	4029	4196	0.9807
1.10912	4060	4091	0.9805
1.11013	4060	4108	0.9804
1.11112	4076	4114	0.9803
1.11213	4166	4154	0.9803
1.11312	4006	4095	0.9803
1.11413	4012	4192	0.9803
1.11512	4108	4142	0.9803
1.11613	4066	4157	0.9803
1.11712	4117	4091	0.9803
1.11813	4080	4223	0.9803
1.11912	4062	4104	0.9804
1.12013	4089	4132	0.9804
1.12112	4025	4118	0.9805
1.12213	4189	4082	0.9806
1.12312	4042	4120	0.9808
1.12413	4129	4169	0.981
1.12512	4201	4183	0.9812
1.12613	4078	4125	0.9815
1.12712	4053	4073	0.9818
1.12813	4046	4161	0.9821
1.12912	4034	4072	0.9824
1.13013	4143	4059	0.9827
1.13112	4020	4038	0.9831
1.13213	3998	4123	0.9834
1.13312	3991	4085	0.9838
1.13413	4155	4091	0.9841
1.13512	4012	4143	0.9844
1.13613	4095	4164	0.9847
1.13712	4049	4129	0.9849
1.13813	4095	4074	0.9851
1.13912	4065	3984	0.9854
1.14013	4132	4116	0.9857
1.14112	4066	4152	0.9861
1.14213	4115	4079	0.9865
1.14312	4036	4159	0.9868
1.14413	4076	4072	0.9872
1.14512	4016	4149	0.9875
1.14613	4009	4211	0.9877
1.14712	4053	4145	0.9878
1.14813	4045	4261	0.9878
1.14912	4038	4132	0.9877
1.15013	4083	4160	0.9875
1.15112	4047	4099	0.9874
1.15213	4051	4153	0.9872
1.15312	4134	4141	0.9871
1.15413	4066	4152	0.9869
1.15512	4100	4149	0.9868
1.15613	4041	4050	0.9867
1.15712	4109	4097	0.9866
1.15813	4121	4054	0.9866
1.15912	4119	4221	0.9867
1.16013	4190	4148	0.9867
1.16112	4109	4140	0.9869
1.16213	4166	4142	0.987
1.16312	4086	4159	0.9872
1.16413	4036	4277	0.9873
1.16512	4113	4124	0.9874
1.16613	3970	4066	0.9874
1.16712	4065	4121	0.9874
1.16813	4099	4143	0.9874
1.16912	4020	4131	0.9873
1.17013	4112	4175	0.9873
1.17112	4041	4109	0.9872
1.17213	4067	4181	0.9871
1.17312	4105	4136	0.987
1.17413	4114	4067	0.9869
1.17512	4124	4203	0.9869
1.17613	4119	4161	0.9869
1.17712	4121	4106	0.9869
1.17813	4096	4280	0.9869
1.17912	4099	4158	0.9869
1.18013	4051	4153	0.9868
1.18112	4028	4229	0.9867
1.18213	4083	4133	0.9865
1.18312	4019	4209	0.9863
1.18413	4065	4212	0.986
1.18512	4047	4058	0.9857
1.18613	4019	4219	0.9854
1.18712	4109	4121	0.985
1.18813	4063	4169	0.9847
1.18912	4061	4118	0.9844
1.19013	4166	4155	0.9841
1.19112	4096	4080	0.9839
1.19213	4110	4086	0.9838
1.19312	4158	4067	0.9838
1.19413	4062	4129	0.9839
1.19512	4028	4138	0.984
1.19613	4064	4133	0.9841
1.19712	4030	4156	0.9842
1.19813	4029	4157	0.9842
1.19912	3958	4141	0.9841
1.20013	4005	4176	0.9839
1.20112	4010	4196	0.9837
1.20213	4034	4070	0.9834
1.20312	4031	4058	0.9831
1.20412	4118	4172	0.9829
1.20513	4013	4103	0.9827
1.20612	4132	4044	0.9826
1.20713	4051	4106	0.9826
1.20812	4078	4142	0.9826
1.20913	4015	4081	0.9826
1.21012	3973	4065	0.9826
1.21113	4059	4128	0.9826
1.21212	4289	4091	0.9826
1.21313	4136	4162	0.9828
1.21412	4026	4121	0.983
1.21513	3969	4159	0.9832
1.21612	4111	4269	0.9833
1.21713	4078	4212	0.9833
1.21812	4013	4162	0.9833
1.21913	4059	4101	0.9832
1.22012	4105	4131	0.9831
1.22113	4099	4178	0.983
1.22212	4056	4079	0.983
1.22313	4140	4122	0.983
1.22412	4079	4058	0.9831
1.22513	4069	4265	0.9832
1.22612	4025	4080	0.9833
1.22713	4025	4156	0.9833
1.22812	4088	4229	0.9833
1.22913	4034	4144	0.9832
1.23012	4101	4140	0.9831
1.23113	4129	4013	0.9831
1.23212	4174	4056	0.9832
1.23313	4166	4227	0.9834
1.23412	4031	4207	0.9836
1.23513	4097	4104	0.9838
1.23612	4065	4212	0.9839
1.23713	4131	4171	0.984
1.23812	3994	4096	0.9841
1.23913	4036	4022	0.9842
1.24012	4082	4128	0.9843
1.24113	3998	4246	0.9844
1.24212	4101	4163	0.9844
1.24313	4016	4093	0.9843
1.24412	4036	4082	0.9843
1.24513	3978	4121	0.9843
1.24612	4130	4107	0.9842
1.24713	4073	4069	0.9842
1.24812	4064	4160	0.9842
1.24913	4108	4220	0.9842
1.25012	4068	4163	0.9842
1.25113	4040	4318	0.9841
1.25212	4056	4139	0.9839
1.25313	4097	4161	0.9837
1.25412	4019	4188	0.9835
1.25513	4112	4116	0.9833
1.25612	4187	4134	0.9831
1.25713	4082	4145	0.983
1.25812	4014	4042	0.9829
1.25913	4084	4219	0.9829
1.26012	4158	4049	0.9829
1.26113	4008	4129	0.9829
1.26212	4036	4100	0.983
1.26313	4025	4091	0.983
1.26412	4076	4053	0.9831
1.26513	4138	4191	0.9832
1.26612	4011	4170	0.9833
1.26713	4075	4167	0.9834
1.26812	4057	4122	0.9834
1.26913	4123	4125	0.9834
1.27012	4038	4022	0.9835
1.27113	4058	4191	0.9836
1.27212	4069	4178	0.9837
1.27313	4217	4128	0.9838
1.27412	4156	4150	0.9839
1.27513	4084	4160	0.9841
1.27612	3971	4161	0.9843
1.27713	4169	4116	0.9844
1.27812	4123	4077	0.9846
1.27913	4084	4161	0.9848
1.28012	4154	4066	0.985
1.28113	4061	4230	0.9853
1.28212	4045	4106	0.9855
1.28313	4052	4243	0.9857
1.28412	4059	4118	0.9858
1.28513	4106	4137	0.9858
1.28612	4065	4141	0.9859
1.28713	4026	4079	0.986
1.28812	4069	4125	0.986
1.28913	4014	4193	0.986
1.29012	4021	4089	0.986
1.29113	4026	4114	0.9859
1.29212	4123	4086	0.9858
1.29313	4147	4094	0.9858
1.29412	4091	4075	0.9859
1.29513	3942	4193	0.986
1.29612	4030	4160	0.986
1.29713	4058	4219	0.9859
1.29812	4097	4166	0.9858
1.29913	3962	4082	0.9856
1.30012	4086	4090	0.9854
1.30113	4095	4236	0.9852
1.30212	4054	4212	0.985
1.30313	4073	4132	0.9848
1.30412	4139	4140	0.9846
1.30513	4017	4132	0.9844
1.30612	4087	4073	0.9842
1.30713	4068	4055	0.9841
1.30812	4045	4125	0.984
1.30913	4144	4122	0.984
1.31012	4106	4057	0.9841
1.31113	4091	4191	0.9842
1.31212	4079	4196	0.9843
1.31313	4046	4040	0.9843
1.31412	4092	4253	0.9844
1.31513	4039	4215	0.9844
1.31612	4029	4097	0.9843
1.31713	4047	4039	0.9843
1.31812	4032	4239	0.9842
1.31913	4037	4129	0.9841
1.32012	4132	4129	0.984
1.32113	4141	4038	0.9839
1.32212	4041	4082	0.984
1.32313	4053	4221	0.984
1.32412	3950	4167	0.984
1.32513	4057	4180	0.9839
1.32612	4048	4158	0.9837
1.32713	4042	4180	0.9835
1.32812	4000	4025	0.9833
1.32912	4016	4081	0.9831
1.33013	4055	4189	0.9829
1.33112	4118	4140	0.9827
1.33213	4036	4148	0.9826
1.33312	4072	4106	0.9824
1.33413	4100	4125	0.9823
1.33512	4052	4139	0.9822
1.33613	4078	4196	0.9821
1.33712	4003	4132	0.982
1.33813	4117	4086	0.9819
1.33912	3980	4141	0.9818
1.34013	4084	4178	0.9817
1.34112	4060	4142	0.9816
1.34213	4093	4181	0.9815
1.34312	4096	2364	0.9818
1.34413	4048	4139	0.9828
1.34512	4106	4157	0.9842
1.34613	4087	4100	0.9855
1.34712	4020	4180	0.9867
1.34813	4119	4082	0.9878
1.34912	3967	4278	0.9887
1.35013	4183	4095	0.9895
1.35112	4043	4134	0.9902
1.35213	4215	4096	0.9909
1.35312	4082	4023	0.9916
1.35413	4035	4085	0.9923
1.35512	4080	4157	0.993
1.35613	3918	4140	0.9935
1.35712	4096	4038	0.9939
1.35813	4139	4111	0.9943
1.35912	4134	4109	0.9947
1.36013	4013	4165	0.9951
1.36112	4035	4173	0.9954
1.36213	3993	4199	0.9955
1.36312	4031	4138	0.9954
1.36413	4110	4153	0.9953
1.36512	4101	4158	0.9952
1.36613	4025	4065	0.995
1.36712	4050	4064	0.9948
1.36813	4036	4116	0.9947
1.36912	4076	4019	0.9945
1.37013	4060	4244	0.9944
1.37112	4120	4109	0.9942
1.37213	4044	4218	0.9939
1.37312	4004	4194	0.9936
1.37413	4116	4203	0.9932
1.37512	4047	4189	0.9928
1.37613	4148	3973	0.9923
1.37712	4019	4092	0.992
1.37813	4106	4050	0.9917
1.37912	3976	4157	0.9915
1.38013	4125	4160	0.9912
1.38112	4153	4194	0.9909
1.38213	4130	4107	0.9907
1.38312	4029	4008	0.9905
1.38413	4050	4132	0.9904
1.38512	4048	4184	0.9902
1.38613	4101	4081	0.99
1.38712	4073	4039	0.9899
1.38813	4191	4153	0.9898
1.38912	4097	4199	0.9898
1.39013	3962	4022	0.9898
1.39112	4060	4155	0.9898
1.39213	4188	4134	0.9897
1.39312	4060	4108	0.9897
1.39413	4006	4082	0.9897
1.39512	4088	4092	0.9896
1.39613	4029	4114	0.9896
1.39712	4061	4113	0.9896
1.39813	4049	4094	0.9896
1.39912	4046	4098	0.9895
1.40013	4011	4077	0.9895
1.40112	4190	4102	0.9895
1.40213	4070	4166	0.9895
1.40312	4074	4125	0.9895
1.40413	4090	4164	0.9895
1.40512	3928	4111	0.9894
1.40613	4111	4109	0.9893
1.40712	3983	4379	0.9891
1.40813	3965	4011	0.9888
1.40912	4146	4121	0.9885
1.41013	4094	4263	0.9881
1.41112	4032	4117	0.9878
1.41213	4091	4204	0.9874
1.41312	4017	4119	0.9871
1.41413	4011	4099	0.9867
1.41512	4027	4145	0.9863
1.41613	4110	4159	0.9859
1.41712	3952	4134	0.9855
1.41813	3951	4200	0.985
1.41912	4052	4226	0.9844
1.42013	4100	4093	0.9838
1.42112	4118	4177	0.9833
1.42213	4053	4297	0.9828
1.42312	4068	4081	0.9823
1.42413	4081	4158	0.9818
1.42512	4098	4259	0.9814
1.42613	4123	4163	0.9809
1.42712	4088	4093	0.9805
1.42813	4094	4136	0.9802
1.42912	3964	4160	0.98
1.43013	3990	4140	0.9797
1.43112	4073	4110	0.9793
1.43213	4080	4086	0.9791
1.43312	4043	4207	0.9789
1.43413	4102	4139	0.9787
1.43512	4130	4027	0.9785
1.43613	4089	4109	0.9785
1.43712	4155	4235	0.9786
1.43813	3973	4166	0.9786
1.43912	4081	4118	0.9787
1.44013	4097	4209	0.9787
1.44112	3932	4062	0.9787
1.44213	4157	4113	0.9787
1.44312	4029	4061	0.9788
1.44413	4138	4069	0.9789
1.44512	4075	4222	0.9791
1.44613	3973	4184	0.9793
1.44712	4080	4170	0.9794
1.44813	4083	4102	0.9795
1.44912	4079	4122	0.9796
1.45013	4087	4129	0.9797
1.45112	4062	4090	0.9798
1.45213	4070	4088	0.98
1.45312	4034	4052	0.9803
1.45412	4022	4160	0.9805
1.45513	4034	4049	0.9808
1.45612	4154	4166	0.981
1.45713	4105	4183	0.9813
1.45812	4175	4187	0.9815
1.45913	4046	4040	0.9818
1.46012	4011	4122	0.9821
1.46113	4002	4117	0.9824
1.46212	4004	4109	0.9826
1.46313	4064	4012	0.9828
1.46412	4174	4092	0.9831
1.46513	4109	4147	0.9835
1.46612	3998	4098	0.9838
1.46713	4162	4204	0.9842
1.46812	4053	4134	0.9844
1.46913	4121	4159	0.9847
1.47012	4061	4059	0.985
1.47113	4075	4021	0.9853
1.47212	4097	4121	0.9857
1.47313	4115	4132	0.9861
1.47412	4034	4204	0.9864
1.47513	4050	4067	0.9867
1.47612	4066	4098	0.987
1.47713	4050	4222	0.9872
1.47812	4090	4186	0.9873
1.47913	4003	4081	0.9874
1.48012	4035	4054	0.9875
1.48113	3981	4183	0.9875
1.48212	4026	4195	0.9875
1.48313	4159	4074	0.9873
1.48412	4014	4236	0.9872
1.48513	3972	4117	0.9871
1.48612	4020	4190	0.9868
1.48713	4083	4082	0.9865
1.48812	4025	4209	0.9862
1.48913	3922	4158	0.9859
1.49012	4115	4132	0.9854
1.49113	4085	4175	0.985
1.49212	4163	4161	0.9846
1.49313	4201	4156	0.9844
1.49412	4093	4123	0.9842
1.49513	4044	4183	0.984
1.49612	4029	4067	0.9839
1.49713	4133	4181	0.9837
1.49812	4026	4165	0.9836
1.49913	4134	4105	0.9835
1.50012	4049	4246	0.9833
1.50113	4031	4259	0.9832
1.50212	3948	4041	0.9829
1.50313	4024	4168	0.9826
1.50412	3988	4428	0.9822
1.50513	4113	4111	0.9817
1.50612	4187	4195	0.9811
1.50713	4136	4174	0.9807
1.50812	4074	4223	0.9804
1.50913	4097	4044	0.9801
1.51012	4059	4213	0.9798
1.51113	4062	4097	0.9796
1.51212	3988	4034	0.9794
1.51313	4057	4149	0.9792
1.51412	4047	4138	0.9791
1.51513	4135	4048	0.979
1.51612	4078	4166	0.979
1.51713	4088	4204	0.9791
1.51812	3948	4170	0.979
1.51913	3996	4036	0.979
1.52012	4067	4074	0.9789
1.52113	4070	4119	0.9789
1.52212	4097	4108	0.979
1.52313	4331	4064	0.9791
1.52412	4079	4172	0.9795
1.52513	4107	4090	0.9799
1.52612	4029	4157	0.9803
1.52713	4134	4128	0.9807
1.52812	4061	4153	0.9811
1.52913	4054	4072	0.9814
1.53012	4060	4126	0.9818
1.53113	4070	4128	0.9822
1.53212	4080	4094	0.9825
1.53313	4033	4179	0.9829
1.53412	4081	4038	0.9832
1.53513	4138	4120	0.9835
1.53612	4130	4035	0.9839
1.53713	4147	4115	0.9844
1.53812	4100	4051	0.985
1.53913	4080	4066	0.9856
1.54012	4073	4124	0.9862
1.54113	4068	4107	0.9868
1.54212	4000	4050	0.9873
1.54313	4173	3999	0.9878
1.54412	4090	4184	0.9884
1.54513	4010	4002	0.989
1.54612	4142	4050	0.9896
1.54713	4135	4188	0.9902
1.54812	4056	4179	0.9908
1.54913	4018	4008	0.9912
1.55012	4154	4175	0.9917
1.55113	4010	4164	0.9921
1.55212	4101	4077	0.9924
1.55313	3938	4123	0.9927
1.55412	4082	4100	0.9928
1.55513	4082	4077	0.993
1.55612	4077	4216	0.9931
1.55713	4063	4121	0.9932
1.55812	4036	4096	0.9932
1.55913	4074	4097	0.9932
1.56012	4043	4130	0.9931
1.56113	4066	4132	0.9931
1.56212	3999	4244	0.9929
1.56313	3967	4046	0.9927
1.56412	4079	4156	0.9924
1.56513	4115	4104	0.9921
1.56612	4056	4089	0.9918
1.56713	4068	4136	0.9916
1.56812	4043	4089	0.9913
1.56913	4047	4158	0.9911
1.57012	4014	4118	0.9908
1.57113	4053	4078	0.9905
1.57212	4032	4169	0.9902
1.57313	3985	4146	0.9899
1.57412	4055	4081	0.9895
1.57513	4090	4131	0.9891
1.57612	3983	4134	0.9887
1.57713	4104	4108	0.9884
1.57812	4105	4141	0.988
1.57912	4071	4122	0.9877
1.58013	4164	4128	0.9875
1.58112	4233	4173	0.9873
1.58213	4052	4144	0.9873
1.58312	4066	4166	0.9872
1.58413	3984	4084	0.9871
1.58512	4103	4171	0.9869
1.58613	4052	4085	0.9868
1.58712	4193	4081	0.9867
1.58813	3985	4223	0.9867
1.58912	4027	4191	0.9866
1.59013	4012	4127	0.9864
1.59112	4070	4144	0.9861
1.59213	4062	4030	0.9859
1.59312	4052	4049	0.9858
1.59413	4082	4087	0.9857
1.59512	4090	4093	0.9857
1.59613	4112	4088	0.9857
1.59712	4000	4160	0.9858
1.59813	4068	4154	0.9858
1.59912	4034	4128	0.9858
1.60013	4026	4087	0.9858
1.60112	4057	4167	0.9857
1.60213	4043	4101	0.9856
1.60312	4106	4099	0.9856
1.60413	4087	4202	0.9855
1.60512	4062	4120	0.9855
1.60613	3999	4197	0.9854
1.60712	4048	4160	0.9852
1.60813	4014	4185	0.985
1.60912	3962	4169	0.9847
1.61013	4102	4169	0.9843
1.61112	4044	4092	0.984
1.61213	4030	4080	0.9837
1.61312	4117	4217	0.9834
1.61413	4160	4182	0.9831
1.61512	4104	4169	0.9829
1.61613	3935	4088	0.9827
1.61712	4132	4172	0.9825
1.61813	4165	4136	0.9823
1.61912	4035	4085	0.9822
1.62013	4127	4175	0.9821
1.62112	4065	4153	0.9821
1.62213	4125	4060	0.9821
1.62312	4055	4043	0.9822
1.62413	4023	4115	0.9823
1.62512	4036	4279	0.9824
1.62613	3989	4063	0.9824
1.62712	4059	3967	0.9824
1.62813	4045	3997	0.9825
1.62912	4097	4095	0.9827
1.63013	4030	4153	0.983
1.63112	4040	4139	0.9832
1.63213	4036	4027	0.9833
1.63312	4123	4088	0.9835
1.63413	4123	4203	0.9838
1.63512	4048	4198	0.984
1.63613	4013	4164	0.9842
1.63712	4056	4135	0.9843
1.63813	4068	4089	0.9843
1.63912	4141	4143	0.9844
1.64013	4082	4281	0.9845
1.64112	4176	4167	0.9845
1.64213	4150	4153	0.9846
1.64312	4119	4173	0.9847
1.64413	4094	4177	0.9848
1.64512	4062	4061	0.9849
1.64613	4146	4160	0.985
1.64712	4028	4117	0.9852
1.64813	4015	4139	0.9853
1.64912	4112	4217	0.9854
1.65013	4060	4125	0.9854
1.65112	4050	4163	0.9854
1.65213	4043	4184	0.9854
1.65312	4087	4143	0.9853
1.65413	4075	4207	0.9852
1.65512	4031	4119	0.985
1.65613	3989	4090	0.9848
1.65712	4041	4151	0.9847
1.65813	4153	4033	0.9845
1.65912	4007	4085	0.9844
1.66013	4108	4127	0.9844
1.66112	4038	4024	0.9844
1.66213	4011	4021	0.9845
1.66312	4050	4127	0.9846
1.66413	4149	4144	0.9847
1.66512	3970	4198	0.9848
1.66613	4074	4097	0.9848
1.66712	4039	4157	0.9849
1.66813	4084	4139	0.9848
1.66912	4052	4135	0.9848
1.67013	4040	4143	0.9848
1.67112	4014	4134	0.9847
1.67213	4409	4163	0.9847
1.67312	4103	4082	0.9848
1.67413	4048	4136	0.985
1.67512	4057	4113	0.9852
1.67613	3984	4167	0.9854
1.67712	4038	4168	0.9854
1.67813	3946	4185	0.9854
1.67912	4043	4097	0.9853
1.68013	4187	4173	0.9851
1.68112	4073	4068	0.9851
1.68213	4037	4210	0.985
1.68312	4058	4032	0.985
1.68413	4088	4136	0.9849
1.68512	4035	4149	0.9849
1.68613	4064	4126	0.9849
1.68712	4082	4212	0.9848
1.68813	4061	4282	0.9847
1.68912	4081	4157	0.9845
1.69013	4020	4116	0.9843
1.69112	4047	4161	0.984
1.69213	3981	4056	0.9838
1.69312	4032	4172	0.9835
1.69413	3956	4060	0.9832
1.69512	3971	4142	0.9829
1.69613	4057	4202	0.9826
1.69712	4025	4203	0.9822
1.69813	4123	4077	0.9818
1.69912	4067	4134	0.9814
1.70013	4066	4165	0.9811
1.70112	4050	4218	0.9809
1.70213	4052	4117	0.9806
1.70312	4035	4071	0.9803
1.70412	3999	4111	0.98
1.70513	4029	4092	0.9798
1.70612	4081	4097	0.9796
1.70713	3988	4167	0.9795
1.70812	4095	4092	0.9793
1.70913	4112	4107	0.9792
1.71012	4100	4123	0.9792
1.71113	4038	4140	0.9793
1.71212	4146	4078	0.9793
1.71313	4238	4154	0.9795
1.71412	4086	4155	0.9798
1.71513	4088	4208	0.9801
1.71612	4080	4111	0.9803
1.71713	4128	4113	0.9806
1.71812	3972	4172	0.9809
1.71913	4112	4108	0.9811
1.72012	4090	4105	0.9814
1.72113	3956	4159	0.9816
1.72212	3977	4133	0.9818
1.72313	4042	4177	0.9818
1.72412	4090	4194	0.9819
1.72513	4113	4120	0.9818
1.72612	4052	4105	0.9819
1.72713	3999	4096	0.9819
1.72812	4116	4106	0.982
1.72913	4145	4115	0.9821
1.73012	4122	4104	0.9823
1.73113	4123	4166	0.9825
1.73212	4110	4149	0.9828
1.73313	4012	4188	0.983
1.73412	4048	4144	0.9832
1.73513	4127	4112	0.9833
1.73612	4065	4207	0.9835
1.73713	3975	4129	0.9836
1.73812	4088	4094	0.9836
1.73913	4063	4085	0.9837
1.74012	4047	4220	0.9837
1.74113	4174	4122	0.9838
1.74212	4079	4109	0.9839
1.74313	4116	4199	0.984
1.74412	4163	4236	0.9841
1.74513	4126	4093	0.9842
1.74612	4001	4090	0.9844
1.74713	4008	4162	0.9845
1.74812	3983	4138	0.9845
1.74913	4101	4094	0.9845
1.75012	4151	4144	0.9845
1.75113	4104	4141	0.9846
1.75212	4003	4110	0.9847
1.75313	3994	4209	0.9847
1.75412	4091	4042	0.9847
1.75513	4119	4206	0.9847
1.75612	4084	4165	0.9847
1.75713	4094	4127	0.9847
1.75812	4157	4024	0.9847
1.75913	4035	4092	0.9849
1.76012	4120	4054	0.9851
1.76113	4253	4064	0.9854
1.76212	4116	4092	0.9858
1.76313	4003	4186	0.9863
1.76412	4006	4121	0.9867
1.76513	4094	4117	0.987
1.76612	4045	4241	0.9872
1.76713	4007	4028	0.9874
1.76812	3954	4090	0.9875
1.76913	4045	4077	0.9876
1.77012	4027	4109	0.9876
1.77113	4108	4170	0.9876
1.77212	4025	4156	0.9876
1.77313	4129	4128	0.9876
1.77412	4085	4224	0.9876
1.77513	4177	4172	0.9875
1.77612	4041	4194	0.9875
1.77713	3971	4130	0.9874
1.77812	4077	4112	0.9872
1.77913	4036	4012	0.987
1.78012	4150	4119	0.9869
1.78113	4126	4129	0.9869
1.78212	4135	4254	0.987
1.78313	3983	4119	0.9869
1.78412	4084	4128	0.9869
1.78513	4056	4068	0.9868
1.78612	4038	4120	0.9868
1.78713	4063	4235	0.9867
1.78812	4092	4325	0.9865
1.78913	4129	4085	0.9863
1.79012	4218	4140	0.9861
1.79113	3999	4110	0.986
1.79212	4016	4056	0.986
1.79313	4094	4215	0.9859
1.79412	3981	4205	0.9857
1.79513	4084	4049	0.9855
1.79612	3921	4375	0.9853
1.79713	4012	4275	0.9848
1.79812	4034	4064	0.9843
1.79913	4023	4083	0.9837
1.80012	4058	4194	0.9832
1.80113	4080	4108	0.9827
1.80212	4099	4225	0.9823
1.80313	4076	4097	0.9818
1.80412	4111	4137	0.9815
1.80513	4140	4145	0.9812
1.80612	4000	4197	0.981
1.80713	4013	4177	0.9807
1.80812	4105	4118	0.9804
1.80913	4183	4173	0.9802
1.81012	4114	4153	0.98
1.81113	4119	4186	0.98
1.81212	4077	4221	0.9799
1.81313	4030	4139	0.9798
1.81412	4110	4192	0.9797
1.81513	4109	4193	0.9796
1.81612	4106	4161	0.9795
1.81713	4052	4054	0.9794
1.81812	4088	4143	0.9794
1.81913	3947	4286	0.9794
1.82012	4102	4137	0.9793
1.82113	4054	4223	0.9791
1.82212	4177	4164	0.979
1.82313	4076	4286	0.9788
1.82412	4096	4215	0.9787
1.82513	4030	4091	0.9785
1.82612	4051	4215	0.9783
1.82713	4140	4104	0.9782
1.82812	4135	4149	0.9781
1.82912	4064	4022	0.9781
1.83013	4102	4197	0.9782
1.83112	4169	4129	0.9783
1.83213	4083	4135	0.9785
1.83312	4003	4172	0.9787
1.83413	4088	4146	0.9789
1.83512	4034	4105	0.979
1.83613	4030	4119	0.9792
1.83712	4003	4066	0.9793
1.83813	4169	4089	0.9795
1.83912	3997	4180	0.9797
1.84013	4120	4299	0.9799
1.84112	4004	4110	0.98
1.84213	4079	4010	0.9801
1.84312	3964	4111	0.9802
1.84413	4041	4111	0.9803
1.84512	4126	4071	0.9804
1.84613	4090	4162	0.9806
1.84712	4099	4129	0.9808
1.84813	4132	4071	0.9811
1.84912	4116	4045	0.9814
1.85013	4003	4092	0.9818
1.85112	4100	4152	0.9822
1.85213	4023	4193	0.9826
1.85312	4077	4236	0.9828
1.85413	4015	4125	0.983
1.85512	4037	4165	0.9831
1.85613	4111	4206	0.9832
1.85712	4081	4149	0.9832
1.85813	3988	4165	0.9832
1.85912	4029	4096	0.9831
1.86013	4028	4068	0.9831
1.86112	4077	4201	0.983
1.86213	4110	4150	0.983
1.86312	3980	4101	0.9829
1.86413	4099	4112	0.9828
1.86512	4087	4023	0.9828
1.86613	4133	4113	0.9829
1.86712	4163	4132	0.9831
1.86813	4085	4098	0.9833
1.86912	4043	4058	0.9836
1.87013	4159	4085	0.9839
1.87112	4067	4081	0.9843
1.87213	4075	4074	0.9847
1.87312	4040	4285	0.9851
1.87413	4053	4121	0.9854
1.87512	4023	4093	0.9856
1.87613	3992	4155	0.9857
1.87712	4012	4214	0.9858
1.87813	4126	4191	0.9858
1.87912	4059	4184	0.9857
1.88013	4097	4130	0.9856
1.88112	4078	4077	0.9855
1.88213	4065	4122	0.9855
1.88312	4124	4115	0.9855
1.88413	4119	4084	0.9855
1.88512	4017	4149	0.9856
1.88613	4079	4172	0.9857
1.88712	3891	4079	0.9857
1.88813	4043	4190	0.9856
1.88912	4023	4059	0.9854
1.89013	4009	4188	0.9852
1.89112	4050	4118	0.985
1.89213	3998	4178	0.9848
1.89312	3977	4093	0.9845
1.89413	4044	4115	0.9842
1.89512	4029	4050	0.9839
1.89613	4068	4138	0.9836
1.89712	4152	4109	0.9834
1.89813	3971	4042	0.9833
1.89912	3997	4013	0.9832
1.90013	4057	4066	0.9832
1.90112	4061	4158	0.9832
1.90213	4067	4104	0.9832
1.90312	3989	4061	0.9832
1.90413	4071	4218	0.9832
1.90512	4085	4121	0.9832
1.90613	4040	4172	0.9831
1.90712	4055	4165	0.9831
1.90813	4020	4070	0.983
1.90912	4162	4208	0.9829
1.91013	4056	4073	0.9829
1.91112	4045	4174	0.9828
1.91213	3994	4172	0.9828
1.91312	4055	4216	0.9826
1.91413	4033	4175	0.9824
1.91512	4033	4113	0.9822
1.91613	4021	4159	0.9819
1.91712	4032	4027	0.9817
1.91813	4347	4210	0.9815
1.91912	4033	4268	0.9815
1.92013	4048	4103	0.9814
1.92112	4084	4066	0.9813
1.92213	3990	4137	0.9813
1.92312	3939	4194	0.9812
1.92413	4053	4103	0.9811
1.92512	4127	4221	0.9809
1.92613	4117	4054	0.9808
1.92712	3953	4203	0.9807
1.92813	4208	4073	0.9806
1.92912	4042	4166	0.9805
1.93013	4057	4099	0.9806
1.93112	4140	4127	0.9806
1.93213	4032	4163	0.9807
1.93312	4059	4057	0.9808
1.93413	3979	4099	0.9809
1.93512	4230	4089	0.981
1.93613	4038	4405	0.9811
1.93712	4123	4125	0.9812
1.93813	4032	4130	0.9812
1.93912	4017	4092	0.9813
1.94013	4109	4165	0.9813
1.94112	3994	4252	0.9813
1.94213	4050	4086	0.9813
1.94312	4167	4152	0.9812
1.94413	4111	4114	0.9812
1.94512	4022	4158	0.9813
1.94613	4089	4087	0.9813
1.94712	4369	4055	0.9815
1.94813	4070	4196	0.9818
1.94912	4041	4186	0.9822
1.95013	4026	4093	0.9825
1.95112	3961	4095	0.9827
1.95213	4004	4132	0.9829
1.95312	4048	4205	0.983
1.95412	4057	4066	0.983
1.95513	4063	4103	0.9831
1.95612	4109	4049	0.9832
1.95713	4111	4172	0.9833
1.95812	4155	4120	0.9836
1.95913	4045	4147	0.9838
1.96012	4014	4106	0.984
1.96113	4145	4084	0.9842
1.96212	4077	4175	0.9844
1.96313	4058	4106	0.9847
1.96412	4059	4036	0.9849
1.96513	4061	4127	0.9852
1.96612	4087	4103	0.9854
1.96713	4101	4101	0.9857
1.96812	4109	4003	0.986
1.96913	3988	4093	0.9864
1.97012	4091	4032	0.9867
1.97113	4059	4129	0.9871
1.97212	4046	4112	0.9875
1.97313	4023	4174	0.9878
1.97412	3966	4110	0.988
1.97513	4194	4171	0.9881
1.97612	4128	4091	0.9883
1.97713	4022	4087	0.9885
1.97812	4096	4259	0.9886
1.97913	4041	4169	0.9887
1.98012	3979	4183	0.9887
1.98113	3978	4044	0.9886
1.98212	4057	4100	0.9884
1.98313	4096	4125	0.9883
1.98412	4034	4144	0.9881
1.98513	4034	4173	0.988
1.98612	4037	4023	0.9878
1.98713	4097	4070	0.9876
1.98812	4022	4186	0.9875
1.98913	4048	4061	0.9874
1.99012	4117	4176	0.9872
1.99113	4104	4166	0.9871
1.99212	4133	4012	0.9871
1.99313	4064	4063	0.9871
1.99412	4142	4078	0.9872
1.99513	4057	4201	0.9874
1.99612	4071	4048	0.9875
1.99713	4157	4117	0.9877
1.99812	4336	4083	0.9879
1.99913	4081	4274	0.9883
2.00013	4088	4197	0.9887
2.00113	4040	4047	0.9889
2.00212	4059	4140	0.9891
2.00312	4126	4074	0.9894
2.00413	3947	4202	0.9896
2.00513	4071	4153	0.9897
2.00612	4127	4233	0.9897
2.00712	4074	4165	0.9896
2.00813	4031	4112	0.9895
2.00913	4011	4229	0.9894
2.01012	4063	4240	0.9891
2.01112	4154	4174	0.9888
2.01213	4115	4093	0.9885
2.01313	3938	4150	0.9882
2.01412	4153	4142	0.9879
2.01512	4090	4043	0.9877
2.01613	4151	4147	0.9875
2.01713	4004	4161	0.9874
2.01812	3977	4069	0.9872
2.01912	4086	4119	0.987
2.02013	4098	4076	0.9869
2.02113	3996	4132	0.9868
2.02212	4013	4116	0.9866
2.02312	4111	4091	0.9865
2.02413	4037	4143	0.9864
2.02513	4096	4168	0.9862
2.02612	3998	4078	0.9861
2.02712	3960	4115	0.9859
2.02813	4146	4080	0.9858
2.02913	4012	4104	0.9857
2.03012	4094	4137	0.9856
2.03112	4097	4152	0.9855
2.03213	4097	4117	0.9854
2.03313	4072	4146	0.9854
2.03412	4171	4069	0.9854
2.03512	4030	4123	0.9854
2.03613	4074	4151	0.9855
2.03713	4065	4222	0.9855
2.03812	4081	4179	0.9855
2.03912	4116	4189	0.9854
2.04013	4046	4156	0.9853
2.04113	3998	4116	0.9852
2.04212	4106	4058	0.9851
2.04312	3987	4131	0.985
2.04413	3990	4146	0.9849
2.04513	4124	4163	0.9847
2.04612	4013	4146	0.9846
2.04712	4075	4110	0.9844
2.04813	4039	4197	0.9842
2.04913	4018	4201	0.984
2.05012	4040	4148	0.9837
2.05112	4012	4143	0.9833
2.05213	4096	4107	0.983
2.05313	4056	4103	0.9827
2.05412	3971	4105	0.9825
2.05512	4054	4221	0.9822
2.05613	4058	4131	0.9819
[truncated: 68,813 more rows]

## Sheet: Sheet4
0.057375	3807	4033	0.944
0.058375	3918	4207	0.9439
0.059375	3849	4072	0.9439
0.060375	3866	4175	0.9439
0.061375	3974	4127	0.9438
0.062375	3804	4214	0.9437
0.063375	3963	4123	0.9436
0.064375	3866	4070	0.9435
0.065375	3801	4086	0.9434
0.066375	3896	4104	0.9433
0.067375	3872	4149	0.9432
0.068375	3860	4253	0.9431
0.069375	3851	4131	0.9428
0.070375	3959	4096	0.9426
0.071375	3886	4106	0.9424
0.072375	3902	4127	0.9423
0.073375	3857	4170	0.9422
0.074375	3864	4151	0.9421
0.075375	3793	4127	0.9419
0.076375	3882	4019	0.9417
0.077375	3871	4181	0.9415
0.078375	3812	4069	0.9413
0.079375	3815	4121	0.9411
0.080375	3918	4187	0.9409
0.081375	3751	4225	0.9406
0.082375	3845	4040	0.9402
0.083375	3845	4092	0.9399
0.084375	3878	4157	0.9396
0.085375	3762	4043	0.9392
0.086375	3850	4234	0.9389
0.087375	3826	4119	0.9385
0.088375	3909	4136	0.9381
0.089375	3918	4161	0.9378
0.090375	3871	4146	0.9375
0.091375	3863	4099	0.9372
0.092375	3857	4087	0.9369
0.093375	3894	4089	0.9368
0.094375	3813	4103	0.9366
0.095375	3899	4135	0.9365
0.096375	3919	4103	0.9364
0.097375	3865	4088	0.9364
0.098375	3977	4124	0.9364
0.099375	3882	4138	0.9365
0.100375	3888	4149	0.9366
0.101375	3894	4142	0.9367
0.102375	3781	4014	0.9368
0.103375	3942	4171	0.9369
0.104375	3867	4067	0.9371
0.105375	3919	4094	0.9373
0.106375	3862	4123	0.9375
0.107375	3829	4029	0.9377
0.108375	3893	4155	0.9379
0.109375	3882	4238	0.9381
0.110375	3842	4153	0.9383
0.111375	3780	4087	0.9383
0.112375	3844	4129	0.9383
0.113375	3893	4196	0.9383
0.114375	3823	4105	0.9382
0.115375	3847	4094	0.9382
0.116375	3838	4157	0.9381
0.117375	3909	4260	0.9379
0.118375	3849	4174	0.9378
0.119375	3878	4119	0.9375
0.120375	3837	4102	0.9373
0.121375	3900	4195	0.9371
0.122375	3832	4121	0.9369
0.123375	3860	4183	0.9367
0.124375	3873	4102	0.9365
0.125375	3852	4123	0.9363
0.126375	3870	4061	0.9361
0.127375	3840	4150	0.936
0.128375	3824	4076	0.9358
0.129375	3867	4141	0.9357
0.130375	3896	4088	0.9356
0.131375	3828	4067	0.9356
0.132375	3915	4175	0.9355
0.133375	3890	4119	0.9355
0.134375	3927	4165	0.9356
0.135375	3894	4240	0.9356
0.136375	3902	4167	0.9356
0.137375	3908	4142	0.9356
0.138375	3971	4070	0.9356
0.139375	3876	4166	0.9358
0.140375	3879	4127	0.9359
0.141375	3776	4104	0.936
0.142375	3899	4195	0.9361
0.143375	3909	4130	0.9361
0.144375	3884	4150	0.9362
0.145375	3862	4197	0.9362
0.146375	3915	4152	0.9363
0.147375	3868	4094	0.9363
0.148375	3951	4159	0.9363
0.149375	3921	4194	0.9364
0.150375	3814	4144	0.9365
0.151375	3784	4051	0.9365
0.152375	3853	4166	0.9365
0.153375	3885	4176	0.9365
0.154375	3912	4187	0.9364
0.155375	3827	4089	0.9364
0.156375	3881	4190	0.9363
0.157375	3948	4183	0.9362
0.158375	3902	4211	0.9361
0.159375	3880	4121	0.9361
0.160375	3924	4130	0.936
0.161375	3789	4138	0.936
0.162375	3837	4195	0.9359
0.163375	3803	4123	0.9358
0.164375	3795	4041	0.9356
0.165375	3778	4184	0.9354
0.166375	3847	4209	0.9351
0.167375	3968	4199	0.9348
0.168375	3863	4187	0.9346
0.169375	3772	4158	0.9343
0.170375	3857	4190	0.9339
0.171375	3825	4143	0.9335
0.172375	3919	4137	0.9332
0.173375	3801	4197	0.9328
0.174375	3822	4108	0.9325
0.175375	3914	4128	0.9321
0.176375	4025	4174	0.9319
0.177375	3828	4051	0.9317
0.178375	3886	4069	0.9317
0.179375	3835	4130	0.9317
0.180375	3987	4104	0.9317
0.181375	3922	4205	0.9319
0.182375	3799	4140	0.932
0.183375	3903	4133	0.9321
0.184375	3857	4129	0.9322
0.185375	3921	4220	0.9323
0.186375	3956	4166	0.9325
0.187375	3858	4250	0.9326
0.188375	3844	4084	0.9327
0.189375	3905	4223	0.9327
0.190375	3844	4105	0.9328
0.191375	3797	4081	0.9328
0.192375	3840	4089	0.9328
0.193375	3889	4126	0.9329
0.194375	3910	4179	0.933
0.195375	3830	4158	0.9331
0.196375	3816	4042	0.9331
0.197375	3829	4136	0.9332
0.198375	3775	4198	0.9332
0.199375	3840	4139	0.9331
0.200375	3793	4175	0.933
0.201375	3956	4176	0.9329
0.202375	3924	4187	0.9327
0.203375	3941	4115	0.9326
0.204375	4001	4119	0.9327
0.205375	3963	4159	0.9328
0.206375	3882	4160	0.933
0.207375	3942	4169	0.9332
0.208375	3846	4185	0.9334
0.209375	3863	4029	0.9336
0.210375	3997	4143	0.9338
0.211375	3916	4084	0.9342
0.212375	3961	4173	0.9346
0.213375	3846	4168	0.9349
0.214375	3844	4050	0.9353
0.215375	3902	4133	0.9357
0.216375	3854	4170	0.936
0.217375	3862	4128	0.9363
0.218375	3841	4188	0.9365
0.219375	3877	4130	0.9367
0.220375	3900	4142	0.9369
0.221375	3913	4097	0.9371
0.222375	3873	4124	0.9372
0.223375	3821	4188	0.9374
0.224375	3895	4045	0.9376
0.225375	3810	4165	0.9377
0.226375	3795	4103	0.9378
0.227375	3885	4131	0.9378
0.228375	3850	4171	0.9378
0.229375	3872	4145	0.9378
0.230375	3900	4104	0.9378
0.231375	3929	4137	0.9378
0.232375	3819	4166	0.9378
0.233375	3857	4107	0.9378
0.234375	3745	4179	0.9377
0.235375	3788	4202	0.9376
0.236375	3881	4048	0.9373
0.237375	3807	3998	0.9371
0.238375	3884	4157	0.937
0.239375	3846	4115	0.9368
0.240375	3904	4221	0.9367
0.241375	3915	4061	0.9366
0.242375	3990	4082	0.9365
0.243375	3880	4073	0.9366
0.244375	3834	4181	0.9368
0.245375	3962	4153	0.9369
0.246375	3970	4127	0.937
0.247375	3878	4136	0.9372
0.248375	3843	4131	0.9374
0.249375	3861	4091	0.9376
0.250375	3792	4149	0.9377
0.251375	3841	4125	0.9378
0.252375	3933	4129	0.9378
0.253375	3801	4021	0.9379
0.254375	3928	4177	0.938
0.255375	3912	4191	0.9381
0.256375	3890	4015	0.9382
0.257375	3837	4129	0.9384
0.258375	3886	4116	0.9385
0.259375	3879	4164	0.9386
0.260375	3863	4088	0.9388
0.261375	4015	4195	0.9389
0.262375	3884	4159	0.939
0.263375	3854	4065	0.9392
0.264375	3880	4046	0.9394
0.265375	3847	4049	0.9396
0.266375	3881	4156	0.9398
0.267375	3800	4122	0.94
0.268375	3804	4115	0.9401
0.269375	3864	4201	0.9402
0.270375	3925	4134	0.9402
0.271375	3895	4146	0.9401
0.272375	3836	4140	0.9401
0.273375	3930	4065	0.9401
0.274375	3890	4104	0.9402
0.275375	3800	4203	0.9402
0.276375	3861	4060	0.9402
0.277375	3863	4117	0.9401
0.278375	3727	4205	0.94
0.279375	3915	4193	0.9399
0.280375	3831	4208	0.9396
0.281375	3915	4015	0.9393
0.282375	3813	4214	0.9391
0.283375	3800	4109	0.9388
0.284375	3923	4084	0.9386
0.285375	3892	4083	0.9383
0.286375	3868	4120	0.9382
0.287375	3903	4102	0.9381
0.288375	3855	4184	0.938
0.289375	3848	4037	0.9379
0.290375	3964	4161	0.9379
0.291375	3864	4199	0.9378
0.292375	3966	4075	0.9378
0.293375	3846	4101	0.9379
0.294375	3969	4098	0.938
0.295375	3873	4087	0.9381
0.296375	3847	4139	0.9383
0.297375	3889	4156	0.9385
0.298375	3851	4104	0.9386
0.299375	3904	4087	0.9387
0.300375	3833	4004	0.9389
0.301375	3878	4095	0.9391
0.302375	3869	4169	0.9393
0.303375	3843	3983	0.9395
0.304375	3878	4110	0.9397
0.305375	3764	4135	0.94
0.306375	3913	4148	0.9401
0.307375	3791	4146	0.9402
0.308375	3798	4044	0.9402
0.309375	3915	4088	0.9402
0.310375	3901	4121	0.9403
0.311375	3823	4194	0.9403
0.312375	3781	4154	0.9403
0.313375	3918	4027	0.9402
0.314375	3824	4077	0.9402
0.315375	3831	4071	0.9401
0.316375	3906	4100	0.9401
0.317375	3881	4068	0.9402
0.318375	3905	4094	0.9403
0.319375	4135	4081	0.9404
0.320375	3809	4110	0.9407
0.321375	3919	4072	0.9411
0.322375	3857	4126	0.9414
0.323375	3857	4167	0.9417
0.324375	3906	4124	0.9419
0.325375	3905	4090	0.9422
0.326375	3928	4192	0.9424
0.327375	3836	4069	0.9426
0.328375	3816	4068	0.9428
0.329375	3834	4200	0.9429
0.330375	3912	4138	0.943
0.331375	3957	4150	0.943
0.332375	3887	4108	0.9431
0.333375	3979	4043	0.9432
0.334375	3926	4157	0.9434
0.335375	3825	4029	0.9436
0.336375	3840	4071	0.9438
0.337375	3864	4076	0.944
0.338375	3887	4061	0.9442
0.339375	3900	4128	0.9444
0.340375	3832	4075	0.9446
0.341375	3827	4133	0.9447
0.342375	3826	4104	0.9448
0.343375	3834	4138	0.9449
0.344375	3862	4118	0.9448
0.345375	3861	4122	0.9448
0.346375	3830	4147	0.9447
0.347375	3787	4108	0.9445
0.348375	3816	4028	0.9443
0.349375	3923	4104	0.9441
0.350375	3831	4148	0.9439
0.351375	3917	4181	0.9437
0.352375	3855	4179	0.9435
0.353375	3925	4050	0.9433
0.354375	3842	4150	0.9431
0.355375	3874	4129	0.9429
0.356375	3967	4095	0.9427
0.357375	3881	4031	0.9426
0.358375	3791	4138	0.9425
0.359375	3889	4202	0.9424
0.360375	3763	4073	0.9423
0.361375	3819	4107	0.942
0.362375	3892	4220	0.9418
0.363375	3862	4196	0.9415
0.364375	3857	4114	0.9411
0.365375	3852	4100	0.9408
0.366375	3850	4095	0.9405
0.367375	3871	4137	0.9402
0.368375	3793	4141	0.9399
0.369375	3767	3982	0.9396
0.370375	3893	4112	0.9393
0.371375	3833	4177	0.939
0.372375	3871	4163	0.9387
0.373375	3900	4182	0.9384
0.374375	3820	4193	0.9381
0.375375	3921	4087	0.9377
0.376375	3922	4041	0.9375
0.377375	3953	4068	0.9373
0.378375	3826	4149	0.9373
0.379375	3869	4066	0.9373
0.380375	3803	4041	0.9373
0.381375	3843	4035	0.9373
0.382375	3807	4154	0.9374
0.383375	3889	4082	0.9374
0.384375	3945	3985	0.9375
0.385375	3803	4082	0.9377
0.386375	3890	4060	0.9379
0.387375	3803	4076	0.9381
0.388375	3917	4132	0.9383
0.389375	3877	4123	0.9386
0.390375	3804	4125	0.9388
0.391375	3897	4097	0.9389
0.392375	3838	4035	0.9391
0.393375	3844	4131	0.9393
0.394375	3880	4094	0.9395
0.395375	3866	4065	0.9396
0.396375	3962	4202	0.9398
0.397375	3803	4170	0.94
0.398375	3875	4081	0.9401
0.399375	3935	4153	0.9402
0.400375	3900	4080	0.9403
0.401375	3906	4142	0.9405
0.402375	3870	4173	0.9406
0.403375	3875	4156	0.9407
0.404375	3811	4100	0.9408
0.405375	3971	4066	0.9408
0.406375	3878	4194	0.9409
0.407375	3893	4200	0.941
0.408375	3849	4058	0.941
0.409375	3880	4138	0.941
0.410375	3926	4122	0.9411
0.411375	3959	4097	0.9412
0.412375	3954	4130	0.9413
0.413375	3904	4049	0.9415
0.414375	3939	4201	0.9417
0.415375	3816	4125	0.942
0.416375	3892	4143	0.9421
0.417375	3869	4121	0.9422
0.418375	3821	4043	0.9423
0.419375	3939	4139	0.9424
0.420375	3833	4061	0.9426
0.421375	3786	4157	0.9427
0.422375	3860	4081	0.9427
0.423375	3920	4094	0.9427
0.424375	3815	4097	0.9427
0.425375	3829	4178	0.9427
0.426375	3904	4107	0.9427
0.427375	3862	4162	0.9426
0.428375	3896	4170	0.9425
0.429375	3885	4091	0.9424
0.430375	3893	4036	0.9423
0.431375	3912	4083	0.9423
0.432375	4040	4078	0.9424
0.433375	3932	4064	0.9426
0.434375	3847	4171	0.9428
0.435375	3818	4158	0.9431
0.436375	4084	4104	0.9432
0.437375	3766	4139	0.9434
0.438375	3797	4090	0.9436
0.439375	3840	4137	0.9436
0.440375	3778	4121	0.9436
0.441375	3907	4072	0.9435
0.442375	3915	4118	0.9435
0.443375	3862	4040	0.9435
0.444375	3821	4147	0.9435
0.445375	3827	4078	0.9435
0.446375	3860	4092	0.9434
0.447375	3939	4083	0.9434
0.448375	3878	4182	0.9434
0.449375	3789	4079	0.9433
0.450375	3949	4150	0.9433
0.451375	3849	4113	0.9432
0.452375	3952	4118	0.9432
0.453375	3884	4126	0.9431
0.454375	3880	4083	0.9431
0.455375	3883	4114	0.9431
0.456375	3867	4188	0.9431
0.457375	3823	4164	0.9431
0.458375	3860	4116	0.943
0.459375	3945	4127	0.9428
0.460375	3944	4125	0.9427
0.461375	3873	4067	0.9427
0.462375	3840	4083	0.9427
0.463375	3858	4163	0.9427
0.464375	3877	4135	0.9426
0.465375	3827	4038	0.9425
0.466375	3805	4018	0.9425
0.467375	3824	4122	0.9424
0.468375	3876	4090	0.9424
0.469375	3943	4099	0.9423
0.470375	3946	4358	0.9423
0.471375	3894	4150	0.9422
0.472375	3922	4040	0.9421
0.473375	3949	4091	0.9421
0.474375	3929	4093	0.9421
0.475375	3784	4095	0.9422
0.476375	3849	4017	0.9423
0.477375	3914	4176	0.9424
0.478375	3784	4035	0.9425
0.479375	3825	4095	0.9426
0.480375	3919	4056	0.9426
0.481375	3830	4075	0.9427
0.482375	3879	4058	0.9428
0.483375	3832	4258	0.9429
0.484375	3839	4112	0.9428
0.485375	3847	4007	0.9428
0.486375	3826	4125	0.9427
0.487375	3883	4199	0.9427
0.488375	3767	4227	0.9425
0.489375	3903	4039	0.9423
0.490375	3976	4062	0.9421
0.491375	3879	3979	0.942
0.492375	3855	4083	0.9421
0.493375	3856	4091	0.9421
0.494375	3858	4085	0.9422
0.495375	3864	4183	0.9423
0.496375	3918	4022	0.9423
0.497375	3873	4114	0.9424
0.498375	3906	4101	0.9425
0.499375	3875	4114	0.9426
0.500375	3796	4167	0.9427
0.501375	3821	4097	0.9427
0.502375	3843	4087	0.9427
0.503375	3883	4133	0.9426
0.504375	3931	4173	0.9426
0.505375	3848	4039	0.9425
0.506375	3862	4113	0.9425
0.507375	3801	4128	0.9424
0.508375	3844	4089	0.9423
0.509375	3874	3997	0.9423
0.510375	3915	4051	0.9423
0.511375	3913	4071	0.9423
0.512375	3856	4020	0.9425
0.513375	3813	4044	0.9427
0.514375	3954	4105	0.9429
0.515375	3857	4055	0.9431
0.516375	3992	4068	0.9434
0.517375	3988	4077	0.9438
0.518375	3845	4078	0.9442
0.519375	3820	4178	0.9446
0.520375	3853	4102	0.9449
0.521375	3982	3995	0.9452
0.522375	3824	4083	0.9455
0.523375	3896	4164	0.9459
0.524375	3896	4070	0.9462
0.525375	3844	4110	0.9464
0.526375	3961	4143	0.9467
0.527375	3731	4055	0.9469
0.528375	3886	4136	0.947
0.529375	3980	4050	0.9471
0.530375	3933	4159	0.9473
0.531375	3849	4119	0.9475
0.532375	3937	4040	0.9476
0.533375	3940	4182	0.9478
0.534375	3876	4110	0.948
0.535375	3915	4060	0.9481
0.536375	3936	4158	0.9483
0.537375	3854	4109	0.9484
0.538375	3923	4174	0.9485
0.539375	3918	4038	0.9486
0.540375	3819	4233	0.9487
0.541375	3898	4098	0.9487
0.542375	3895	4094	0.9487
0.543375	3783	4135	0.9486
0.544375	3910	4114	0.9485
0.545375	3882	4154	0.9483
0.546375	3944	3975	0.9482
0.547375	4011	4069	0.9482
0.548375	3802	4034	0.9483
0.549375	3838	4070	0.9484
0.550375	3955	4063	0.9485
0.551375	3831	4043	0.9487
0.552375	3864	4127	0.9488
0.553375	3866	4053	0.9489
0.554375	3906	4148	0.949
0.555375	3799	4079	0.9491
0.556375	4152	4079	0.9491
0.557375	3886	4106	0.9493
0.558375	3882	4073	0.9495
0.559375	3848	4133	0.9497
0.560375	3863	4028	0.9499
0.561375	3940	4089	0.95
0.562375	3951	4040	0.9502
0.563375	3825	4219	0.9504
0.564375	3751	4130	0.9505
0.565375	3830	4029	0.9505
0.566375	3852	4037	0.9504
0.567375	3772	4151	0.9503
0.568375	3903	4077	0.9501
0.569375	3925	4136	0.9499
0.570375	3831	4150	0.9498
0.571375	3884	4037	0.9496
0.572375	3787	4129	0.9493
0.573375	3862	4121	0.9491
0.574375	3802	4020	0.9488
0.575375	3722	4099	0.9484
0.576375	3813	4013	0.9481
0.577375	3965	4103	0.9477
0.578375	3834	4114	0.9474
0.579375	3843	4147	0.9471
0.580375	3804	4062	0.9467
0.581375	3854	4105	0.9464
0.582375	3925	4103	0.946
0.583375	3853	4097	0.9457
0.584375	3985	4140	0.9454
0.585375	3854	4100	0.9452
0.586375	3869	4245	0.945
0.587375	3895	4066	0.9447
0.588375	3867	4152	0.9444
0.589375	3957	4089	0.9442
0.590375	3821	4067	0.944
0.591375	3718	4052	0.9438
0.592375	3813	4154	0.9436
0.593375	3971	4074	0.9433
0.594375	3800	4111	0.9431
0.595375	3935	4131	0.9429
0.596375	3815	4100	0.9427
0.597375	3845	4089	0.9425
0.598375	3913	4097	0.9423
0.599375	3906	4113	0.9422
0.600375	3842	4172	0.9421
0.601375	3791	4069	0.9419
0.602375	3871	4045	0.9417
0.603375	3862	4124	0.9416
0.604375	3963	4114	0.9415
0.605375	3893	4102	0.9414
0.606375	4031	4196	0.9415
0.607375	3900	4050	0.9415
0.608375	3829	4083	0.9416
0.609375	3798	4079	0.9418
0.610375	3957	4183	0.9418
0.611375	3831	3987	0.9419
0.612375	3807	4118	0.942
0.613375	3835	4091	0.9421
0.614375	3833	4010	0.9422
0.615375	3877	4111	0.9423
0.616375	3868	4129	0.9423
0.617375	3887	4100	0.9424
0.618375	3943	4104	0.9425
0.619375	3869	4037	0.9426
0.620375	3855	4071	0.9428
0.621375	3865	4059	0.943
0.622375	3862	4217	0.9431
0.623375	3935	4117	0.9433
0.624375	3834	4162	0.9433
0.625375	3860	4115	0.9434
0.626375	3932	4124	0.9434
0.627375	3921	3992	0.9435
0.628375	3785	4172	0.9436
0.629375	3872	4086	0.9436
0.630375	3961	4184	0.9437
0.631375	3833	4161	0.9437
0.632375	3821	4063	0.9437
0.633375	3814	4103	0.9436
0.634375	3880	4172	0.9435
0.635375	3859	4157	0.9434
0.636375	3864	4109	0.9432
0.637375	3831	4162	0.943
0.638375	3831	4180	0.9427
0.639375	3883	4077	0.9424
0.640375	3747	4187	0.9421
0.641375	3948	4135	0.9417
0.642375	3822	4101	0.9414
0.643375	3715	4106	0.941
0.644375	3917	4062	0.9406
0.645375	3798	4095	0.9402
0.646375	3932	4096	0.9399
0.647375	3860	4105	0.9397
0.648375	3938	4178	0.9394
0.649375	3762	4107	0.9392
0.650375	3882	4156	0.939
0.651375	3907	4103	0.9387
0.652375	3790	4166	0.9385
0.653375	3894	4145	0.9383
0.654375	3974	4180	0.938
0.655375	3880	4158	0.9378
0.656375	3851	4079	0.9377
0.657375	3861	4070	0.9375
0.658375	3895	4207	0.9374
0.659375	3893	4070	0.9373
0.660375	3919	4094	0.9373
0.661375	3802	4029	0.9373
0.662375	3864	4139	0.9373
0.663375	3853	4178	0.9374
0.664375	3870	4103	0.9374
0.665375	3956	4094	0.9374
0.666375	3885	4076	0.9375
0.667375	3834	4066	0.9376
0.668375	3746	4048	0.9378
0.669375	3867	4061	0.9379
0.670375	3881	4022	0.9381
0.671375	3811	4113	0.9383
0.672375	3859	4126	0.9384
0.673375	4153	4054	0.9387
0.674375	3851	4017	0.939
0.675375	3897	4046	0.9395
0.676375	3887	4310	0.94
0.677375	3813	4064	0.9404
0.678375	3840	4091	0.9407
0.679375	3901	4175	0.941
0.680375	3936	4059	0.9412
0.681375	3784	3909	0.9415
0.682375	3933	4075	0.9419
0.683375	3806	4085	0.9423
0.684375	3875	4119	0.9426
0.685375	3830	4034	0.943
0.686375	3836	4154	0.9433
0.687375	3853	4171	0.9435
0.688375	3792	4122	0.9436
0.689375	3807	4043	0.9436
0.690375	3880	4072	0.9437
0.691375	3921	4149	0.9437
0.692375	3885	4178	0.9437
0.693375	3876	4130	0.9437
0.694375	3843	4096	0.9437
0.695375	3825	3993	0.9437
0.696375	3833	4050	0.9437
0.697375	3815	4059	0.9437
0.698375	3901	4144	0.9437
0.699375	3820	4067	0.9437
0.700375	3918	4055	0.9437
0.701375	3845	4129	0.9437
0.702375	3800	4036	0.9437
0.703375	3926	4061	0.9437
0.704375	3857	4108	0.9438
0.705375	3898	4065	0.9439
0.706375	3901	4021	0.944
0.707375	3829	4026	0.9442
0.708375	3710	4060	0.9444
0.709375	3778	4163	0.9444
0.710375	3949	4057	0.9444
0.711375	3832	4049	0.9444
0.712375	3823	4057	0.9445
0.713375	3931	4067	0.9445
0.714375	3842	4049	0.9446
0.715375	3785	4149	0.9447
0.716375	3993	4117	0.9448
0.717375	4003	4174	0.9448
0.718375	3842	4087	0.9449
0.719375	3802	4077	0.945
0.720375	3799	4151	0.9451
0.721375	3860	4124	0.945
0.722375	3812	4043	0.9449
0.723375	4001	4123	0.9448
0.724375	3811	4158	0.9448
0.725375	3877	4043	0.9447
0.726375	3834	4171	0.9447
0.727375	3919	4098	0.9446
0.728375	3914	4105	0.9445
0.729375	3877	4083	0.9444
0.730375	4027	4031	0.9445
0.731375	3885	4110	0.9446
0.732375	3873	3999	0.9448
0.733375	3970	4186	0.945
0.734375	3852	4122	0.9452
0.735375	3809	4043	0.9454
0.736375	3961	4090	0.9456
0.737375	3891	4052	0.9458
0.738375	3877	4162	0.9461
0.739375	3881	4139	0.9462
0.740375	3869	4092	0.9464
0.741375	3811	4145	0.9465
0.742375	3917	4133	0.9465
0.743375	3894	4227	0.9465
0.744375	3837	4126	0.9464
0.745375	3809	4081	0.9463
0.746375	3897	4210	0.9461
0.747375	3843	4130	0.9458
0.748375	3827	4036	0.9456
0.749375	3867	4129	0.9453
0.750375	3852	4044	0.9451
0.751375	3840	4090	0.9448
0.752375	3852	4104	0.9446
0.753375	3861	4056	0.9444
0.754375	3871	4029	0.9443
0.755375	3863	4091	0.9441
0.756375	3869	4085	0.9441
0.757375	3837	4116	0.944
0.758375	3771	4135	0.9439
0.759375	3924	4139	0.9437
0.760375	3986	4050	0.9435
0.761375	3902	4100	0.9435
0.762375	3993	4166	0.9435
0.763375	3845	4128	0.9435
0.764375	3877	4037	0.9436
0.765375	3816	4067	0.9436
0.766375	3821	4152	0.9437
0.767375	3781	4166	0.9436
0.768375	3947	4044	0.9435
0.769375	3848	4010	0.9435
0.770375	3874	4012	0.9435
0.771375	3799	4129	0.9435
0.772375	3786	4056	0.9436
0.773375	3875	4078	0.9435
0.774375	3836	4137	0.9435
0.775375	3847	4063	0.9435
0.776375	3821	3994	0.9434
0.777375	3888	4040	0.9434
0.778375	3937	4204	0.9435
0.779375	3878	4113	0.9435
0.780375	3908	4118	0.9436
0.781375	3843	4035	0.9436
0.782375	3807	4144	0.9437
0.783375	3884	3976	0.9437
0.784375	3932	4116	0.9438
0.785375	3854	4151	0.9439
0.786375	3897	4041	0.944
0.787375	3770	4121	0.9441
0.788375	3862	4122	0.9441
0.789375	3855	4103	0.9441
0.790375	3819	4086	0.9441
0.791375	3835	4148	0.944
0.792375	3933	4049	0.9439
0.793375	3873	4058	0.9439
0.794375	3941	3951	0.9439
0.795375	3896	4049	0.9441
0.796375	3886	4083	0.9444
0.797375	4006	4124	0.9447
0.798375	4024	3957	0.9451
0.799375	3816	4142	0.9455
0.800375	3956	4062	0.946
0.801375	3880	4137	0.9465
0.802375	3884	4198	0.9469
0.803375	3853	4046	0.9473
0.804375	3737	4069	0.9475
0.805375	3811	4088	0.9477
0.806375	3867	4158	0.9478
0.807375	3922	4080	0.9479
0.808375	3852	4089	0.9479
0.809375	3880	4073	0.948
0.810375	3896	4105	0.948
0.811375	3856	4144	0.9481
0.812375	3997	4082	0.9481
0.813375	3846	4003	0.9482
0.814375	4013	4040	0.9483
0.815375	3727	3983	0.9486
0.816375	3857	4176	0.9488
0.817375	3881	4130	0.9489
0.818375	3990	4094	0.949
0.819375	3859	4092	0.9491
0.820375	3863	4025	0.9493
0.821375	3828	4054	0.9494
0.822375	3886	4064	0.9495
0.823375	3838	4042	0.9496
0.824375	3935	4040	0.9498
0.825375	3835	4084	0.9499
0.826375	3909	4053	0.9501
0.827375	3817	4051	0.9503
0.828375	3931	4057	0.9504
0.829375	3936	4106	0.9506
0.830375	3832	4076	0.9508
0.831375	3809	4063	0.951
0.832375	3866	4128	0.951
0.833375	3835	4053	0.9511
0.834375	3880	4091	0.9511
0.835375	3779	4144	0.951
0.836375	3911	4176	0.9509
0.837375	3853	4215	0.9507
0.838375	3835	4128	0.9504
0.839375	3846	4194	0.95
0.840375	3789	4208	0.9495
0.841375	3951	4019	0.949
0.842375	3898	4057	0.9485
0.843375	3879	4099	0.9481
0.844375	3818	4091	0.9478
0.845375	3801	4180	0.9474
0.846375	3880	4142	0.9469
0.847375	3802	4121	0.9465
0.848375	3881	4075	0.946
0.849375	3950	4104	0.9455
0.850375	3880	4020	0.9452
0.851375	3943	4017	0.9449
0.852375	3849	4081	0.9448
0.853375	3914	3993	0.9447
0.854375	3823	4100	0.9447
0.855375	3866	4111	0.9447
0.856375	3886	4148	0.9447
0.857375	3817	4088	0.9447
0.858375	3875	4001	0.9446
0.859375	3881	4083	0.9446
0.860375	3839	4073	0.9446
0.861375	3827	4141	0.9446
0.862375	3861	4100	0.9446
0.863375	3929	4065	0.9446
0.864375	3862	4070	0.9446
0.865375	3810	4180	0.9446
0.866375	3857	4136	0.9445
0.867375	3939	4157	0.9444
0.868375	3923	4021	0.9443
0.869375	3887	4011	0.9443
0.870375	3844	4061	0.9444
0.871375	3797	4063	0.9445
0.872375	3851	4054	0.9446
0.873375	3826	4019	0.9446
0.874375	3884	4110	0.9447
0.875375	3868	4101	0.9448
0.876375	3940	4043	0.9449
0.877375	3905	4133	0.9451
0.878375	3905	4157	0.9452
0.879375	3879	4131	0.9454
0.880375	3908	4042	0.9455
0.881375	3851	4113	0.9456
0.882375	3760	4040	0.9457
0.883375	3931	4131	0.9458
0.884375	3773	4029	0.9458
0.885375	3925	4100	0.9459
0.886375	3842	4166	0.9459
0.887375	3860	4081	0.9459
0.888375	3918	4218	0.9459
0.889375	3846	4100	0.9458
0.890375	3900	4042	0.9457
0.891375	3826	4148	0.9456
0.892375	3826	4062	0.9455
0.893375	3836	4113	0.9454
0.894375	3904	4077	0.9453
0.895375	3873	4122	0.9452
0.896375	3862	4182	0.945
0.897375	3950	4176	0.9449
0.898375	3869	4090	0.9447
0.899375	3867	4188	0.9445
0.900375	3903	4043	0.9444
0.901375	3903	4110	0.9442
0.902375	3932	4077	0.9441
0.903375	3819	4060	0.9441
0.904375	3903	4113	0.9441
0.905375	3859	4109	0.9441
0.906375	3756	4140	0.944
0.907375	3831	4009	0.9439
0.908375	3805	4068	0.9438
0.909375	3816	4187	0.9437
0.910375	3814	4150	0.9434
0.911375	3804	4082	0.9432
0.912375	3845	4061	0.9428
0.913375	3830	4102	0.9425
0.914375	3822	4083	0.9423
0.915375	3826	4127	0.942
0.916375	3897	4045	0.9417
0.917375	3867	4118	0.9414
0.918375	3772	4120	0.9412
0.919375	3924	4159	0.9409
0.920375	3892	4142	0.9407
0.921375	3841	4163	0.9404
0.922375	3888	4038	0.9402
0.923375	3865	4033	0.94
0.924375	3909	4024	0.9399
0.925375	3825	4057	0.9399
0.926375	3826	4174	0.94
0.927375	3878	4051	0.9399
0.928375	3845	4226	0.9399
0.929375	3829	4104	0.9398
0.930375	3941	4110	0.9397
0.931375	3893	4048	0.9397
0.932375	3841	4172	0.9397
0.933375	3916	4146	0.9397
0.934375	3961	4090	0.9397
0.935375	3858	4034	0.9398
0.936375	3895	4219	0.9399
0.937375	3927	4127	0.94
0.938375	3798	4050	0.9401
0.939375	3784	4023	0.9402
0.940375	3874	4137	0.9403
0.941375	3920	4096	0.9404
0.942375	3917	4103	0.9405
0.943375	3810	4041	0.9407
0.944375	3885	4161	0.9408
0.945375	3848	4142	0.941
0.946375	3751	4100	0.941
0.947375	3993	3963	0.941
0.948375	3803	4125	0.9412
0.949375	3857	4073	0.9413
0.950375	3825	4116	0.9414
0.951375	3852	4050	0.9415
0.952375	4033	4058	0.9417
0.953375	3758	4197	0.9418
0.954375	3879	4047	0.942
0.955375	3846	4062	0.9421
0.956375	3889	4095	0.9423
0.957375	3872	4055	0.9424
0.958375	3835	4045	0.9426
0.959375	3827	4129	0.9428
0.960375	3853	4128	0.9429
0.961375	3858	4095	0.943
0.962375	3856	4056	0.9431
0.963375	3879	4034	0.9432
0.964375	3849	4089	0.9433
0.965375	3841	4070	0.9434
0.966375	3878	3971	0.9436
0.967375	3855	4047	0.9438
0.968375	3871	4123	0.944
0.969375	3793	4127	0.9442
0.970375	3778	3970	0.9443
0.971375	3878	4133	0.9444
0.972375	3923	4119	0.9445
0.973375	3781	4113	0.9446
0.974375	3833	4092	0.9446
0.975375	3851	4390	0.9445
0.976375	3717	4069	0.9442
0.977375	3833	4151	0.9438
0.978375	3876	4156	0.9434
0.979375	3862	4112	0.943
0.980375	3865	4134	0.9425
0.981375	3869	4070	0.9421
0.982375	3818	4084	0.9418
0.983375	3812	4141	0.9414
0.984375	3886	4033	0.9411
0.985375	3874	4148	0.9408
0.986375	3908	4081	0.9405
0.987375	3932	4130	0.9403
0.988375	3894	4173	0.9402
0.989375	3944	4168	0.94
0.990375	3851	4063	0.9399
0.991375	3848	4099	0.9399
0.992375	3950	4089	0.9398
0.993375	3954	4114	0.9398
0.994375	3953	4133	0.94
0.995375	3836	4178	0.9401
0.996375	3885	4025	0.9402
0.997375	3856	4117	0.9403
0.998375	3836	4116	0.9404
0.999375	3884	4128	0.9405
1.00038	3938	4032	0.9407
1.00137	3810	4043	0.9408
1.00238	3784	4052	0.941
1.00337	3844	4049	0.9412
1.00438	3899	4069	0.9414
1.00537	3869	4033	0.9416
1.00638	3935	4019	0.9419
1.00737	3858	4060	0.9422
1.00838	3821	4087	0.9426
1.00937	3818	4153	0.9429
1.01038	3864	4115	0.9431
1.01137	3977	4022	0.9433
1.01238	3883	4185	0.9436
1.01337	3756	4068	0.9438
1.01438	3807	4048	0.944
1.01537	3851	4234	0.944
1.01638	3939	4106	0.9441
1.01737	3914	4113	0.9441
1.01838	3841	4167	0.9441
1.01937	3911	4115	0.9441
1.02038	3823	4173	0.9441
1.02137	3881	4171	0.944
1.02238	3881	4143	0.9438
1.02337	3861	4158	0.9436
1.02438	3808	4148	0.9434
1.02537	3837	4114	0.9431
1.02638	3831	4090	0.9428
1.02737	3838	4107	0.9425
1.02838	3867	4136	0.9422
1.02937	3906	4177	0.9419
1.03038	3871	4134	0.9416
1.03137	3803	4035	0.9413
1.03238	3907	4044	0.9411
1.03337	3847	4082	0.9409
1.03438	3948	4089	0.9408
1.03537	3873	4106	0.9407
1.03638	3857	4092	0.9407
1.03737	3845	4155	0.9407
1.03838	3900	4083	0.9406
1.03937	3871	4115	0.9406
1.04038	3861	4075	0.9406
1.04137	3885	4195	0.9406
1.04238	3813	4142	0.9405
1.04337	3807	4098	0.9404
1.04438	3899	4128	0.9403
1.04537	3865	4021	0.9402
1.04638	3936	3984	0.9402
1.04737	3875	4075	0.9403
1.04838	3858	4042	0.9405
1.04937	3900	4167	0.9407
1.05038	3941	4218	0.9409
1.05137	3788	4025	0.941
1.05238	3791	4197	0.9411
1.05337	3792	4069	0.9411
1.05438	3802	4022	0.9411
1.05537	3979	4155	0.941
1.05638	3859	4092	0.941
1.05737	3736	4038	0.941
1.05838	3909	4105	0.941
1.05937	3963	4130	0.9411
1.06038	3887	4039	0.9411
1.06137	3938	4072	0.9413
1.06238	3791	4136	0.9415
1.06337	3850	4104	0.9416
1.06438	3914	4118	0.9417
1.06537	3830	4091	0.9419
1.06638	3789	4046	0.942
1.06737	3925	4105	0.942
1.06838	3812	4066	0.9421
1.06937	3819	4082	0.9422
1.07038	3893	4120	0.9423
1.07137	3816	4252	0.9423
1.07238	3832	4138	0.9422
1.07337	3902	4025	0.9421
1.07438	3954	4045	0.942
1.07537	3898	4035	0.9421
1.07638	3868	4135	0.9422
1.07737	3878	4025	0.9424
1.07838	3916	4005	0.9426
1.07937	3998	4162	0.9429
1.08038	3888	4066	0.9432
1.08137	3792	4133	0.9435
1.08238	3848	4042	0.9438
1.08337	3812	4116	0.944
1.08438	3830	4153	0.9442
1.08537	3914	4071	0.9443
1.08638	3832	4119	0.9444
1.08737	3857	4092	0.9444
1.08838	3863	4146	0.9445
1.08937	3826	4105	0.9445
1.09038	3851	4124	0.9444
1.09137	3839	4082	0.9443
1.09238	3949	4086	0.9442
1.09337	3900	4197	0.9442
1.09438	3916	4118	0.9442
1.09537	3838	4081	0.9441
1.09638	3829	4109	0.9441
1.09737	3861	4080	0.944
1.09838	3828	4164	0.9439
1.09937	3759	4033	0.9438
1.10038	3777	4042	0.9436
1.10137	3900	4104	0.9434
1.10238	3838	4091	0.9432
1.10337	3885	4129	0.943
1.10438	3802	4052	0.9429
1.10537	3846	4041	0.9427
1.10638	3825	3980	0.9426
1.10737	3919	4115	0.9426
1.10838	3874	4122	0.9426
1.10938	4025	4043	0.9426
1.11037	3923	4049	0.9428
1.11138	3819	4098	0.943
1.11237	3842	4071	0.9432
1.11338	3850	3927	0.9434
1.11437	3876	4219	0.9437
1.11538	3793	3924	0.9439
1.11637	3835	4123	0.9441
1.11738	3933	4066	0.9443
1.11837	3828	4178	0.9445
1.11938	3826	4086	0.9447
1.12037	3840	3974	0.9448
1.12138	3821	4153	0.9449
1.12237	3867	4001	0.945
1.12338	3865	4038	0.9451
1.12437	3830	4138	0.9452
1.12538	3859	4120	0.9453
1.12637	3969	4105	0.9453
1.12738	3835	4039	0.9454
1.12837	3840	4079	0.9455
1.12938	3917	4035	0.9456
1.13037	3946	4092	0.9458
1.13138	3816	4070	0.946
1.13237	3925	4096	0.9462
1.13338	3878	4062	0.9464
1.13437	3910	4141	0.9466
1.13538	3890	4036	0.9468
1.13637	3908	4049	0.9471
1.13738	3943	4008	0.9474
1.13837	3836	4186	0.9477
1.13938	3947	4069	0.948
1.14037	3845	4022	0.9483
1.14138	3832	4098	0.9486
1.14237	3820	4113	0.9488
1.14338	3858	4114	0.949
1.14437	3793	4043	0.949
1.14538	3899	4084	0.9491
1.14637	3952	3957	0.9492
1.14738	3831	4114	0.9494
1.14837	3831	4121	0.9495
1.14938	3816	4162	0.9495
1.15037	3935	4250	0.9495
1.15138	3822	4073	0.9493
1.15237	3853	4088	0.9491
1.15338	3840	4027	0.9489
1.15437	3870	4035	0.9488
1.15538	3818	4138	0.9486
1.15637	3776	3961	0.9485
1.15738	3794	4090	0.9483
1.15837	3840	4124	0.948
1.15938	3788	4106	0.9478
1.16037	3877	4094	0.9474
1.16138	3889	4013	0.9471
1.16237	3865	4108	0.9469
1.16338	3848	4053	0.9467
1.16437	3877	4073	0.9465
1.16538	3949	4103	0.9463
1.16637	3947	4058	0.9463
1.16738	3926	4183	0.9463
1.16837	3875	4075	0.9463
1.16938	3869	4052	0.9463
1.17037	3884	4065	0.9463
1.17138	3935	3972	0.9464
1.17237	3833	4103	0.9466
1.17338	3839	4059	0.9468
1.17437	3839	4006	0.947
1.17538	3879	4062	0.9471
1.17637	3899	4190	0.9473
1.17738	3899	4056	0.9474
1.17837	3907	4079	0.9476
1.17938	3832	4040	0.9478
1.18037	3850	4109	0.9479
1.18138	3903	4014	0.9481
1.18237	3885	4013	0.9482
1.18338	4142	4073	0.9485
1.18437	3928	4095	0.949
1.18538	3815	4129	0.9494
1.18637	3845	4126	0.9498
1.18738	3823	4099	0.95
1.18837	3866	4073	0.9502
1.18938	3879	4039	0.9504
1.19037	3892	4021	0.9505
1.19138	3880	4007	0.9507
1.19237	3848	4088	0.951
1.19338	3829	4060	0.9512
1.19437	3939	4070	0.9514
1.19538	3913	4086	0.9516
1.19637	3913	4154	0.9518
1.19738	3852	4014	0.9519
1.19837	3900	4057	0.9521
1.19938	3882	4154	0.9523
1.20037	3776	4074	0.9524
1.20138	3918	4207	0.9524
1.20237	3848	4052	0.9523
1.20338	3915	4057	0.9523
1.20437	3875	4139	0.9522
1.20538	3915	4187	0.9521
1.20637	3822	3979	0.952
1.20738	3775	4067	0.9519
1.20837	3825	4123	0.9517
1.20938	3825	4055	0.9514
1.21037	3942	4085	0.9512
1.21138	3775	4085	0.951
1.21237	3798	4030	0.9507
1.21338	3873	4070	0.9504
1.21437	3864	4025	0.9502
1.21538	3841	3980	0.95
1.21637	3883	3979	0.9499
1.21738	3863	4021	0.9498
1.21837	3852	4084	0.9498
1.21938	3877	4080	0.9498
1.22037	3941	4154	0.9498
1.22138	3861	4184	0.9498
1.22237	3895	4119	0.9497
1.22338	3917	3963	0.9496
1.22437	3894	4022	0.9497
1.22538	3854	4099	0.9497
1.22637	3883	4144	0.9498
1.22738	3878	3998	0.9498
1.22837	3849	4166	0.9499
1.22938	3849	3994	0.9499
1.23037	3922	4007	0.9499
1.23138	3923	3996	0.95
1.23237	3895	3984	0.9503
1.23338	3907	4059	0.9506
1.23438	3819	4108	0.9509
1.23537	3865	4040	0.9511
1.23638	3899	3985	0.9514
1.23737	3867	4061	0.9517
1.23838	3791	4166	0.9519
1.23937	3889	3975	0.9521
1.24038	3764	4156	0.9522
1.24137	3793	4007	0.9522
1.24238	3929	4060	0.9522
1.24337	3877	4046	0.9522
1.24438	3850	4071	0.9523
1.24537	3865	4101	0.9523
1.24638	3842	4076	0.9523
1.24737	3878	4120	0.9522
1.24838	3836	4087	0.9521
1.24937	3881	4068	0.952
1.25038	3929	4137	0.9519
1.25137	3848	4117	0.9518
1.25238	3838	4151	0.9516
1.25337	3885	4137	0.9514
1.25438	3802	4000	0.9511
1.25537	3786	3999	0.9508
1.25638	3890	4114	0.9506
1.25737	3866	4083	0.9503
1.25838	3948	4016	0.9501
1.25937	3923	4085	0.95
1.26038	3857	4014	0.9499
1.26137	3873	4093	0.9499
1.26238	3992	4054	0.9499
1.26337	3817	4109	0.95
1.26438	3719	4030	0.95
1.26537	3780	4079	0.9499
1.26638	3882	3983	0.9498
1.26737	3809	4114	0.9497
1.26838	3826	4053	0.9496
1.26937	3998	4157	0.9494
1.27038	3805	4074	0.9493
1.27137	3802	4151	0.9492
1.27238	3872	4139	0.9489
1.27337	3812	4103	0.9486
1.27438	3826	4185	0.9483
1.27537	3956	4083	0.9479
1.27638	3949	4069	0.9476
1.27737	3792	4095	0.9473
1.27838	3844	4099	0.9471
1.27937	3805	4082	0.9468
1.28038	3769	4029	0.9465
1.28137	3764	4071	0.9461
1.28238	3822	4050	0.9458
1.28337	3855	4012	0.9454
1.28438	3846	4168	0.9451
1.28537	3839	4086	0.9448
1.28638	3863	4072	0.9445
1.28737	3930	4141	0.9442
1.28838	3994	4163	0.944
1.28937	3862	4013	0.9438
1.29038	3850	4035	0.9437
1.29137	3886	4050	0.9437
1.29238	3908	4095	0.9437
1.29337	3746	3998	0.9438
1.29438	3799	4121	0.9438
1.29537	3790	3999	0.9438
1.29638	3921	4033	0.9438
1.29737	3829	4070	0.9438
1.29838	3882	4037	0.9439
1.29937	3859	4010	0.944
1.30038	3915	4014	0.9442
1.30137	3921	4108	0.9445
1.30238	3847	4344	0.9447
1.30337	3892	4042	0.9448
1.30438	3846	3999	0.9449
1.30537	3836	4048	0.945
1.30638	3788	3984	0.9452
1.30737	3751	4158	0.9453
1.30838	3835	4060	0.9453
1.30937	3884	4087	0.9453
1.31038	3841	4112	0.9453
1.31137	3747	4009	0.9452
1.31238	3908	4083	0.9452
1.31337	3931	4132	0.9451
1.31438	3843	4024	0.9451
1.31537	3958	4053	0.9452
1.31638	3842	4066	0.9453
1.31737	3759	4065	0.9454
1.31838	3826	4081	0.9455
1.31937	3777	4009	0.9455
1.32038	3832	3991	0.9455
1.32137	3916	4142	0.9456
1.32238	3855	4174	0.9456
1.32337	3925	3957	0.9456
1.32438	3841	4170	0.9457
1.32537	3853	4071	0.9457
1.32638	3856	4090	0.9457
1.32737	3807	4023	0.9458
1.32838	3834	4065	0.9458
1.32937	3910	4058	0.9458
1.33038	3842	4065	0.9458
1.33137	3898	3972	0.9459
1.33238	3834	4007	0.9461
1.33337	3831	4066	0.9463
1.33438	3863	3969	0.9465
1.33537	3913	4083	0.9467
1.33638	3936	4081	0.947
1.33737	3862	4081	0.9473
1.33838	3836	4096	0.9476
1.33937	3785	4018	0.9479
1.34038	3814	4032	0.948
1.34137	3906	3996	0.9482
1.34238	3821	4075	0.9485
1.34337	3778	4129	0.9486
1.34438	3865	4103	0.9487
1.34537	3875	4172	0.9487
1.34638	3857	4130	0.9487
1.34737	3904	4045	0.9486
1.34838	3874	4101	0.9485
1.34937	3770	4016	0.9485
1.35038	3866	4108	0.9484
1.35137	3913	4128	0.9483
1.35238	3880	4354	0.9481
1.35337	3827	4045	0.9479
1.35438	3902	4058	0.9476
1.35537	3773	3997	0.9474
1.35638	3733	4016	0.9471
1.35737	3866	4198	0.9469
1.35838	3916	4146	0.9465
1.35938	3814	4099	0.9462
1.36037	3767	4114	0.9458
1.36138	3853	4188	0.9454
1.36237	3904	4042	0.945
1.36338	3830	4161	0.9445
1.36437	3825	4122	0.9441
1.36538	3907	4102	0.9437
1.36637	3751	4104	0.9432
1.36738	3859	4094	0.9428
1.36837	3842	4100	0.9424
1.36938	3892	4084	0.942
1.37037	3848	4165	0.9416
1.37138	3914	4028	0.9413
1.37237	3763	4189	0.941
1.37338	3918	4045	0.9407
1.37437	3845	4100	0.9404
1.37538	3785	4221	0.9401
1.37637	3976	3966	0.9399
1.37738	4134	4062	0.9398
1.37837	3922	3992	0.9399
1.37938	3768	4046	0.9402
1.38037	3918	4101	0.9405
1.38138	3844	4114	0.9408
1.38237	3840	4029	0.941
1.38338	3787	4029	0.9413
1.38437	3903	4074	0.9416
1.38538	3798	4175	0.9418
1.38637	3791	4085	0.942
1.38738	3872	3998	0.9421
1.38837	3941	4065	0.9422
1.38938	3805	4090	0.9424
1.39037	3764	4093	0.9426
1.39138	3842	3981	0.9428
1.39237	3882	3963	0.9429
1.39338	3783	4132	0.9431
1.39437	3887	4063	0.9433
1.39538	3809	4178	0.9435
1.39637	3850	4124	0.9435
1.39738	3905	3973	0.9436
1.39837	3732	4092	0.9437
1.39938	3841	4111	0.9437
1.40037	3809	4021	0.9437
1.40138	3913	4026	0.9437
1.40237	3837	4111	0.9438
1.40338	3856	4089	0.9439
1.40437	3861	4172	0.9439
1.40538	3827	4068	0.9439
1.40637	3848	4021	0.9439
1.40738	3892	4038	0.9439
1.40837	3827	4091	0.9439
1.40938	3818	4113	0.944
1.41037	3756	4050	0.944
1.41138	3821	4048	0.9439
1.41237	3793	4003	0.9438
1.41338	3861	4119	0.9438
1.41437	3866	4164	0.9437
1.41538	3802	4114	0.9436
1.41637	3815	4077	0.9434
1.41738	3791	4122	0.9432
1.41837	3883	4067	0.9429
1.41938	3913	4075	0.9427
1.42037	3919	4092	0.9426
1.42138	3914	4062	0.9426
1.42237	3905	4134	0.9426
1.42338	3889	4072	0.9426
1.42437	3980	4087	0.9427
1.42538	3877	4075	0.9429
1.42637	3882	3983	0.9431
1.42738	3814	4160	0.9433
1.42837	3864	4041	0.9436
1.42938	4017	4061	0.9438
1.43037	3925	4043	0.9441
1.43138	3859	3986	0.9446
1.43237	3922	4083	0.945
1.43338	3936	4095	0.9455
1.43437	3854	4165	0.946
1.43538	3846	4146	0.9464
1.43637	3914	4087	0.9467
1.43738	3889	4015	0.9471
1.43837	3935	3947	0.9474
1.43938	3892	4056	0.9479
1.44037	3789	4001	0.9484
1.44138	3877	4134	0.9489
1.44237	3777	4133	0.9492
1.44338	3880	4117	0.9495
1.44437	3908	4011	0.9497
1.44538	3865	4114	0.9499
1.44637	3916	4096	0.9501
1.44738	3865	4059	0.9503
1.44837	3964	4098	0.9505
1.44938	3862	4041	0.9507
1.45037	3896	4140	0.9509
1.45138	3920	4017	0.9511
1.45237	3789	4068	0.9513
1.45338	3872	4108	0.9515
1.45437	3839	3988	0.9516
1.45538	3819	4007	0.9517
1.45637	3879	3990	0.9519
1.45738	3845	4052	0.9521
1.45837	3898	4197	0.9522
1.45938	3837	4040	0.9523
1.46037	3970	4130	0.9523
1.46138	3880	4149	0.9524
1.46237	3697	4007	0.9524
1.46338	3814	4172	0.9523
1.46437	3823	4213	0.952
1.46538	3913	4044	0.9517
1.46637	3839	3976	0.9514
1.46738	3902	4131	0.9511
1.46837	3836	4087	0.9509
1.46938	3858	4166	0.9506
1.47037	3972	4051	0.9503
1.47138	3813	4035	0.9501
1.47237	3844	4056	0.9499
1.47338	3861	4123	0.9497
1.47437	3800	4071	0.9495
1.47538	3802	4049	0.9493
1.47637	3921	4059	0.949
1.47738	3867	4065	0.9488
1.47837	3871	4091	0.9486
1.47938	3893	4049	0.9485
1.48037	3875	4001	0.9484
1.48138	3904	4063	0.9484
1.48237	3786	4188	0.9483
1.48338	3857	4168	0.9482
1.48438	3858	3939	0.9481
1.48537	3815	4112	0.9479
1.48638	3900	4125	0.9478
1.48737	3913	3982	0.9477
1.48838	3826	4155	0.9476
1.48937	3891	4152	0.9475
1.49038	3819	4144	0.9474
1.49137	3843	4142	0.9471
1.49238	3840	4101	0.9469
1.49337	3845	4001	0.9466
1.49438	3832	3968	0.9464
1.49537	3884	4060	0.9462
1.49638	3861	4059	0.9461
1.49737	3879	4124	0.9461
1.49838	3800	4057	0.946
1.49937	3863	4033	0.9459
1.50038	3845	4038	0.9459
1.50137	3815	4101	0.9458
1.50238	3871	4121	0.9458
1.50337	3862	4157	0.9457
1.50438	3836	4128	0.9455
1.50537	3929	4087	0.9454
1.50638	3835	4081	0.9452
1.50737	3867	4161	0.9451
1.50838	4094	4083	0.945
1.50937	3846	4230	0.9449
1.51038	3875	4147	0.9448
1.51137	3860	4054	0.9447
1.51238	3832	4092	0.9446
1.51337	3878	4104	0.9445
1.51438	3916	4120	0.9444
1.51537	3808	4210	0.9443
1.51638	3915	4053	0.9442
1.51737	3829	4070	0.944
1.51838	3814	4057	0.9439
1.51937	3909	4076	0.9438
1.52038	3916	4096	0.9438
1.52137	3931	4050	0.9438
1.52238	3871	4045	0.9438
1.52337	3836	4132	0.944
1.52438	3851	4008	0.9441
1.52537	3857	4052	0.9442
1.52638	3842	4042	0.9443
1.52737	3774	4038	0.9444
1.52838	3842	4028	0.9446
1.52937	3906	3982	0.9447
1.53038	3852	4018	0.9449
1.53137	3848	4050	0.9452
1.53238	3946	4028	0.9455
1.53337	3932	4096	0.9459
1.53438	3872	4207	0.9462
1.53537	3981	4009	0.9466
1.53638	3836	4104	0.9469
1.53737	3769	4105	0.9473
1.53838	3790	3979	0.9475
1.53937	3854	4113	0.9477
1.54038	3910	4079	0.9478
1.54137	3900	4015	0.948
1.54238	3874	4066	0.9482
1.54337	3900	4125	0.9485
1.54438	3926	4139	0.9487
1.54537	3868	4114	0.9489
1.54638	3867	4157	0.949
1.54737	3965	3989	0.9491
1.54838	3846	4038	0.9493
1.54937	3815	4141	0.9495
1.55038	3907	3992	0.9496
1.55137	3874	4077	0.9498
1.55238	3906	4166	0.9499
1.55337	3870	3969	0.9501
1.55438	3790	4035	0.9502
1.55537	3788	4031	0.9503
1.55638	3852	4137	0.9504
1.55737	3825	3997	0.9505
1.55838	3897	4059	0.9505
1.55937	3810	3939	0.9505
1.56038	3915	4050	0.9507
1.56137	3958	4148	0.9508
1.56238	3823	3922	0.951
1.56337	3723	4054	0.9512
1.56438	3877	4110	0.9513
1.56537	3842	4094	0.9514
1.56638	3835	4033	0.9514
1.56737	3844	4092	0.9514
1.56838	3848	4137	0.9513
1.56937	3949	4067	0.9512
1.57038	3813	4066	0.9511
1.57137	3819	3954	0.9511
1.57238	3813	4063	0.951
1.57337	3824	4041	0.951
1.57438	3926	4089	0.9509
1.57537	3899	4057	0.9509
1.57638	3819	4068	0.9509
1.57737	3869	4085	0.9508
1.57838	3772	4054	0.9507
1.57937	3900	3974	0.9507
1.58038	3989	4060	0.9507
1.58137	3879	4009	0.9508
1.58238	3813	4075	0.9509
1.58337	3873	4001	0.951
1.58438	3850	4111	0.9512
1.58537	3770	4019	0.9513
1.58638	3911	3991	0.9513
1.58737	3864	4092	0.9514
1.58838	3905	4061	0.9515
1.58937	3847	4142	0.9516
1.59038	3761	4041	0.9517
1.59137	3914	3936	0.9517
1.59238	3770	4215	0.9517
1.59337	3857	4042	0.9516
1.59438	3889	4075	0.9515
1.59537	3874	4026	0.9514
1.59638	3846	4092	0.9514
1.59737	3930	4057	0.9513
1.59838	3862	4039	0.9513
1.59937	3870	3957	0.9513
1.60038	3853	4076	0.9514
1.60137	3878	4025	0.9515
1.60238	3906	4087	0.9516
1.60337	3766	4118	0.9517
1.60438	3910	3980	0.9517
1.60537	3860	4091	0.9518
1.60638	3908	3966	0.9518
1.60737	3885	4158	0.952
1.60838	3847	4052	0.9521
1.60938	3790	4072	0.9521
1.61037	3916	4039	0.9521
1.61138	3799	4107	0.9521
1.61237	3899	4045	0.9521
1.61338	3851	4133	0.9521
1.61437	3926	4024	0.952
1.61538	3817	4006	0.952
1.61637	3952	4156	0.952
1.61738	3878	4021	0.952
1.61837	3893	4101	0.9521
1.61938	3883	4152	0.9521
1.62037	3812	4114	0.9521
1.62138	3846	4118	0.9519
1.62237	3821	4023	0.9518
1.62338	3836	4131	0.9516
1.62437	3901	4154	0.9513
1.62538	3865	4109	0.9511
1.62637	3889	4043	0.9508
1.62738	3789	4039	0.9505
1.62837	3850	4049	0.9503
1.62938	3850	4065	0.9501
1.63037	3899	4126	0.9498
1.63138	3883	4114	0.9496
1.63237	3827	3995	0.9494
1.63338	3847	4071	0.9492
1.63437	3938	4045	0.9491
1.63538	3848	4040	0.949
1.63637	3983	3970	0.949
1.63738	3872	4258	0.949
1.63837	3911	4104	0.9491
1.63938	3985	4036	0.9491
1.64037	3810	4033	0.9492
1.64138	3791	4028	0.9493
1.64237	3798	4066	0.9494
1.64338	3978	4099	0.9494
1.64437	3887	4008	0.9495
1.64538	3919	4095	0.9497
1.64637	3935	4084	0.9499
1.64738	3892	3928	0.9501
1.64837	3868	4060	0.9504
1.64938	3811	4028	0.9507
1.65037	3825	3981	0.951
1.65138	3772	4042	0.9513
1.65237	3851	4132	0.9515
1.65338	3830	4063	0.9516
1.65437	3911	4115	0.9516
1.65538	3845	4148	0.9517
1.65637	3848	4012	0.9517
1.65738	3789	4100	0.9516
1.65837	3831	4153	0.9515
1.65938	3824	4154	0.9513
1.66037	3804	4095	0.951
1.66138	3888	4013	0.9506
1.66237	3795	3932	0.9503
1.66338	3880	4164	0.9501
1.66437	3807	4122	0.9498
1.66538	3782	4011	0.9495
1.66637	3942	3906	0.9493
1.66738	3891	3999	0.9491
1.66837	3835	4085	0.9491
1.66938	3839	4147	0.9491
1.67037	3886	4005	0.949
1.67138	3890	4085	0.949
1.67237	3833	4156	0.9489
1.67338	3957	4081	0.9489
1.67437	3872	4048	0.9488
1.67538	3812	4057	0.9488
1.67637	3888	4046	0.9488
1.67738	3915	4068	0.9488
1.67837	3875	4027	0.9489
1.67938	3958	4108	0.949
1.68037	3800	4112	0.9491
1.68138	3809	4048	0.9492
1.68237	3817	4062	0.9492
1.68338	3922	4072	0.9492
1.68437	3916	4111	0.9492
1.68538	3931	4158	0.9493
1.68637	3956	3989	0.9493
1.68738	3808	4152	0.9494
1.68837	3867	4132	0.9495
1.68938	3827	3985	0.9495
1.69037	3935	4030	0.9495
1.69138	3741	4036	0.9496
1.69237	3812	4049	0.9497
1.69338	3794	4068	0.9496
1.69437	3930	4005	0.9496
1.69538	3804	4115	0.9496
1.69637	3973	4062	0.9496
1.69738	3896	4041	0.9497
1.69837	3848	3964	0.9498
1.69938	3799	4007	0.95
1.70037	3826	4096	0.9501
1.70138	3893	4011	0.9502
1.70237	3875	4092	0.9504
1.70338	3869	4064	0.9505
1.70437	3858	4129	0.9506
1.70538	3915	4079	0.9507
1.70637	3888	4022	0.9507
1.70738	3826	4073	0.9509
1.70837	3815	4112	0.9509
1.70938	3913	4074	0.9509
1.71037	3811	4091	0.9509
1.71138	3921	4079	0.9509
1.71237	3739	4094	0.9508
1.71338	3906	4117	0.9507
1.71437	3792	4163	0.9505
1.71538	3911	4036	0.9503
1.71637	3821	4084	0.9501
1.71738	3784	4127	0.9498
1.71837	3853	4091	0.9495
1.71938	3901	4079	0.9492
1.72037	3843	4099	0.9489
1.72138	3846	4090	0.9486
1.72237	3844	4014	0.9483
1.72338	3825	4124	0.948
1.72437	3859	4060	0.9478
1.72538	3787	4015	0.9475
1.72637	3834	4090	0.9472
1.72738	3842	3997	0.947
1.72837	3812	4135	0.9467
1.72938	3792	4086	0.9465
1.73037	3880	4133	0.9461
1.73138	3841	4107	0.9458
1.73237	3904	4054	0.9455
1.73338	3904	4102	0.9452
1.73438	3904	4109	0.945
1.73537	3997	4002	0.9449
1.73638	3920	4049	0.9449
1.73737	3817	4152	0.945
1.73838	3845	4113	0.9451
1.73937	3842	4029	0.9451
1.74038	3853	3997	0.9451
1.74137	3827	3998	0.9452
1.74238	3840	4058	0.9453
1.74337	3790	4058	0.9454
1.74438	3943	4030	0.9455
1.74537	3808	4143	0.9456
1.74638	3924	4052	0.9457
1.74737	3809	4162	0.9458
1.74838	3873	4081	0.9459
1.74937	3883	3953	0.9459
1.75038	3820	4083	0.946
1.75137	3810	4184	0.9461
1.75238	3800	4046	0.9461
1.75337	3895	4170	0.946
1.75438	3974	4116	0.946
1.75537	3872	4111	0.9459
1.75638	3887	4035	0.9459
1.75737	3813	3943	0.9459
1.75838	3874	4002	0.946
1.75937	3838	4042	0.9462
1.76038	3931	3983	0.9464
1.76137	3911	4160	0.9467
1.76238	3893	4110	0.9469
1.76337	3911	4108	0.9472
1.76438	3874	3985	0.9474
1.76537	3799	4028	0.9477
1.76638	3896	4046	0.948
1.76737	3847	4045	0.9483
1.76838	3836	4113	0.9485
1.76937	3785	4063	0.9487
1.77038	3841	4080	0.9489
1.77137	3776	4016	0.949
1.77238	3867	4066	0.949
1.77337	3763	4051	0.949
1.77438	3894	3941	0.949
1.77537	3916	4011	0.9491
1.77638	3844	3962	0.9493
1.77737	3820	4027	0.9496
1.77838	3847	4078	0.9498
1.77937	3949	4101	0.95
1.78038	3926	4133	0.9502
1.78137	3836	4000	0.9505
1.78238	3923	4032	0.9507
1.78337	3854	4025	0.951
1.78438	3846	4122	0.9512
1.78537	3831	4103	0.9514
1.78638	3851	3997	0.9515
1.78737	3929	4018	0.9517
1.78838	3838	4199	0.9519
1.78937	3834	4045	0.952
1.79038	3876	4133	0.952
1.79137	3810	4081	0.952
1.79238	3874	4158	0.9519
1.79337	3855	4071	0.9517
1.79438	3737	4043	0.9516
1.79537	3876	4077	0.9513
1.79638	3838	4078	0.9511
1.79737	3810	4152	0.9508
1.79838	3927	4017	0.9505
1.79937	3906	4135	0.9503
1.80038	3888	4018	0.9501
1.80137	3943	4131	0.9499
1.80238	3858	4065	0.9498
1.80337	3819	4130	0.9497
1.80438	3928	4159	0.9495
1.80537	3757	4119	0.9493
1.80638	3819	3996	0.949
1.80737	3772	4086	0.9487
1.80838	3855	4051	0.9484
1.80937	3814	4030	0.9481
1.81038	3867	4165	0.9478
1.81137	3840	4133	0.9474
1.81238	3936	4146	0.9471
1.81337	3824	4121	0.9467
1.81438	4109	4044	0.9464
1.81537	3852	4047	0.9463
1.81638	3902	4021	0.9462
1.81737	3820	3977	0.9463
1.81838	3905	3974	0.9464
1.81937	3903	4079	0.9466
1.82038	3944	4123	0.9468
1.82137	3762	4100	0.947
1.82238	3833	4062	0.9472
1.82337	3803	4082	0.9473
1.82438	3834	4114	0.9473
1.82537	3950	4134	0.9473
1.82638	3844	4096	0.9473
1.82737	3880	4065	0.9472
1.82838	3806	4062	0.9472
1.82937	3764	3961	0.9472
1.83038	3822	4042	0.9472
1.83137	3885	4029	0.9472
1.83238	3901	3997	0.9472
1.83337	3719	4046	0.9473
1.83438	3780	4056	0.9473
1.83537	3766	4079	0.9473
1.83638	3974	3962	0.9472
1.83737	3870	4074	0.9473
1.83838	3903	4014	0.9474
1.83937	3829	4021	0.9475
1.84038	3947	4147	0.9477
1.84137	3761	3914	0.9479
1.84238	3818	4000	0.9481
1.84337	3936	4125	0.9483
1.84438	3912	4043	0.9486
1.84537	3752	4105	0.9488
1.84638	3907	4005	0.949
1.84737	3837	4065	0.9492
1.84838	3925	4035	0.9494
1.84937	3784	4105	0.9495
1.85038	3870	3999	0.9497
1.85137	3872	3926	0.9499
1.85238	3792	4162	0.9501
1.85337	3908	4082	0.9503
1.85438	3940	4141	0.9504
1.85537	3889	4046	0.9506
1.85638	3840	4012	0.9507
1.85737	3818	4144	0.9508
1.85838	3858	3985	0.9509
1.85938	3870	4080	0.951
1.86037	3770	4087	0.9511
1.86138	3914	4076	0.9511
1.86237	3888	4164	0.951
1.86338	3785	4116	0.951
1.86437	3771	4084	0.9508
1.86538	3895	4038	0.9506
1.86637	3833	4102	0.9503
1.86738	3826	3966	0.9501
1.86837	3804	4020	0.9499
1.86938	3935	4124	0.9498
1.87037	3869	4082	0.9497
1.87138	3804	4093	0.9495
1.87237	3843	4043	0.9493
1.87338	3837	4116	0.9491
1.87437	3852	4094	0.9489
1.87538	3906	4046	0.9487
1.87637	3748	4008	0.9485
1.87738	3782	4116	0.9483
1.87837	3883	4042	0.9481
1.87938	3843	4186	0.9478
1.88037	3910	4104	0.9476
1.88138	3957	3911	0.9473
1.88237	3886	3998	0.9473
1.88338	4019	4057	0.9474
1.88437	3911	4064	0.9476
1.88538	3875	4080	0.9479
1.88637	3844	4121	0.9481
1.88738	3823	4050	0.9483
1.88837	3840	4011	0.9485
1.88938	3856	4217	0.9486
1.89037	3795	4104	0.9486
1.89138	3849	4121	0.9486
1.89237	3867	4040	0.9485
1.89338	3902	4065	0.9484
1.89437	3899	4120	0.9483
1.89538	3811	3944	0.9483
1.89637	3844	4112	0.9483
1.89738	3770	4032	0.9483
1.89837	3808	4033	0.9482
1.89938	3810	4096	0.9482
1.90037	3918	4025	0.9481
1.90138	3831	4107	0.948
1.90237	3842	4024	0.9479
1.90338	3902	3980	0.9479
1.90437	3876	4088	0.9479
1.90538	3784	4007	0.948
1.90637	3914	4006	0.9481
1.90738	3870	4017	0.9482
1.90837	3843	4129	0.9484
1.90938	3906	3963	0.9485
1.91037	3770	4096	0.9487
1.91138	3859	4087	0.9488
1.91237	3905	4095	0.9489
1.91338	3967	4169	0.949
1.91437	3877	4161	0.9491
1.91538	3880	4125	0.9491
1.91637	3896	4075	0.9491
1.91738	3949	3977	0.9492
1.91837	3943	4110	0.9493
1.91938	3894	4107	0.9495
1.92037	3856	4145	0.9497
1.92138	3881	4080	0.9498
1.92237	3838	3969	0.9499
1.92338	3846	4043	0.95
1.92437	3866	3997	0.9501
1.92538	3879	4136	0.9503
1.92637	3922	4089	0.9504
1.92738	3853	4058	0.9506
1.92837	3852	4123	0.9507
1.92938	3867	4099	0.9507
1.93037	3871	4106	0.9508
1.93138	3928	4056	0.9508
1.93237	3941	4072	0.9508
1.93338	3783	4231	0.9509
1.93437	4027	4076	0.9509
1.93538	3890	4036	0.9509
1.93637	3850	4076	0.9509
1.93738	3782	4096	0.951
1.93837	3916	4038	0.9509
1.93938	3779	3999	0.9509
1.94037	3835	4038	0.9509
1.94138	3911	4061	0.9509
1.94237	3883	4146	0.9509
1.94338	3851	4095	0.9509
1.94437	3820	4090	0.9509
1.94538	3706	4084	0.9507
1.94637	3903	4134	0.9505
1.94738	3871	4017	0.9502
1.94837	3902	4096	0.95
1.94938	3923	4088	0.9498
1.95037	3861	4107	0.9497
1.95138	3931	4128	0.9496
1.95237	3858	3991	0.9494
1.95338	3844	4085	0.9494
1.95437	3867	4082	0.9493
1.95538	3832	4090	0.9492
1.95637	3813	4129	0.9491
1.95738	3896	4006	0.9489
1.95837	3794	4085	0.9488
1.95938	3904	4081	0.9486
1.96037	3845	4196	0.9485
1.96138	3759	4088	0.9482
1.96237	3828	4035	0.9479
1.96338	3703	4095	0.9476
1.96437	3839	3985	0.9472
1.96538	3792	4048	0.9469
1.96637	3832	4071	0.9465
1.96738	3807	3970	0.9462
1.96837	3855	4072	0.9459
1.96938	3827	4089	0.9457
1.97037	3865	4060	0.9454
1.97138	3785	3974	0.9452
1.97237	3777	4054	0.945
1.97338	3791	3957	0.9449
1.97437	3876	4020	0.9447
1.97538	3896	4014	0.9447
1.97637	3756	4023	0.9447
1.97738	3926	4179	0.9447
1.97837	3919	4055	0.9447
1.97938	3900	3970	0.9448
1.98037	3921	4034	0.945
1.98138	3767	3899	0.9453
1.98237	3769	4038	0.9456
1.98338	3857	4047	0.9459
1.98438	3892	4021	0.9461
1.98537	3777	4023	0.9464
1.98638	3765	4090	0.9467
1.98737	3829	4124	0.9468
1.98838	3862	4007	0.9469
1.98937	3849	4024	0.9471
1.99038	3846	4076	0.9472
1.99137	3816	3967	0.9473
1.99238	3838	4071	0.9475
1.99337	3796	4057	0.9476
1.99438	3879	4078	0.9477
1.99537	3831	4048	0.9478
1.99638	3836	4163	0.9478
1.99737	3869	4042	0.9478
1.99838	3856	4058	0.9478
1.99937	3883	4088	0.9478
2.00038	3943	4041	0.9479
2.00137	3869	4064	0.948
2.00237	3863	4116	0.9481
2.00338	3936	4016	0.9482
2.00438	3936	4108	0.9484
2.00537	3887	4041	0.9486
2.00637	3794	3995	0.9488
2.00738	3806	4017	0.949
2.00838	3813	4092	0.9492
2.00937	3837	4031	0.9494
2.01037	3828	4140	0.9495
2.01138	3802	3981	0.9495
2.01238	3886	4086	0.9495
2.01337	3841	4105	0.9495
2.01437	3830	4128	0.9495
2.01538	3828	4057	0.9494
2.01638	3765	4065	0.9493
2.01737	3868	4044	0.9491
2.01837	4019	4062	0.949
2.01938	3798	4029	0.949
2.02038	3871	3982	0.949
2.02137	3861	3948	0.9491
2.02237	3801	3850	0.9493
2.02338	3831	4096	0.9495
2.02438	3907	4121	0.9497
2.02537	3817	4039	0.9499
2.02637	3849	4160	0.9501
2.02738	3911	4118	0.9502
2.02838	3865	4113	0.9502
2.02937	3846	4203	0.9502
2.03037	3810	4049	0.9501
2.03138	3799	4180	0.9499
2.03238	3841	4014	0.9496
2.03337	3820	4089	0.9493
2.03437	3902	4081	0.9491
2.03538	3913	4057	0.9488
2.03638	3911	3960	0.9487
2.03737	3875	4182	0.9486
2.03837	3906	4034	0.9486
2.03938	3838	4101	0.9485
2.04038	3867	4098	0.9485
2.04137	3799	4109	0.9484
2.04237	4127	4101	0.9483
2.04338	3878	4041	0.9484
2.04438	3913	4125	0.9485
2.04537	3759	4054	0.9486
2.04637	3923	4078	0.9486
2.04738	3871	4064	0.9487
2.04838	3768	4033	0.9487
2.04937	3899	3982	0.9488
2.05037	3883	3912	0.9489
2.05138	3737	4100	0.9491
2.05238	3807	3979	0.9493
2.05337	3808	3959	0.9494
2.05437	3936	4081	0.9496
2.05538	3840	4119	0.9497
2.05638	3765	4045	0.9499
[truncated: 117,941 more rows]

## Sheet: Sheet5
0.05775	1081	1652	0.6544
0.05875	1087	1600	0.6544
0.05975	1162	1603	0.6545
0.06075	1073	1665	0.6548
0.06175	1107	1651	0.6551
0.06275	1103	1565	0.6554
0.06375	1066	1666	0.6558
0.06475	1055	1634	0.6562
0.06575	1125	1621	0.6565
0.06675	1076	1702	0.6569
0.06775	1153	1613	0.6572
0.06875	1098	1639	0.6576
0.06975	1062	1606	0.6581
0.07075	1092	1606	0.6586
0.07175	1111	1639	0.659
0.07275	1184	1640	0.6596
0.07375	1092	1638	0.6602
0.07475	1072	1635	0.6609
0.07575	1111	1681	0.6615
0.07675	1118	1687	0.662
0.07775	1133	1568	0.6626
0.07875	1153	1637	0.6633
0.07975	1159	1631	0.664
0.08075	1090	1624	0.6649
0.08175	1093	1635	0.6657
0.08275	1140	1637	0.6665
0.08375	1146	1614	0.6673
0.08475	1123	1614	0.6682
0.08575	1090	1618	0.6691
0.08675	1157	1625	0.67
0.08775	1143	1569	0.671
0.08875	1075	1667	0.672
0.08975	1151	1640	0.6729
0.09075	1126	1636	0.6739
0.09175	1044	1602	0.6747
0.09275	1093	1687	0.6754
0.09375	1133	1610	0.6761
0.09475	1056	1740	0.6766
0.09575	1091	1614	0.677
0.09675	1085	1683	0.6772
0.09775	1112	1689	0.6773
0.09875	1144	1632	0.6774
0.09975	1085	1643	0.6775
0.10075	1046	1663	0.6775
0.10175	1109	1581	0.6774
0.10275	1105	1645	0.6773
0.10375	1115	1621	0.6773
0.10475	1106	1659	0.6772
0.10575	1143	1587	0.6772
0.10675	1071	1597	0.6773
0.10775	1137	1616	0.6774
0.10875	1061	1629	0.6775
0.10975	1057	1586	0.6776
0.11075	1075	1540	0.6776
0.11175	1071	1683	0.6776
0.11275	1088	1631	0.6776
0.11375	1070	1644	0.6774
0.11475	1114	1609	0.6772
0.11575	1103	1611	0.6771
0.11675	1071	1702	0.6769
0.11775	1081	1617	0.6767
0.11875	1108	1665	0.6764
0.11975	1063	1583	0.6761
0.12075	1077	1606	0.6758
0.12175	1111	1652	0.6755
0.12275	1132	1584	0.6753
0.12375	1119	1704	0.6751
0.12475	1104	1658	0.675
0.12575	1092	1609	0.6748
0.12675	1116	1644	0.6746
0.12775	1114	1693	0.6745
0.12875	1145	1711	0.6743
0.12975	1137	1678	0.6741
0.13075	1138	1644	0.674
0.13175	1057	1637	0.6739
0.13275	1078	1611	0.6737
0.13375	1155	1595	0.6736
0.13475	1083	1596	0.6736
0.13575	1078	1589	0.6736
0.13675	1119	1646	0.6737
0.13775	1084	1642	0.6737
0.13875	1071	1630	0.6737
0.13975	1125	1708	0.6737
0.14075	1086	1637	0.6736
0.14175	1107	1652	0.6734
0.14275	1135	1548	0.6734
0.14375	1088	1713	0.6734
0.14475	1088	1697	0.6733
0.14575	1126	1650	0.6732
0.14675	1144	1688	0.673
0.14775	1166	1641	0.6729
0.14875	1074	1691	0.6729
0.14975	1092	1612	0.6728
0.15075	1117	1670	0.6728
0.15175	1130	1628	0.6727
0.15275	1052	1718	0.6726
0.15375	1129	1691	0.6724
0.15475	1156	1755	0.6722
0.15575	1177	1648	0.672
0.15675	1113	1572	0.6719
0.15775	1128	1646	0.6719
0.15875	1077	1565	0.672
0.15975	1110	1714	0.6721
0.16075	1112	1578	0.6722
0.16175	1137	1704	0.6723
0.16275	1098	1633	0.6724
0.16375	1094	1629	0.6725
0.16475	1100	1598	0.6727
0.16575	1167	1623	0.6728
0.16675	982	1660	0.673
0.16775	1062	1615	0.673
0.16875	1118	1651	0.673
0.16975	1080	1662	0.6729
0.17075	1107	1726	0.6727
0.17175	1085	1629	0.6725
0.17275	1150	1579	0.6723
0.17375	1095	1652	0.6722
0.17475	1089	1685	0.6721
0.17575	1093	1614	0.672
0.17675	1137	1696	0.6719
0.17775	1087	1686	0.6717
0.17875	1104	1619	0.6715
0.17975	1078	1605	0.6714
0.18075	1047	1676	0.6712
0.18175	1115	1618	0.6709
0.18275	1136	1649	0.6707
0.18375	1091	1659	0.6705
0.18475	1098	1673	0.6704
0.18575	1063	1604	0.6702
0.18675	1112	1659	0.67
0.18775	1113	1597	0.6698
0.18875	1099	1566	0.6697
0.18975	1186	1706	0.6697
0.19075	1147	1598	0.6699
0.19175	1050	1644	0.6701
0.19275	1133	1594	0.6704
0.19375	1097	1688	0.6706
0.19475	1122	1649	0.6708
0.19575	1108	1672	0.671
0.19675	1069	1621	0.6711
0.19775	1036	1697	0.6712
0.19875	1046	1697	0.6711
0.19975	1064	1607	0.6708
0.20075	1144	1644	0.6705
0.20175	1119	1693	0.6702
0.20275	1112	1605	0.67
0.20375	1059	1694	0.6698
0.20475	1032	1627	0.6695
0.20575	1090	1676	0.6691
0.20675	1030	1638	0.6687
0.20775	1114	1648	0.6681
0.20875	1154	1668	0.6677
0.20975	1127	1643	0.6673
0.21075	1118	1639	0.6671
0.21175	1046	1680	0.6669
0.21275	1135	1650	0.6666
0.21375	1051	1675	0.6663
0.21475	1067	1713	0.666
0.21575	1086	1656	0.6655
0.21675	1071	1613	0.6651
0.21775	1095	1666	0.6646
0.21875	1093	1640	0.6642
0.21975	1153	1632	0.6638
0.22075	1091	1697	0.6636
0.22175	1027	1671	0.6633
0.22275	1142	1599	0.663
0.22375	1034	1689	0.6627
0.22475	1093	1622	0.6623
0.22575	1091	1667	0.662
0.22675	1097	1741	0.6617
0.22775	1056	1659	0.6613
0.22875	1125	1683	0.6609
0.22975	1088	1643	0.6605
0.23075	1139	1645	0.6601
0.23175	1158	1614	0.6599
0.23275	1045	1625	0.6599
0.23375	1118	1590	0.6599
0.23475	1136	1626	0.66
0.23575	1104	1617	0.6603
0.23675	1092	1653	0.6606
0.23775	1130	1654	0.6609
0.23875	1071	1642	0.6612
0.23975	1127	1621	0.6615
0.24075	1106	1618	0.6619
0.24175	1070	1735	0.6623
0.24275	1076	1729	0.6625
0.24375	1130	1620	0.6626
0.24475	1055	1777	0.6627
0.24575	1063	1723	0.6626
0.24675	1060	1679	0.6623
0.24775	1096	1632	0.6619
0.24875	1060	1588	0.6616
0.24975	1079	1734	0.6613
0.25075	1079	1644	0.6609
0.25175	1120	1649	0.6606
0.25275	1105	1585	0.6603
0.25375	1062	1657	0.6601
0.25475	1031	1598	0.6599
0.25575	1115	1590	0.6598
0.25675	1102	1659	0.6597
0.25775	1046	1609	0.6596
0.25875	1083	1674	0.6596
0.25975	1095	1669	0.6595
0.26075	1131	1594	0.6594
0.26175	1062	1663	0.6594
0.26275	1107	1615	0.6594
0.26375	1050	1705	0.6595
0.26475	1123	1667	0.6594
0.26575	1105	1710	0.6594
0.26675	1088	1661	0.6593
0.26775	1126	1637	0.6593
0.26875	1068	1555	0.6593
0.26975	1107	1650	0.6594
0.27075	1062	1660	0.6595
0.27175	1087	1707	0.6596
0.27275	1133	1693	0.6596
0.27375	1115	1638	0.6596
0.27475	1127	1667	0.6597
0.27575	1140	1695	0.6599
0.27675	1167	1652	0.6601
0.27775	1072	1708	0.6603
0.27875	1090	1709	0.6605
0.27975	1126	1707	0.6606
0.28075	1087	1686	0.6607
0.28175	1068	1668	0.6607
0.28275	1096	1718	0.6606
0.28375	1103	1676	0.6605
0.28475	1116	1673	0.6603
0.28575	1137	1673	0.6602
0.28675	1115	1683	0.6602
0.28775	1066	1654	0.6601
0.28875	1121	1717	0.6601
0.28975	1116	1639	0.66
0.29075	1115	1717	0.66
0.29175	1130	1683	0.6599
0.29275	1104	1683	0.6599
0.29375	1055	1649	0.6599
0.29475	1139	1699	0.6598
0.29575	1083	1633	0.6598
0.29675	1107	1641	0.6598
0.29775	1150	1719	0.6598
0.29875	1110	1662	0.6598
0.29975	1103	1678	0.6599
0.30075	1090	1686	0.66
0.30175	1090	1651	0.66
0.30275	1089	1661	0.66
0.30375	1053	1593	0.66
0.30475	1193	1721	0.66
0.30575	1092	1669	0.6601
0.30675	1031	1763	0.6602
0.30775	1023	1660	0.66
0.30875	1085	1695	0.6597
0.30975	1071	1662	0.6593
0.31075	1142	1718	0.6589
0.31175	1041	1601	0.6585
0.31275	1110	1619	0.6581
0.31375	1130	1662	0.6579
0.31475	1072	1630	0.6578
0.31575	1118	1656	0.6576
0.31675	1110	1656	0.6576
0.31775	1137	1694	0.6576
0.31875	1124	1684	0.6577
0.31975	1150	1610	0.6578
0.32075	1098	1635	0.658
0.32175	1124	1590	0.6584
0.32275	1027	1603	0.6588
0.32375	1094	1656	0.6592
0.32475	1068	1661	0.6595
0.32575	1155	1598	0.6598
0.32675	1169	1671	0.6602
0.32775	1149	1591	0.6608
0.32875	1148	1630	0.6615
0.32975	1114	1595	0.6623
0.33075	1011	1669	0.6632
0.33175	1161	1707	0.6638
0.33275	1057	1641	0.6644
0.33375	1130	1692	0.6649
0.33475	1082	1702	0.6653
0.33575	1125	1705	0.6657
0.33675	1106	1712	0.6659
0.33775	1058	1630	0.6661
0.33875	1041	1573	0.6662
0.33975	1132	1618	0.6663
0.34075	1071	1722	0.6664
0.34175	1055	1697	0.6664
0.34275	1047	1649	0.6662
0.34375	1130	1593	0.666
0.34475	1134	1610	0.6659
0.34575	1100	1631	0.6659
0.34675	1087	1643	0.6659
0.34775	1111	1712	0.666
0.34875	1087	1723	0.6659
0.34975	1123	1645	0.6658
0.35075	1102	1719	0.6657
0.35175	1074	1662	0.6655
0.35275	1025	1728	0.6653
0.35375	1150	1734	0.6648
0.35475	1134	1629	0.6644
0.35575	1138	1626	0.6641
0.35675	1100	1744	0.6639
0.35775	1070	1657	0.6637
0.35875	1106	1678	0.6634
0.35975	1111	1602	0.6631
0.36075	1063	1728	0.6629
0.36175	1162	1717	0.6626
0.36275	1072	1752	0.6623
0.36375	1105	1732	0.6619
0.36475	1092	1659	0.6614
0.36575	1040	1701	0.6609
0.36675	1107	1668	0.6604
0.36775	1096	1697	0.6598
0.36875	1100	1750	0.6592
0.36975	1077	1661	0.6586
0.37075	1079	1657	0.658
0.37175	1060	1671	0.6574
0.37275	1062	1732	0.6568
0.37375	1071	1683	0.6561
0.37475	1072	1641	0.6553
0.37575	1088	1667	0.6546
0.37675	1123	1709	0.654
0.37775	1121	1656	0.6535
0.37875	1076	1603	0.653
0.37975	1085	1597	0.6527
0.38075	1059	1681	0.6524
0.38175	1109	1654	0.6522
0.38275	1102	1659	0.652
0.38375	1136	1744	0.6519
0.38475	1068	1693	0.6517
0.38575	1139	1575	0.6516
0.38675	1065	1693	0.6516
0.38775	1111	1718	0.6516
0.38875	1142	1638	0.6517
0.38975	1096	1693	0.6518
0.39075	1122	1694	0.6519
0.39175	1101	1680	0.652
0.39275	1054	1671	0.6521
0.39375	1117	1695	0.6522
0.39475	1182	1703	0.6523
0.39575	1154	1706	0.6525
0.39675	1130	1682	0.6528
0.39775	1131	1703	0.6532
0.39875	1115	1634	0.6536
0.39975	1060	1698	0.6539
0.40075	1145	1712	0.6543
0.40175	1090	1698	0.6545
0.40275	1111	1688	0.6548
0.40375	1123	1686	0.655
0.40475	1071	1635	0.6553
0.40575	1140	1637	0.6556
0.40675	1072	1770	0.6558
0.40775	1118	1660	0.656
0.40875	1057	1692	0.6562
0.40975	1059	1670	0.6562
0.41075	1071	1726	0.6562
0.41175	1102	1625	0.6561
0.41275	1125	1709	0.656
0.41375	1071	1684	0.6559
0.41475	1157	1664	0.6558
0.41575	1079	1663	0.6558
0.41675	1082	1608	0.6558
0.41775	1069	1734	0.6558
0.41875	1134	1699	0.6558
0.41975	1099	1668	0.6557
0.42075	1044	1680	0.6557
0.42175	1138	1671	0.6556
0.42275	1089	1687	0.6555
0.42375	1087	1724	0.6554
0.42475	1113	1668	0.6553
0.42575	1079	1695	0.6551
0.42675	1088	1569	0.655
0.42775	1105	1672	0.6549
0.42875	1110	1662	0.6549
0.42975	1115	1699	0.655
0.43075	1098	1671	0.655
0.43175	1118	1667	0.6551
0.43275	1078	1648	0.6552
0.43375	1095	1699	0.6553
0.43475	1139	1698	0.6554
0.43575	1060	1712	0.6554
0.43675	1120	1715	0.6554
0.43775	1070	1712	0.6553
0.43875	1073	1662	0.6552
0.43975	1035	1694	0.655
0.44075	1110	1732	0.6546
0.44175	1118	1667	0.6543
0.44275	1092	1697	0.654
0.44375	1131	1760	0.6537
0.44475	1122	1681	0.6534
0.44575	1094	1733	0.6532
0.44675	1073	1669	0.6529
0.44775	1096	1739	0.6526
0.44875	1101	1657	0.6522
0.44975	1078	1713	0.6519
0.45075	1109	1720	0.6516
0.45175	1074	1640	0.6512
0.45275	1105	1698	0.6509
0.45375	1119	1685	0.6507
0.45475	1078	1675	0.6504
0.45575	1101	1664	0.6503
0.45675	1152	1724	0.6501
0.45775	1157	1697	0.65
0.45875	1107	1710	0.6501
0.45975	1141	1653	0.6501
0.46075	1129	1693	0.6503
0.46175	1094	1727	0.6505
0.46275	1142	1651	0.6507
0.46375	1111	1616	0.651
0.46475	1085	1662	0.6514
0.46575	1098	1683	0.6517
0.46675	1060	1717	0.652
0.46775	1052	1670	0.6522
0.46875	1075	1706	0.6523
0.46975	1182	1683	0.6524
0.47075	1029	1671	0.6524
0.47175	1070	1734	0.6525
0.47275	1093	1713	0.6524
0.47375	1097	1694	0.6522
0.47475	1104	1632	0.6521
0.47575	1079	1680	0.652
0.47675	1117	1701	0.6519
0.47775	1073	1628	0.6518
0.47875	1092	1628	0.6518
0.47975	1113	1697	0.6518
0.48075	1091	1689	0.6519
0.48175	1063	1708	0.6519
0.48275	1027	1671	0.6518
0.48375	1056	1703	0.6516
0.48475	1077	1708	0.6513
0.48575	1104	1688	0.6509
0.48675	1108	1682	0.6506
0.48775	1100	1687	0.6503
0.48875	1124	1650	0.6501
0.48975	1069	1654	0.6499
0.49075	1133	1799	0.6498
0.49175	1096	1632	0.6497
0.49275	1136	1701	0.6496
0.49375	1098	1645	0.6496
0.49475	1077	1664	0.6496
0.49575	1128	1644	0.6497
0.49675	1087	1704	0.6498
0.49775	1132	1674	0.65
0.49875	1061	1733	0.6501
0.49975	1145	1676	0.6502
0.50075	1134	1601	0.6504
0.50175	1067	1693	0.6507
0.50275	1108	1692	0.6509
0.50375	1091	1687	0.6512
0.50475	1120	1755	0.6514
0.50575	1114	1666	0.6515
0.50675	1127	1624	0.6517
0.50775	1138	1619	0.6521
0.50875	1037	1714	0.6524
0.50975	1099	1634	0.6528
0.51075	1094	1728	0.653
0.51175	1105	1670	0.6533
0.51275	1122	1638	0.6535
0.51375	1094	1680	0.6538
0.51475	1107	1655	0.6541
0.51575	1028	1647	0.6544
0.51675	1031	1664	0.6545
0.51775	1094	1616	0.6546
0.51875	1115	1689	0.6547
0.51975	1111	1649	0.6548
0.52075	1065	1716	0.655
0.52175	1081	1713	0.655
0.52275	1130	1714	0.655
0.52375	1084	1673	0.6549
0.52475	1121	1725	0.6549
0.52575	1133	1733	0.6548
0.52675	1073	1667	0.6547
0.52775	1147	1669	0.6546
0.52875	1089	1761	0.6546
0.52975	1097	1671	0.6545
0.53075	1114	1652	0.6544
0.53175	1159	1694	0.6544
0.53275	1149	1737	0.6545
0.53375	1117	1698	0.6546
0.53475	1163	1719	0.6547
0.53575	1082	1669	0.6549
0.53675	1148	1706	0.655
0.53775	1111	1659	0.6552
0.53875	1128	1687	0.6555
0.53975	1169	1681	0.6558
0.54075	1173	1721	0.6562
0.54175	1149	1642	0.6566
0.54275	1098	1677	0.6572
0.54375	1094	1616	0.6577
0.54475	1059	1715	0.6582
0.54575	1049	1662	0.6586
0.54675	1130	1661	0.6588
0.54775	1114	1729	0.6591
0.54875	1109	1720	0.6593
0.54975	1114	1725	0.6594
0.55075	1107	1687	0.6595
0.55175	1108	1683	0.6595
0.55275	1118	1697	0.6595
0.55375	1120	1666	0.6596
0.55475	1092	1680	0.6596
0.55575	1097	1676	0.6597
0.55675	1161	1756	0.6597
0.55775	1112	1670	0.6597
0.55875	1123	1611	0.6598
0.55975	1067	1731	0.6598
0.56075	1131	1658	0.6599
0.56175	1092	1722	0.6599
0.56275	1184	1641	0.66
0.56375	1136	1731	0.6601
0.56475	1128	1682	0.6603
0.56575	1066	1602	0.6604
0.56675	1137	1715	0.6606
0.56775	1088	1593	0.6608
0.56875	1101	1707	0.661
0.56975	1161	1640	0.6613
0.57075	1125	1655	0.6616
0.57175	1091	1722	0.6619
0.57275	1126	1630	0.6622
0.57375	1085	1614	0.6624
0.57475	1138	1714	0.6627
0.57575	1139	1665	0.6631
0.57675	1113	1673	0.6634
0.57775	1102	1658	0.6637
0.57875	1043	1708	0.664
0.57975	1109	1715	0.6641
0.58075	1090	1613	0.6641
0.58175	1159	1668	0.6642
0.58275	1095	1704	0.6643
0.58375	1210	1658	0.6644
0.58475	1153	1716	0.6646
0.58575	1123	1649	0.665
0.58675	1142	1641	0.6653
0.58775	1106	1701	0.6657
0.58875	1126	1613	0.666
0.58975	1115	1679	0.6664
0.59075	1109	1706	0.6668
0.59175	1113	1761	0.667
0.59275	1155	1652	0.6672
0.59375	1100	1741	0.6674
0.59475	1079	1712	0.6674
0.59575	1197	1674	0.6674
0.59675	1109	1701	0.6675
0.59775	1080	1665	0.6675
0.59875	1149	1624	0.6675
0.59975	1096	1722	0.6676
0.60075	1101	1733	0.6675
0.60175	1058	1682	0.6674
0.60275	1117	1671	0.6671
0.60375	1150	1679	0.6669
0.60475	1208	1639	0.6668
0.60575	1077	1655	0.6668
0.60675	1124	1709	0.6669
0.60775	1135	1690	0.6669
0.60875	1152	1665	0.6669
0.60975	1027	1679	0.667
0.61075	1162	1702	0.6669
0.61175	1096	1666	0.6669
0.61275	1166	1642	0.6669
0.61375	1071	1630	0.6669
0.61475	1111	1691	0.667
0.61575	1066	1760	0.6669
0.61675	1160	1698	0.6668
0.61775	1129	1709	0.6666
0.61875	1139	1683	0.6665
0.61975	1092	1697	0.6663
0.62075	1096	1716	0.6661
0.62175	1098	1709	0.6659
0.62275	1116	1723	0.6655
0.62375	1104	1712	0.6651
0.62475	1088	1635	0.6647
0.62575	1033	1649	0.6643
0.62675	1090	1694	0.6638
0.62775	1056	1721	0.6633
0.62875	1141	1725	0.6627
0.62975	1101	1649	0.662
0.63075	1119	1710	0.6615
0.63175	1126	1616	0.661
0.63275	1188	1686	0.6606
0.63375	1090	1718	0.6604
0.63475	1078	1650	0.6602
0.63575	1085	1648	0.6599
0.63675	1101	1724	0.6597
0.63775	1152	1736	0.6594
0.63875	1146	1680	0.6592
0.63975	1093	1677	0.659
0.64075	1108	1650	0.6589
0.64175	1081	1639	0.6587
0.64275	1125	1691	0.6587
0.64375	1112	1675	0.6586
0.64475	1123	1571	0.6586
0.64575	1107	1687	0.6587
0.64675	1035	1677	0.6588
0.64775	1116	1615	0.6589
0.64875	1101	1693	0.6589
0.64975	1092	1704	0.659
0.65075	1074	1653	0.659
0.65175	1114	1645	0.659
0.65275	1132	1731	0.659
0.65375	1178	1635	0.659
0.65475	1095	1655	0.6592
0.65575	1101	1636	0.6594
0.65675	1058	1668	0.6596
0.65775	1090	1681	0.6598
0.65875	1092	1672	0.6598
0.65975	1092	1685	0.6599
0.66075	1070	1740	0.6598
0.66175	1095	1629	0.6597
0.66275	1117	1740	0.6596
0.66375	1102	1600	0.6594
0.66475	1121	1674	0.6594
0.66575	1131	1631	0.6594
0.66675	1111	1649	0.6595
0.66775	1147	1710	0.6596
0.66875	1097	1648	0.6598
0.66975	1099	1666	0.66
0.67075	1173	1661	0.6602
0.67175	1059	1573	0.6605
0.67275	1097	1614	0.6609
0.67375	1093	1681	0.6612
0.67475	1114	1635	0.6616
0.67575	1149	1636	0.6619
0.67675	1136	1594	0.6624
0.67775	1146	1673	0.663
0.67875	1047	1687	0.6636
0.67975	1090	1671	0.6641
0.68075	1094	1649	0.6645
0.68175	1052	1616	0.6648
0.68275	1092	1677	0.665
0.68375	1094	1696	0.6652
0.68475	1113	1618	0.6653
0.68575	1070	1624	0.6654
0.68675	1106	1703	0.6655
0.68775	1092	1652	0.6656
0.68875	1160	1645	0.6656
0.68975	1113	1645	0.6658
0.69075	1062	1717	0.6659
0.69175	1084	1611	0.666
0.69275	1089	1617	0.666
0.69375	1066	1640	0.666
0.69475	1142	1608	0.666
0.69575	1147	1664	0.6662
0.69675	1113	1655	0.6664
0.69775	1137	1641	0.6666
0.69875	1105	1658	0.6669
0.69975	1048	1653	0.6671
0.70075	1122	1628	0.6673
0.70175	1145	1656	0.6675
0.70275	1110	1593	0.6678
0.70375	1106	1653	0.6681
0.70475	1067	1641	0.6684
0.70575	1102	1605	0.6687
0.70675	1108	1611	0.669
0.70775	1125	1610	0.6693
0.70875	1079	1727	0.6697
0.70975	1092	1682	0.6699
0.71075	1117	1646	0.67
0.71175	1113	1708	0.6701
0.71275	1139	1674	0.6702
0.71375	1116	1597	0.6703
0.71475	1110	1708	0.6704
0.71575	1088	1603	0.6705
0.71675	1146	1602	0.6706
0.71775	1104	1624	0.6709
0.71875	1099	1707	0.6711
0.71975	1095	1721	0.6712
0.72075	1159	1617	0.6713
0.72175	1112	1645	0.6714
0.72275	1103	1683	0.6716
0.72375	1105	1659	0.6717
0.72475	1089	1599	0.6717
0.72575	1094	1681	0.6718
0.72675	1352	1607	0.672
0.72775	1083	1642	0.6724
0.72875	1105	1666	0.6729
0.72975	1106	1666	0.6734
0.73075	1083	1652	0.6737
0.73175	1101	1713	0.674
0.73275	1031	1637	0.6741
0.73375	1119	1679	0.6741
0.73475	1047	1653	0.674
0.73575	1067	1695	0.6737
0.73675	1116	1691	0.6734
0.73775	1091	1633	0.673
0.73875	1059	1617	0.6726
0.73975	1111	1632	0.6722
0.74075	1114	1587	0.6719
0.74175	1139	1625	0.6717
0.74275	1093	1572	0.6716
0.74375	1156	1667	0.6716
0.74475	1179	1725	0.6717
0.74575	1115	1610	0.6718
0.74675	1138	1561	0.672
0.74775	1109	1663	0.6724
0.74875	1057	1667	0.6727
0.74975	1163	1611	0.6729
0.75075	1144	1653	0.6732
0.75175	1096	1564	0.6736
0.75275	1108	1636	0.674
0.75375	1119	1598	0.6744
0.75475	1030	1667	0.6748
0.75575	1135	1651	0.6751
0.75675	1051	1578	0.6753
0.75775	1132	1659	0.6755
0.75875	1103	1600	0.6757
0.75975	1081	1645	0.6759
0.76075	1102	1642	0.6761
0.76175	1102	1669	0.6762
0.76275	1062	1601	0.6762
0.76375	1124	1607	0.6762
0.76475	1125	1621	0.6763
0.76575	1160	1577	0.6765
0.76675	1112	1587	0.6768
0.76775	1098	1608	0.6772
0.76875	1088	1573	0.6776
0.76975	1078	1614	0.6779
0.77075	1101	1675	0.6783
0.77175	1102	1634	0.6785
0.77275	1072	1687	0.6787
0.77375	1087	1657	0.6787
0.77475	1134	1627	0.6786
0.77575	1122	1662	0.6786
0.77675	1056	1636	0.6786
0.77775	1128	1651	0.6785
0.77875	1022	1640	0.6783
0.77975	1071	1646	0.678
0.78075	1116	1601	0.6777
0.78175	1056	1597	0.6773
0.78275	1063	1662	0.677
0.78375	1116	1656	0.6766
0.78475	1160	1605	0.6762
0.78575	1119	1622	0.676
0.78675	1071	1693	0.6758
0.78775	1073	1626	0.6755
0.78875	1118	1658	0.6752
0.78975	1089	1634	0.6749
0.79075	1073	1617	0.6746
0.79175	1102	1614	0.6743
0.79275	1124	1650	0.674
0.79375	1069	1639	0.6738
0.79475	1034	1605	0.6735
0.79575	1099	1656	0.6732
0.79675	1070	1707	0.6728
0.79775	1120	1676	0.6723
0.79875	1085	1695	0.6718
0.79975	1082	1646	0.6712
0.80075	1152	1661	0.6707
0.80175	1061	1586	0.6702
0.80275	1100	1619	0.6698
0.80375	1140	1761	0.6695
0.80475	1110	1666	0.6691
0.80575	1128	1710	0.6687
0.80675	1102	1588	0.6684
0.80775	1098	1628	0.6681
0.80875	1102	1617	0.6679
0.80975	1072	1662	0.6677
0.81075	1064	1641	0.6675
0.81175	1116	1639	0.6673
0.81275	1112	1636	0.6671
0.81375	1128	1587	0.667
0.81475	1134	1668	0.667
0.81575	1151	1671	0.6671
0.81675	1049	1625	0.6672
0.81775	1131	1654	0.6673
0.81875	1057	1637	0.6674
0.81975	1108	1573	0.6675
0.82075	1191	1638	0.6677
0.82175	1183	1668	0.668
0.82275	1085	1582	0.6685
0.82375	1132	1625	0.669
0.82475	1080	1657	0.6696
0.82575	1106	1759	0.67
0.82675	1019	1607	0.6703
0.82775	1108	1664	0.6704
0.82875	1105	1651	0.6705
0.82975	1125	1649	0.6706
0.83075	1093	1646	0.6707
0.83175	1098	1580	0.6708
0.83275	1186	1668	0.6709
0.83375	1086	1605	0.6712
0.83475	1082	1693	0.6714
0.83575	1123	1646	0.6716
0.83675	1096	1630	0.6718
0.83775	1035	1658	0.6719
0.83875	1099	1604	0.6719
0.83975	1136	1631	0.6719
0.84075	1150	1570	0.672
0.84175	1073	1636	0.6723
0.84275	1153	1609	0.6726
0.84375	1084	1697	0.6729
0.84475	1081	1669	0.6731
0.84575	1102	1615	0.6732
0.84675	1101	1596	0.6733
0.84775	1114	1620	0.6735
0.84875	1031	1658	0.6736
0.84975	1091	1611	0.6737
0.85075	1112	1582	0.6737
0.85175	1138	1768	0.6738
0.85275	1118	1632	0.6738
0.85375	1027	1609	0.6738
0.85475	1087	1626	0.6737
0.85575	1112	1580	0.6736
0.85675	1070	1709	0.6735
0.85775	1054	1622	0.6733
0.85875	1121	1679	0.6731
0.85975	1098	1576	0.6729
0.86075	1125	1625	0.6727
0.86175	1056	1610	0.6726
0.86275	1054	1593	0.6725
0.86375	1122	1587	0.6724
0.86475	1092	1652	0.6723
0.86575	1092	1665	0.6723
0.86675	1121	1614	0.6722
0.86775	1158	1595	0.6722
0.86875	1062	1682	0.6723
0.86975	1100	1604	0.6724
0.87075	1049	1689	0.6724
0.87175	1145	1626	0.6723
0.87275	1070	1689	0.6722
0.87375	1070	1612	0.6721
0.87475	1146	1635	0.6719
0.87575	1119	1594	0.6719
0.87675	1126	1664	0.6719
0.87775	1071	1689	0.6719
0.87875	1077	1746	0.6718
0.87975	1009	1669	0.6715
0.88075	1110	1655	0.6711
0.88175	1110	1598	0.6706
0.88275	1095	1678	0.6702
0.88375	1106	1616	0.6698
0.88475	1139	1654	0.6695
0.88575	1089	1674	0.6693
0.88675	1103	1659	0.669
0.88775	1114	1689	0.6688
0.88875	1071	1624	0.6685
0.88975	1081	1586	0.6683
0.89075	1051	1665	0.668
0.89175	1108	1620	0.6677
0.89275	1084	1684	0.6674
0.89375	1129	1623	0.6672
0.89475	1065	1632	0.667
0.89575	1119	1585	0.6668
0.89675	1090	1629	0.6667
0.89775	1061	1770	0.6666
0.89875	1103	1607	0.6664
0.89975	1101	1638	0.6661
0.90075	1082	1718	0.6659
0.90175	1100	1649	0.6657
0.90275	1105	1654	0.6654
0.90375	1121	1755	0.6651
0.90475	1105	1585	0.6649
0.90575	1143	1605	0.6647
0.90675	1104	1602	0.6647
0.90775	1112	1665	0.6648
0.90875	1069	1713	0.6648
0.90975	1086	1631	0.6648
0.91075	1118	1653	0.6648
0.91175	1156	1667	0.6648
0.91275	1115	1631	0.6649
0.91375	1134	1596	0.6651
0.91475	1073	1615	0.6653
0.91575	1086	1653	0.6656
0.91675	1092	1704	0.6658
0.91775	1111	1712	0.6659
0.91875	1151	1694	0.666
0.91975	1070	1599	0.6661
0.92075	1081	1684	0.6662
0.92175	1100	1611	0.6662
0.92275	1118	1666	0.6662
0.92375	1085	1604	0.6663
0.92475	1109	1641	0.6664
0.92575	1074	1593	0.6665
0.92675	1098	1699	0.6666
0.92775	1146	1664	0.6667
0.92875	1047	1646	0.6668
0.92975	1086	1593	0.6668
0.93075	1022	1623	0.6669
0.93175	1121	1641	0.6668
0.93275	1118	1602	0.6668
0.93375	1169	1730	0.6669
0.93475	1109	1606	0.667
0.93575	1146	1644	0.6672
0.93675	1151	1617	0.6675
0.93775	1090	1569	0.668
0.93875	1074	1521	0.6685
0.93975	1108	1641	0.669
0.94075	1129	1610	0.6696
0.94175	1075	1663	0.6702
0.94275	1089	1638	0.6707
0.94375	1075	1641	0.6711
0.94475	1094	1676	0.6714
0.94575	1096	1643	0.6717
0.94675	1103	1662	0.6718
0.94775	1144	1630	0.672
0.94875	1135	1599	0.6723
0.94975	1152	1645	0.6726
0.95075	1062	1678	0.673
0.95175	1091	1626	0.6733
0.95275	1055	1603	0.6735
0.95375	1071	1686	0.6736
0.95475	1082	1709	0.6736
0.95575	1112	1626	0.6734
0.95675	1124	1656	0.6733
0.95775	1095	1620	0.6732
0.95875	1124	1579	0.6732
0.95975	1139	1663	0.6732
0.96075	1046	1635	0.6733
0.96175	1055	1646	0.6733
0.96275	1134	1688	0.6732
0.96375	1091	1642	0.673
0.96475	1042	1723	0.6728
0.96575	1085	1745	0.6724
0.96675	1123	1644	0.6719
0.96775	1045	1663	0.6713
0.96875	1079	1667	0.6707
0.96975	1093	1620	0.6701
0.97075	1128	1679	0.6695
0.97175	1082	1662	0.669
0.97275	1095	1741	0.6684
0.97375	1093	1673	0.6678
0.97475	1149	1628	0.6672
0.97575	1046	1620	0.6667
0.97675	1132	1698	0.6662
0.97775	1128	1634	0.6658
0.97875	1099	1675	0.6654
0.97975	1059	1657	0.6651
0.98075	1047	1706	0.6647
0.98175	1163	1575	0.6642
0.98275	1086	1648	0.6639
0.98375	1121	1665	0.6637
0.98475	1127	1652	0.6635
0.98575	1154	1703	0.6634
0.98675	1040	1701	0.6633
0.98775	1105	1642	0.6631
0.98875	1122	1615	0.663
0.98975	1139	1641	0.6629
0.99075	1115	1657	0.663
0.99175	1046	1677	0.663
0.99275	1087	1723	0.663
0.99375	1081	1672	0.6628
0.99475	1112	1681	0.6626
0.99575	1138	1593	0.6625
0.99675	1136	1664	0.6624
0.99775	1038	1582	0.6625
0.99875	1099	1626	0.6625
0.99975	1105	1653	0.6626
1.00075	1131	1653	0.6627
1.00175	1130	1653	0.6629
1.00275	1077	1694	0.6631
1.00375	1103	1675	0.6633
1.00475	1144	1697	0.6634
1.00575	1111	1621	0.6635
1.00675	1107	1596	0.6637
1.00775	1131	1684	0.664
1.00875	1117	1633	0.6643
1.00975	1123	1701	0.6646
1.01075	1088	1711	0.6648
1.01175	1145	1662	0.665
1.01275	1153	1720	0.6653
1.01375	1082	1699	0.6655
1.01475	1102	1661	0.6656
1.01575	1111	1730	0.6657
1.01675	1124	1720	0.6657
1.01775	1104	1692	0.6656
1.01875	1070	1692	0.6655
1.01975	1137	1667	0.6653
1.02075	1102	1653	0.6651
1.02175	1105	1660	0.665
1.02275	1146	1673	0.6649
1.02375	1110	1673	0.6649
1.02475	1137	1716	0.6648
1.02575	1151	1685	0.6648
1.02675	1060	1735	0.6648
1.02775	1098	1736	0.6646
1.02875	1099	1597	0.6644
1.02975	1105	1624	0.6642
1.03075	1100	1708	0.6641
1.03175	1081	1647	0.6639
1.03275	1082	1703	0.6637
1.03375	1104	1642	0.6635
1.03475	1099	1750	0.6632
1.03575	1100	1682	0.6629
1.03675	1100	1706	0.6626
1.03775	1118	1743	0.6622
1.03875	1133	1682	0.6618
1.03975	1122	1671	0.6614
1.04075	1106	1677	0.6611
1.04175	1090	1651	0.6608
1.04275	1071	1666	0.6606
1.04375	1128	1709	0.6603
1.04475	1122	1690	0.6601
1.04575	1067	1727	0.6598
1.04675	1059	1694	0.6594
1.04775	1085	1659	0.659
1.04875	1121	1671	0.6585
1.04975	1145	1624	0.6582
1.05075	1039	1744	0.6579
1.05175	1113	1665	0.6576
1.05275	1114	1708	0.6573
1.05375	1123	1666	0.657
1.05475	1070	1665	0.6567
1.05575	1126	1734	0.6565
1.05675	1089	1647	0.6562
1.05775	1060	1661	0.656
1.05875	1162	1654	0.6558
1.05975	1129	1698	0.6557
1.06075	1077	1721	0.6556
1.06175	1137	1689	0.6555
1.06275	1100	1630	0.6555
1.06375	1071	1723	0.6554
1.06475	1095	1747	0.6553
1.06575	1105	1692	0.6551
1.06675	1080	1680	0.6549
1.06775	1156	1677	0.6547
1.06875	1125	1750	0.6546
1.06975	1119	1714	0.6545
1.07075	1113	1736	0.6543
1.07175	1153	1688	0.6542
1.07275	1111	1684	0.6541
1.07375	1040	1654	0.6541
1.07475	1138	1710	0.654
1.07575	1122	1795	0.6539
1.07675	1112	1626	0.6538
1.07775	1067	1711	0.6537
1.07875	1170	1680	0.6536
1.07975	1093	1691	0.6536
1.08075	1118	1699	0.6536
1.08175	1078	1689	0.6536
1.08275	1121	1787	0.6535
1.08375	1163	1791	0.6534
1.08475	1143	1634	0.6533
1.08575	1104	1743	0.6533
1.08675	1172	1656	0.6533
1.08775	1127	1672	0.6534
1.08875	1116	1680	0.6536
1.08975	1113	1718	0.6538
1.09075	1083	1696	0.654
1.09175	1095	1715	0.6542
1.09275	1093	1664	0.6542
1.09375	1109	1633	0.6543
1.09475	1194	1739	0.6544
1.09575	1066	1659	0.6547
1.09675	1095	1659	0.6549
1.09775	1120	1700	0.655
1.09875	1063	1627	0.6552
1.09975	1130	1688	0.6554
1.10075	1135	1650	0.6556
1.10175	1144	1667	0.6559
1.10275	1050	1726	0.6563
1.10375	1119	1725	0.6565
1.10475	1134	1695	0.6566
1.10575	1134	1721	0.6568
1.10675	1050	1637	0.6569
1.10775	1125	1689	0.657
1.10875	1098	1700	0.6571
1.10975	1044	1665	0.6572
1.11075	1161	1763	0.6572
1.11175	1088	1688	0.6571
1.11275	1119	1664	0.657
1.11375	1149	1642	0.657
1.11475	1114	1695	0.6571
1.11575	1083	1712	0.6572
1.11675	1113	1661	0.6573
1.11775	1067	1660	0.6573
1.11875	1057	1599	0.6574
1.11975	1068	1677	0.6574
1.12075	1069	1674	0.6573
1.12175	1116	1684	0.6572
1.12275	1155	1675	0.6571
1.12375	1154	1646	0.6572
1.12475	1078	1667	0.6573
1.12575	1116	1661	0.6575
1.12675	1106	1630	0.6577
1.12775	1123	1659	0.6579
1.12875	1050	1661	0.6582
1.12975	1102	1647	0.6584
1.13075	1093	1685	0.6585
1.13175	1141	1634	0.6587
1.13275	1082	1647	0.659
1.13375	1094	1640	0.6592
1.13475	1085	1694	0.6594
1.13575	1087	1660	0.6596
1.13675	1116	1694	0.6598
1.13775	1123	1618	0.6599
1.13875	1089	1623	0.6601
1.13975	1128	1670	0.6604
1.14075	1068	1781	0.6606
1.14175	1052	1743	0.6606
1.14275	1106	1752	0.6604
1.14375	1137	1684	0.6602
1.14475	1048	1677	0.6599
1.14575	1128	1658	0.6596
1.14675	1109	1696	0.6593
1.14775	1093	1697	0.6591
1.14875	1118	1752	0.6588
1.14975	1102	1689	0.6585
1.15075	1111	1722	0.6582
1.15175	1134	1647	0.6579
1.15275	1059	1751	0.6576
1.15375	1075	1676	0.6572
1.15475	1098	1696	0.6568
1.15575	1089	1743	0.6564
1.15675	1077	1677	0.6559
1.15775	1111	1657	0.6554
1.15875	1140	1666	0.655
1.15975	1175	1690	0.6547
1.16075	1109	1665	0.6546
1.16175	1107	1715	0.6546
1.16275	1152	1612	0.6545
1.16375	1083	1678	0.6546
1.16475	1081	1632	0.6547
1.16575	1116	1720	0.6549
1.16675	1103	1667	0.655
1.16775	1150	1694	0.6551
1.16875	1136	1681	0.6553
1.16975	1091	1703	0.6555
1.17075	1119	1687	0.6557
1.17175	1131	1675	0.6559
1.17275	1121	1725	0.6561
1.17375	1095	1691	0.6563
1.17475	1056	1700	0.6564
1.17575	1131	1751	0.6564
1.17675	1111	1694	0.6564
1.17775	1096	1698	0.6564
1.17875	1105	1629	0.6563
1.17975	1106	1702	0.6563
1.18075	1095	1681	0.6563
1.18175	1053	1686	0.6562
1.18275	1092	1651	0.6561
1.18375	1079	1660	0.656
1.18475	1048	1680	0.6558
1.18575	1086	1682	0.6556
1.18675	1103	1760	0.6553
1.18775	1114	1697	0.655
1.18875	1083	1724	0.6547
1.18975	1125	1701	0.6543
1.19075	1084	1659	0.654
1.19175	1150	1638	0.6537
1.19275	1146	1641	0.6536
1.19375	1148	1671	0.6537
1.19475	1080	1611	0.6539
1.19575	1082	1648	0.6541
1.19675	1117	1657	0.6543
1.19775	1086	1734	0.6546
1.19875	1089	1732	0.6547
1.19975	1107	1676	0.6548
1.20075	1173	1723	0.6548
1.20175	1058	1670	0.6549
1.20275	1107	1665	0.655
1.20375	1134	1699	0.6551
1.20475	1108	1709	0.6552
1.20575	1082	1722	0.6553
1.20675	1064	1668	0.6553
1.20775	1098	1739	0.6552
1.20875	1112	1689	0.655
1.20975	1125	1635	0.6549
1.21075	1108	1660	0.6549
1.21175	1094	1722	0.6549
1.21275	1098	1700	0.6549
1.21375	1104	1622	0.6548
1.21475	1069	1711	0.6548
1.21575	1076	1672	0.6547
1.21675	1073	1690	0.6546
1.21775	1118	1704	0.6544
1.21875	1091	1698	0.6543
1.21975	1059	1693	0.6541
1.22075	1056	1672	0.6538
1.22175	1114	1692	0.6535
1.22275	1105	1607	0.6532
1.22375	1093	1758	0.653
1.22475	1103	1686	0.6527
1.22575	1102	1752	0.6525
1.22675	1083	1657	0.6522
1.22775	1117	1689	0.6519
1.22875	1129	1689	0.6517
1.22975	1114	1618	0.6516
1.23075	1118	1619	0.6516
1.23175	1110	1616	0.6518
1.23275	1096	1672	0.652
1.23375	1094	1678	0.6523
1.23475	1111	1666	0.6525
1.23575	1118	1664	0.6528
1.23675	1081	1672	0.6531
1.23775	1159	1718	0.6534
1.23875	1075	1693	0.6537
1.23975	1070	1705	0.6539
1.24075	1117	1691	0.654
1.24175	1095	1689	0.6541
1.24275	1075	1712	0.6542
1.24375	1094	1625	0.6542
1.24475	1072	1642	0.6543
1.24575	1085	1631	0.6543
1.24675	1065	1685	0.6544
1.24775	1102	1671	0.6544
1.24875	1126	1662	0.6544
1.24975	1158	1705	0.6545
1.25075	1122	1699	0.6547
1.25175	1076	1547	0.6549
1.25275	1085	1633	0.6552
1.25375	1097	1650	0.6555
1.25475	1064	1588	0.6558
1.25575	1117	1640	0.6562
1.25675	1114	1623	0.6566
1.25775	1094	1564	0.6571
1.25875	1139	1525	0.6577
1.25975	1091	1639	0.6585
1.26075	1114	1654	0.6593
1.26175	1087	1568	0.6601
1.26275	1086	1632	0.661
1.26375	1097	1649	0.6618
1.26475	1126	1651	0.6625
1.26575	1066	1629	0.6632
1.26675	1066	1638	0.6639
1.26775	1053	1607	0.6645
1.26875	1101	1599	0.665
1.26975	1092	1659	0.6655
1.27075	1079	1692	0.6659
1.27175	1107	1601	0.6663
1.27275	1079	1647	0.6666
1.27375	1065	1620	0.6669
1.27475	1046	1608	0.6671
1.27575	1093	1572	0.6673
1.27675	1060	1605	0.6675
1.27775	1133	1622	0.6678
1.27875	1058	1644	0.668
1.27975	1073	1604	0.6682
1.28075	1139	1649	0.6684
1.28175	1072	1673	0.6686
1.28275	1068	1571	0.6687
1.28375	1066	1597	0.6689
1.28475	1109	1597	0.669
1.28575	1133	1684	0.6692
1.28675	1150	1701	0.6694
1.28775	1130	1585	0.6696
1.28875	1045	1581	0.67
1.28975	1065	1518	0.6703
1.29075	1122	1645	0.6706
1.29175	1077	1576	0.671
1.29275	1107	1681	0.6714
1.29375	1029	1524	0.6717
1.29475	1114	1619	0.6721
1.29575	1016	1578	0.6724
1.29675	1055	1567	0.6726
1.29775	1069	1580	0.6728
1.29875	1110	1595	0.673
1.29975	1023	1546	0.6732
1.30075	1059	1531	0.6734
1.30175	1124	1593	0.6737
1.30275	1046	1563	0.674
1.30375	1105	1559	0.6743
1.30475	1096	1596	0.6747
1.30575	1101	1590	0.6751
1.30675	1083	1600	0.6756
1.30775	1084	1547	0.676
1.30875	1135	1609	0.6765
1.30975	1060	1565	0.677
1.31075	1060	1586	0.6774
1.31175	1120	1644	0.6779
1.31275	1078	1614	0.6783
1.31375	1041	1667	0.6785
1.31475	1091	1591	0.6787
1.31575	1090	1615	0.6788
1.31675	1126	1614	0.6789
1.31775	1086	1607	0.679
1.31875	1072	1535	0.6791
1.31975	1071	1645	0.6793
1.32075	1050	1671	0.6793
1.32175	1108	1554	0.6792
1.32275	1091	1583	0.6792
1.32375	1086	1620	0.6792
1.32475	1080	1572	0.6792
1.32575	1091	1613	0.6792
1.32675	1172	1529	0.6793
1.32775	1095	1630	0.6795
1.32875	1078	1562	0.6798
1.32975	1069	1542	0.6801
1.33075	1097	1556	0.6804
1.33175	1099	1504	0.6808
1.33275	1033	1617	0.6812
1.33375	1102	1637	0.6816
1.33475	1086	1561	0.6819
1.33575	1092	1576	0.6821
1.33675	1110	1624	0.6824
1.33775	1139	1610	0.6827
1.33875	1097	1594	0.683
1.33975	1056	1619	0.6833
1.34075	1107	1578	0.6836
1.34175	1091	1638	0.6838
1.34275	1115	1614	0.684
1.34375	1032	1569	0.6841
1.34475	1074	1573	0.6842
1.34575	1114	1576	0.6842
1.34675	1136	1543	0.6844
1.34775	1104	1630	0.6846
1.34875	1081	1573	0.6849
1.34975	1116	1607	0.6851
1.35075	1128	1855	0.6853
1.35175	1112	1553	0.6853
1.35275	1069	1559	0.6853
1.35375	1084	1605	0.6853
1.35475	1088	1530	0.6853
1.35575	1113	1626	0.6854
1.35675	1050	1563	0.6854
1.35775	1003	1574	0.6854
1.35875	1111	1534	0.6853
1.35975	1101	1537	0.6853
1.36075	1094	1615	0.6853
1.36175	1078	1628	0.6854
1.36275	1108	1587	0.6854
1.36375	1119	1625	0.6854
1.36475	1083	1557	0.6854
1.36575	1090	1657	0.6854
1.36675	1067	1517	0.6854
1.36775	1062	1557	0.6854
1.36875	1051	1598	0.6854
1.36975	1059	1558	0.6853
1.37075	1049	1575	0.6852
1.37175	1122	1534	0.6851
1.37275	1074	1534	0.685
1.37375	1053	1670	0.685
1.37475	1135	1560	0.685
1.37575	1128	1599	0.685
1.37675	1110	1605	0.685
1.37775	1048	1593	0.6851
1.37875	1043	1587	0.6851
1.37975	1075	1496	0.6851
1.38075	1104	1559	0.6851
1.38175	1138	1578	0.6852
1.38275	1068	1571	0.6854
1.38375	1107	1611	0.6856
1.38475	1052	1621	0.6857
1.38575	1038	1517	0.6858
1.38675	1084	1595	0.6858
1.38775	1045	1525	0.6858
1.38875	1071	1598	0.6857
1.38975	1075	1532	0.6857
1.39075	1085	1590	0.6857
1.39175	1110	1608	0.6857
1.39275	1085	1518	0.6857
1.39375	1002	1631	0.6857
1.39475	1067	1559	0.6856
1.39575	1036	1553	0.6854
1.39675	1059	1621	0.6852
1.39775	1087	1491	0.6849
1.39875	1104	1557	0.6848
1.39975	1097	1590	0.6847
1.40075	1102	1609	0.6847
1.40175	1064	1594	0.6846
1.40275	1125	1539	0.6846
1.40375	1143	1546	0.6847
1.40475	1068	1587	0.685
1.40575	1096	1622	0.6852
1.40675	1080	1585	0.6854
1.40775	1111	1575	0.6855
1.40875	1086	1604	0.6857
1.40975	1161	1598	0.6859
1.41075	1060	1582	0.6861
1.41175	1103	1554	0.6864
1.41275	1093	1595	0.6866
1.41375	1017	1579	0.6868
1.41475	1085	1587	0.6869
1.41575	1132	1615	0.687
1.41675	1077	1598	0.6871
1.41775	1072	1540	0.6871
1.41875	1054	1566	0.6872
1.41975	1084	1564	0.6872
1.42075	1084	1615	0.6872
1.42175	1155	1527	0.6873
1.42275	1160	1608	0.6875
1.42375	1097	1575	0.6878
1.42475	1103	1577	0.6881
1.42575	1065	1590	0.6884
1.42675	1005	1534	0.6887
1.42775	1127	1597	0.6888
1.42875	1104	1631	0.689
1.42975	1031	1545	0.6891
1.43075	1036	1544	0.6891
1.43175	1073	1600	0.689
1.43275	1117	1505	0.689
1.43375	1097	1550	0.689
1.43475	1086	1528	0.6892
1.43575	1096	1498	0.6894
1.43675	1078	1568	0.6897
1.43775	1064	1612	0.69
1.43875	1118	1502	0.6902
1.43975	1056	1579	0.6905
1.44075	1074	1590	0.6907
1.44175	1041	1488	0.6909
1.44275	1081	1615	0.6911
1.44375	1101	1625	0.6911
1.44475	1066	1572	0.6912
1.44575	1097	1535	0.6912
1.44675	1056	1559	0.6912
1.44775	1071	1571	0.6912
1.44875	1089	1517	0.6912
1.44975	1061	1638	0.6912
1.45075	1086	1557	0.6911
1.45175	1087	1581	0.691
1.45275	1108	1644	0.6909
1.45375	1110	1568	0.6908
1.45475	1116	1497	0.6908
1.45575	1052	1587	0.6908
1.45675	1134	1617	0.6909
1.45775	1067	1586	0.6909
1.45875	1170	1556	0.691
1.45975	1063	1586	0.6911
1.46075	1104	1643	0.6912
1.46175	1054	1588	0.6912
1.46275	1041	1557	0.6912
1.46375	1067	1554	0.691
1.46475	1106	1640	0.6909
1.46575	1094	1568	0.6907
1.46675	1092	1581	0.6905
1.46775	1112	1546	0.6904
1.46875	1087	1544	0.6903
1.46975	1102	1651	0.6903
1.47075	1068	1520	0.6903
1.47175	1089	1609	0.6902
1.47275	1069	1557	0.6902
1.47375	1073	1550	0.6901
1.47475	1166	1639	0.69
1.47575	1103	1625	0.69
1.47675	1083	1614	0.69
1.47775	1075	1586	0.6899
1.47875	1078	1580	0.6898
1.47975	1098	1589	0.6897
1.48075	1087	1584	0.6895
1.48175	1062	1586	0.6894
1.48275	1047	1565	0.6892
1.48375	1065	1702	0.6889
1.48475	1151	1622	0.6885
1.48575	1101	1565	0.6881
1.48675	1095	1578	0.6878
1.48775	1094	1628	0.6876
1.48875	1101	1573	0.6873
1.48975	1094	1524	0.6872
1.49075	1175	1595	0.6871
1.49175	1073	1640	0.6871
1.49275	1102	1628	0.6872
1.49375	1065	1614	0.6871
1.49475	1085	1674	0.6869
1.49575	1051	1637	0.6866
1.49675	1083	1527	0.6862
1.49775	1061	1582	0.6859
1.49875	1129	1567	0.6856
1.49975	1094	1609	0.6854
1.50075	1122	1598	0.6852
1.50175	1107	1574	0.6851
1.50275	1129	1600	0.685
1.50375	1087	1634	0.685
1.50475	1055	1596	0.685
1.50575	1101	1569	0.6849
1.50675	1075	1529	0.6849
1.50775	1000	1596	0.6848
1.50875	1121	1541	0.6847
1.50975	1072	1664	0.6846
1.51075	1037	1615	0.6844
1.51175	1049	1640	0.6841
1.51275	1131	1610	0.6837
1.51375	1116	1632	0.6833
1.51475	1095	1691	0.6829
1.51575	1119	1626	0.6825
1.51675	1086	1632	0.6821
1.51775	1036	1625	0.6817
1.51875	1131	1501	0.6812
1.51975	1134	1596	0.6809
1.52075	1107	1556	0.6808
1.52175	1062	1716	0.6807
1.52275	1133	1606	0.6806
1.52375	1135	1624	0.6805
1.52475	1112	1627	0.6804
1.52575	1127	1611	0.6804
1.52675	1092	1591	0.6804
1.52775	1085	1608	0.6805
1.52875	1096	1566	0.6805
1.52975	1104	1599	0.6806
1.53075	1106	1642	0.6807
1.53175	1074	1610	0.6808
1.53275	1108	1570	0.6809
1.53375	1123	1617	0.681
1.53475	1127	1629	0.6812
1.53575	1065	1616	0.6813
1.53675	1093	1585	0.6814
1.53775	1119	1608	0.6816
1.53875	1090	1651	0.6817
1.53975	1126	1623	0.6818
1.54075	1097	1588	0.6819
1.54175	1102	1617	0.682
1.54275	1026	1621	0.6821
1.54375	1112	1673	0.682
1.54475	1116	1629	0.6819
1.54575	1137	1575	0.6818
1.54675	1065	1633	0.6818
1.54775	1109	1608	0.6817
1.54875	1091	1611	0.6817
1.54975	1083	1610	0.6816
1.55075	1064	1632	0.6815
1.55175	1069	1612	0.6813
1.55275	1085	1621	0.6811
1.55375	1049	1635	0.6808
1.55475	1046	1560	0.6804
1.55575	1114	1620	0.6801
1.55675	1052	1577	0.6797
1.55775	1202	1652	0.6794
1.55875	1087	1643	0.6792
1.55975	1086	1592	0.679
1.56075	1116	1558	0.6789
1.56175	1094	1569	0.6789
1.56275	1070	1646	0.6789
1.56375	1106	1607	0.6789
1.56475	1134	1640	0.6788
1.56575	1054	1578	0.6789
1.56675	1109	1583	0.6789
1.56775	1125	1639	0.6789
1.56875	1102	1626	0.679
1.56975	1030	1608	0.6791
1.57075	1081	1578	0.679
1.57175	1073	1638	0.679
1.57275	1054	1636	0.6788
1.57375	1059	1635	0.6786
1.57475	1115	1599	0.6783
1.57575	1080	1604	0.678
1.57675	1065	1642	0.6777
1.57775	1112	1672	0.6774
1.57875	1070	1529	0.6771
1.57975	1118	1669	0.6768
1.58075	1198	1620	0.6766
1.58175	1117	1693	0.6765
1.58275	1112	1664	0.6765
1.58375	1084	1571	0.6764
1.58475	1070	1661	0.6764
1.58575	1093	1602	0.6762
1.58675	1110	1728	0.6761
1.58775	1116	1678	0.6759
1.58875	1084	1636	0.6756
1.58975	1072	1565	0.6753
1.59075	1085	1585	0.6751
1.59175	1036	1593	0.6749
1.59275	1083	1541	0.6747
1.59375	1133	1672	0.6746
1.59475	1081	1592	0.6744
1.59575	1102	1639	0.6744
1.59675	1104	1628	0.6743
1.59775	1116	1639	0.6742
1.59875	1104	1678	0.6742
1.59975	1029	1655	0.6741
1.60075	1095	1712	0.6738
1.60175	1080	1696	0.6734
1.60275	1051	1597	0.6729
1.60375	1107	1630	0.6724
1.60475	1076	1625	0.6719
1.60575	1081	1611	0.6715
1.60675	1069	1609	0.6711
1.60775	1062	1645	0.6707
1.60875	1121	1711	0.6702
1.60975	1088	1588	0.6698
1.61075	1114	1600	0.6694
1.61175	1073	1591	0.6691
1.61275	1170	1657	0.6689
1.61375	1132	1647	0.6689
1.61475	1056	1587	0.6689
1.61575	1061	1659	0.6689
1.61675	1121	1630	0.6688
1.61775	1114	1735	0.6687
1.61875	1105	1657	0.6686
1.61975	1095	1618	0.6685
1.62075	1090	1701	0.6684
1.62175	1114	1620	0.6683
1.62275	1088	1612	0.6682
1.62375	1088	1636	0.6681
1.62475	1131	1632	0.668
1.62575	1050	1603	0.668
1.62675	1066	1762	0.668
1.62775	1049	1648	0.6677
1.62875	1132	1561	0.6674
1.62975	1116	1681	0.6673
1.63075	1112	1667	0.6671
1.63175	1127	1663	0.667
1.63275	1125	1625	0.667
1.63375	1145	1590	0.667
1.63475	1062	1611	0.6672
1.63575	1072	1612	0.6674
1.63675	1068	1629	0.6675
1.63775	1067	1612	0.6676
1.63875	1140	1670	0.6677
1.63975	1090	1635	0.6678
1.64075	1109	1696	0.6679
1.64175	1104	1634	0.6679
1.64275	1119	1653	0.668
1.64375	1072	1622	0.6681
1.64475	1121	1812	0.6681
1.64575	1053	1639	0.668
1.64675	1156	1637	0.6678
1.64775	1071	1630	0.6677
1.64875	1157	1688	0.6676
1.64975	1143	1636	0.6676
1.65075	1081	1638	0.6676
1.65175	1068	1635	0.6677
1.65275	1145	1605	0.6677
1.65375	1028	1605	0.6678
1.65475	1156	1678	0.6679
1.65575	1089	1618	0.668
1.65675	1115	1578	0.6682
1.65775	1094	1616	0.6684
1.65875	1048	1646	0.6687
1.65975	1133	1587	0.6689
1.66075	1076	1619	0.6691
1.66175	1057	1723	0.6693
1.66275	1120	1623	0.6694
1.66375	1113	1747	0.6694
1.66475	1086	1650	0.6694
1.66575	1073	1654	0.6693
1.66675	1114	1640	0.6691
1.66775	1101	1624	0.669
1.66875	1045	1663	0.6689
1.66975	1111	1618	0.6687
1.67075	1106	1586	0.6686
1.67175	1071	1682	0.6685
1.67275	1072	1664	0.6684
1.67375	1122	1598	0.6682
1.67475	1092	1616	0.6681
1.67575	1111	1701	0.6681
1.67675	1137	1589	0.668
1.67775	1059	1627	0.668
1.67875	1112	1618	0.6681
1.67975	1104	1627	0.6682
1.68075	1067	1566	0.6683
1.68175	1119	1668	0.6684
1.68275	1085	1692	0.6685
1.68375	1106	1615	0.6686
1.68475	1176	1626	0.6687
1.68575	1100	1629	0.669
1.68675	1118	1620	0.6693
1.68775	1099	1647	0.6696
1.68875	1083	1652	0.6699
1.68975	1063	1611	0.6701
1.69075	1134	1595	0.6703
1.69175	1054	1652	0.6706
1.69275	1043	1679	0.6707
1.69375	1080	1632	0.6707
1.69475	1050	1626	0.6706
1.69575	1118	1583	0.6705
1.69675	1132	1638	0.6704
1.69775	1174	1555	0.6705
1.69875	1098	1641	0.6708
1.69975	1132	1638	0.6711
1.70075	1069	1704	0.6715
1.70175	1034	1668	0.6716
1.70275	1092	1648	0.6716
1.70375	1116	1702	0.6715
1.70475	1120	1695	0.6714
1.70575	1177	1653	0.6713
1.70675	1045	1619	0.6712
1.70775	1122	1692	0.6711
1.70875	1121	1636	0.671
1.70975	1112	1619	0.671
1.71075	1077	1546	0.671
1.71175	1113	1712	0.6711
1.71275	1069	1591	0.6711
1.71375	1092	1625	0.6711
1.71475	1114	1698	0.6711
1.71575	1092	1579	0.6711
1.71675	1132	1687	0.6711
1.71775	1138	1642	0.6712
1.71875	1072	1704	0.6712
1.71975	1063	1621	0.6712
1.72075	1077	1644	0.6711
1.72175	1117	1645	0.6709
1.72275	1089	1599	0.6708
1.72375	1158	1780	0.6707
1.72475	1072	1665	0.6705
1.72575	1079	1637	0.6703
1.72675	1092	1715	0.67
1.72775	1101	1613	0.6697
1.72875	1091	1614	0.6694
1.72975	1074	1579	0.6692
1.73075	1121	1615	0.669
1.73175	1073	1619	0.6689
1.73275	1089	1590	0.6688
1.73375	1107	1617	0.6688
1.73475	1076	1680	0.6688
1.73575	1098	1654	0.6687
1.73675	1116	1628	0.6687
1.73775	1100	1703	0.6686
1.73875	1117	1579	0.6686
1.73975	1063	1697	0.6685
1.74075	1087	1690	0.6684
1.74175	1077	1651	0.6682
1.74275	1118	1649	0.668
1.74375	1122	1614	0.6678
1.74475	1123	1667	0.6677
1.74575	1128	1687	0.6677
1.74675	1136	1657	0.6677
1.74775	1111	1659	0.6677
1.74875	1111	1679	0.6677
1.74975	1098	1663	0.6677
1.75075	1096	1694	0.6677
1.75175	1080	1609	0.6676
1.75275	1106	1621	0.6676
1.75375	1076	1724	0.6675
1.75475	1081	1686	0.6673
1.75575	1123	1591	0.6671
1.75675	1074	1651	0.667
1.75775	1141	1613	0.6668
1.75875	1103	1658	0.6668
1.75975	1144	1668	0.6668
1.76075	1084	1613	0.6669
1.76175	1076	1656	0.6669
1.76275	1105	1615	0.667
1.76375	1084	1626	0.6671
1.76475	1084	1648	0.6671
1.76575	1117	1661	0.6671
1.76675	1131	1739	0.6672
1.76775	1133	1633	0.6672
1.76875	1038	1649	0.6672
1.76975	1142	1676	0.6672
1.77075	1151	1653	0.6672
1.77175	1056	1691	0.6672
1.77275	1110	1708	0.6672
1.77375	1078	1652	0.667
1.77475	1115	1657	0.6669
1.77575	1089	1703	0.6667
1.77675	1084	1717	0.6665
1.77775	1091	1591	0.6662
1.77875	1069	1655	0.6659
1.77975	1137	1650	0.6656
1.78075	1117	1625	0.6654
1.78175	1105	1617	0.6653
1.78275	1131	1642	0.6653
1.78375	1177	1639	0.6654
1.78475	1152	1645	0.6656
1.78575	1117	1616	0.666
1.78675	1072	1655	0.6664
1.78775	1040	1704	0.6667
1.78875	1104	1679	0.6668
1.78975	1110	1668	0.6668
1.79075	1068	1688	0.6668
1.79175	1080	1730	0.6667
1.79275	1131	1613	0.6665
1.79375	1144	1683	0.6664
1.79475	1127	1658	0.6663
1.79575	1084	1640	0.6663
1.79675	1078	1704	0.6663
1.79775	1153	1583	0.6662
1.79875	1075	1584	0.6663
1.79975	1060	1586	0.6664
1.80075	1099	1652	0.6665
1.80175	1101	1710	0.6666
1.80275	1101	1680	0.6666
1.80375	1077	1646	0.6666
1.80475	1174	1603	0.6666
1.80575	1102	1645	0.6667
1.80675	1103	1640	0.6669
1.80775	1090	1676	0.667
1.80875	1124	1601	0.6672
1.80975	1090	1670	0.6673
1.81075	1157	1646	0.6675
1.81175	1139	1559	0.6678
1.81275	1121	1686	0.6682
1.81375	1102	1735	0.6686
1.81475	1124	1607	0.6689
1.81575	1129	1660	0.6692
1.81675	1108	1614	0.6696
1.81775	1117	1693	0.6699
1.81875	1061	1688	0.6702
1.81975	1125	1647	0.6704
1.82075	1118	1766	0.6705
1.82175	1134	1584	0.6706
1.82275	1138	1692	0.6707
1.82375	1097	1631	0.6708
1.82475	1054	1697	0.6709
1.82575	1155	1745	0.6709
1.82675	1126	1648	0.6709
1.82775	1048	1662	0.6708
1.82875	1112	1599	0.6706
1.82975	1113	1603	0.6706
1.83075	1103	1672	0.6705
1.83175	1085	1653	0.6705
1.83275	1147	1739	0.6704
1.83375	1146	1705	0.6703
1.83475	1091	1667	0.6702
1.83575	1120	1639	0.6701
1.83675	1121	1615	0.67
1.83775	1087	1673	0.67
1.83875	1114	1635	0.67
1.83975	1073	1661	0.6699
1.84075	1080	1677	0.6698
1.84175	1078	1697	0.6696
1.84275	1049	1615	0.6693
1.84375	1089	1716	0.6689
1.84475	1098	1679	0.6685
1.84575	1104	1667	0.668
1.84675	1134	1660	0.6676
1.84775	1145	1669	0.6672
1.84875	1078	1654	0.6669
1.84975	1171	1657	0.6667
1.85075	1139	1668	0.6665
1.85175	1064	1789	0.6664
1.85275	1086	1667	0.6661
1.85375	1152	1637	0.6658
1.85475	1142	1678	0.6656
1.85575	1069	1606	0.6655
1.85675	1155	1680	0.6654
1.85775	1145	1625	0.6654
1.85875	1064	1654	0.6654
1.85975	1102	1651	0.6655
1.86075	1118	1657	0.6656
1.86175	1104	1610	0.6656
1.86275	1147	1755	0.6658
1.86375	1106	1608	0.6659
1.86475	1133	1724	0.666
1.86575	1101	1542	0.6662
1.86675	1176	1614	0.6664
1.86775	1103	1664	0.6668
1.86875	1153	1752	0.6672
1.86975	1136	1614	0.6676
1.87075	1120	1645	0.6681
1.87175	1135	1648	0.6685
1.87275	1139	1649	0.669
1.87375	1094	1670	0.6695
1.87475	1108	1682	0.67
1.87575	1089	1714	0.6703
1.87675	1108	1643	0.6705
1.87775	1034	1646	0.6707
1.87875	1051	1698	0.6707
1.87975	1153	1700	0.6705
1.88075	1120	1766	0.6704
1.88175	1138	1697	0.6701
1.88275	1079	1636	0.6699
1.88375	1127	1725	0.6696
1.88475	1100	1656	0.6693
1.88575	1098	1647	0.669
1.88675	1037	1712	0.6686
1.88775	1105	1575	0.6682
1.88875	1028	1661	0.6678
1.88975	1038	1656	0.6673
1.89075	1118	1551	0.6668
1.89175	1086	1639	0.6664
1.89275	1083	1705	0.666
1.89375	1117	1691	0.6656
1.89475	1130	1662	0.6652
1.89575	1131	1638	0.6649
1.89675	1048	1671	0.6646
1.89775	1074	1679	0.6643
1.89875	1071	1679	0.6639
1.89975	1077	1664	0.6634
1.90075	1094	1623	0.663
1.90175	1135	1676	0.6626
1.90275	1129	1620	0.6623
1.90375	1093	1635	0.6621
1.90475	1023	1594	0.662
1.90575	1101	1614	0.6618
1.90675	1116	1679	0.6617
1.90775	1064	1681	0.6616
1.90875	1173	1739	0.6615
1.90975	1121	1624	0.6614
1.91075	1117	1675	0.6613
1.91175	1132	1645	0.6614
1.91275	1082	1589	0.6615
1.91375	1086	1697	0.6616
1.91475	1092	1625	0.6618
1.91575	1158	1678	0.6619
1.91675	1120	1629	0.6621
1.91775	1101	1717	0.6623
1.91875	1119	1654	0.6626
1.91975	1098	1669	0.6628
1.92075	1116	1648	0.663
1.92175	1102	1723	0.6632
1.92275	1143	1648	0.6633
1.92375	1190	1607	0.6636
1.92475	1114	1596	0.664
1.92575	1079	1752	0.6645
1.92675	1159	1622	0.6649
1.92775	1075	1670	0.6653
1.92875	1154	1738	0.6657
1.92975	1131	1662	0.666
1.93075	1094	1728	0.6663
1.93175	1110	1616	0.6665
1.93275	1088	1676	0.6668
1.93375	1073	1741	0.6669
1.93475	1175	1633	0.6669
1.93575	1128	1603	0.667
1.93675	1068	1666	0.6672
1.93775	1136	1692	0.6674
1.93875	1058	1689	0.6675
1.93975	1116	1700	0.6675
1.94075	1115	1742	0.6674
1.94175	1105	1616	0.6673
1.94275	1095	1625	0.6672
1.94375	1071	1721	0.6671
1.94475	1072	1683	0.6669
1.94575	1114	1732	0.6666
1.94675	1032	1724	0.6661
1.94775	1047	1660	0.6656
1.94875	1091	1635	0.6649
1.94975	1127	1643	0.6643
1.95075	1118	1736	0.6637
1.95175	1060	1686	0.6632
1.95275	1146	1664	0.6626
1.95375	1129	1716	0.6621
1.95475	1108	1678	0.6617
1.95575	1099	1644	0.6613
1.95675	1109	1663	0.661
1.95775	1061	1639	0.6606
1.95875	1091	1650	0.6603
1.95975	1126	1664	0.6601
1.96075	1116	1635	0.6599
1.96175	1060	1709	0.6597
1.96275	1135	1686	0.6595
1.96375	1091	1635	0.6593
1.96475	1054	1579	0.6592
1.96575	1136	1717	0.6591
1.96675	1088	1667	0.659
1.96775	1110	1693	0.6589
1.96875	1097	1624	0.6589
1.96975	1083	1647	0.6588
1.97075	1114	1639	0.6588
1.97175	1070	1676	0.6588
1.97275	1088	1714	0.6588
1.97375	1118	1748	0.6587
1.97475	1167	1680	0.6586
1.97575	1122	1650	0.6585
1.97675	1141	1661	0.6586
1.97775	1142	1624	0.6587
1.97875	1060	1718	0.659
1.97975	1139	1674	0.6591
1.98075	1084	1622	0.6593
1.98175	1135	1720	0.6595
1.98275	1055	1648	0.6597
1.98375	1101	1647	0.6598
1.98475	1079	1710	0.6599
1.98575	1107	1722	0.6599
1.98675	1151	1636	0.6599
1.98775	1081	1690	0.6599
1.98875	1087	1715	0.6599
1.98975	1154	1664	0.6599
1.99075	1112	1668	0.6599
1.99175	1109	1671	0.66
1.99275	1071	1671	0.66
1.99375	1104	1554	0.6601
1.99475	1097	1647	0.6602
1.99575	1116	1699	0.6604
1.99675	1107	1685	0.6606
1.99775	1138	1707	0.6607
1.99875	1141	1691	0.6608
1.99975	1043	1672	0.661
2.00075	1099	1658	0.661
2.00175	1135	1650	0.6611
2.00275	1138	1680	0.6612
2.00375	1073	1702	0.6613
2.00475	1108	1639	0.6614
2.00575	1140	1679	0.6615
2.00675	1119	1730	0.6616
2.00775	1147	1732	0.6617
2.00875	1123	1668	0.6618
2.00975	1105	1660	0.6619
2.01075	1110	1694	0.662
2.01175	1013	1691	0.6621
2.01275	1122	1709	0.662
2.01375	1118	1643	0.6618
2.01475	1101	1671	0.6617
2.01575	1105	1652	0.6616
2.01675	1082	1668	0.6615
2.01775	1130	1627	0.6615
2.01875	1149	1691	0.6615
2.01975	1085	1650	0.6616
2.02075	1088	1651	0.6616
2.02175	1143	1681	0.6617
2.02275	1108	1658	0.6618
2.02375	1140	1708	0.662
2.02475	1073	1641	0.6621
2.02575	1063	1685	0.6622
2.02675	1024	1645	0.6621
2.02775	1086	1670	0.662
2.02875	1070	1663	0.6618
2.02975	1078	1609	0.6616
2.03075	1146	1695	0.6614
2.03175	1091	1655	0.6612
2.03275	1120	1673	0.6611
2.03375	1074	1738	0.661
2.03475	1144	1623	0.6608
2.03575	1047	1700	0.6607
2.03675	1149	1592	0.6605
2.03775	1079	1589	0.6605
2.03875	1024	1642	0.6605
2.03975	1094	1668	0.6605
2.04075	1075	1665	0.6604
2.04175	1096	1613	0.6603
2.04275	1136	1709	0.6603
2.04375	1000	1683	0.6602
2.04475	1100	1662	0.66
2.04575	1160	1668	0.6597
2.04675	1083	1682	0.6596
2.04775	1108	1671	0.6595
2.04875	1163	1681	0.6594
2.04975	1110	1695	0.6594
2.05075	1097	1724	0.6593
2.05175	1088	1653	0.6593
2.05275	1084	1644	0.6592
2.05375	1078	1672	0.6591
2.05475	1136	1617	0.659
2.05575	1065	1660	0.659
2.05675	1092	1669	0.659
[truncated: 117,941 more rows]

## Sheet: Sheet6
0.057625	579	595	0.9731
0.058625	568	616	0.9731
0.059625	628	631	0.9729
0.060625	597	652	0.9728
0.061625	547	637	0.9724
0.062625	568	596	0.9717
0.063625	562	603	0.971
0.064625	606	617	0.9702
0.065625	626	608	0.9695
0.066625	587	579	0.969
0.067625	549	601	0.9687
0.068625	583	603	0.9684
0.069625	599	672	0.9679
0.070625	570	641	0.9672
0.071625	578	630	0.9663
0.072625	570	606	0.9653
0.073625	542	577	0.9643
0.074625	599	606	0.9633
0.075625	599	634	0.9623
0.076625	569	690	0.9614
0.077625	607	595	0.9602
0.078625	610	596	0.9592
0.079625	544	598	0.9584
0.080625	625	636	0.9576
0.081625	582	599	0.9569
0.082625	566	616	0.9564
0.083625	541	621	0.9557
0.084625	594	624	0.9549
0.085625	579	577	0.9541
0.086625	619	593	0.9535
0.087625	599	581	0.9533
0.088625	567	656	0.9532
0.089625	569	601	0.953
0.090625	577	599	0.9528
0.091625	576	629	0.9525
0.092625	629	578	0.9523
0.093625	601	625	0.9524
0.094625	553	580	0.9526
0.095625	590	628	0.9527
0.096625	616	630	0.9529
0.097625	562	642	0.953
0.098625	575	643	0.9529
0.099625	590	607	0.9526
0.100625	566	602	0.9523
0.101625	603	634	0.9521
0.102625	618	596	0.9519
0.103625	567	631	0.9519
0.104625	627	610	0.9519
0.105625	592	573	0.952
0.106625	604	595	0.9524
0.107625	578	605	0.953
0.108625	607	630	0.9536
0.109625	585	615	0.9542
0.110625	640	570	0.9548
0.111625	602	642	0.9557
0.112625	603	620	0.9567
0.113625	582	598	0.9576
0.114625	562	580	0.9584
0.115625	625	591	0.9593
0.116625	555	644	0.9603
0.117625	577	632	0.961
0.118625	603	649	0.9614
0.119625	561	648	0.9615
0.120625	598	633	0.9615
0.121625	578	642	0.9612
0.122625	584	612	0.9608
0.123625	602	625	0.9604
0.124625	592	637	0.96
0.125625	605	623	0.9595
0.126625	565	676	0.959
0.127625	569	602	0.9583
0.128625	572	558	0.9575
0.129625	640	591	0.957
0.130625	632	589	0.957
0.131625	638	612	0.9573
0.132625	563	636	0.9578
0.133625	621	634	0.9583
0.134625	605	588	0.9587
0.135625	544	633	0.9592
0.136625	528	632	0.9593
0.137625	626	669	0.9591
0.138625	591	592	0.9588
0.139625	584	632	0.9585
0.140625	619	610	0.9582
0.141625	594	599	0.9581
0.142625	609	568	0.9582
0.143625	574	622	0.9585
0.144625	558	624	0.9587
0.145625	587	639	0.9588
0.146625	578	592	0.9587
0.147625	574	650	0.9585
0.148625	618	603	0.9582
0.149625	605	621	0.9581
0.150625	615	581	0.9581
0.151625	583	615	0.9584
0.152625	579	577	0.9587
0.153625	602	636	0.959
0.154625	591	564	0.9594
0.155625	590	645	0.9599
0.156625	600	593	0.9604
0.157625	628	630	0.9609
0.158625	601	662	0.9614
0.159625	601	711	0.9617
0.160625	598	626	0.9616
0.161625	567	622	0.9614
0.162625	565	619	0.961
0.163625	584	632	0.9605
0.164625	574	586	0.9599
0.165625	602	605	0.9595
0.166625	590	648	0.959
0.167625	569	577	0.9586
0.168625	628	612	0.9583
0.169625	591	617	0.9582
0.170625	616	576	0.9582
0.171625	605	644	0.9584
0.172625	605	619	0.9587
0.173625	586	600	0.959
0.174625	594	605	0.9593
0.175625	608	604	0.9597
0.176625	583	655	0.9601
0.177625	597	579	0.9605
0.178625	633	596	0.9609
0.179625	554	633	0.9615
0.180625	561	605	0.9619
0.181625	550	653	0.9621
0.182625	544	571	0.9619
0.183625	578	598	0.9616
0.184625	576	650	0.9613
0.185625	621	632	0.9608
0.186625	597	595	0.9604
0.187625	584	601	0.9602
0.188625	583	581	0.9601
0.189625	575	643	0.96
0.190625	573	625	0.9598
0.191625	591	574	0.9595
0.192625	633	570	0.9594
0.193625	589	612	0.9597
0.194625	585	590	0.9602
0.195625	596	628	0.9606
0.196625	589	642	0.961
0.197625	548	659	0.9611
0.198625	624	612	0.9609
0.199625	568	621	0.9607
0.200625	579	617	0.9605
0.201625	559	629	0.9601
0.202625	597	615	0.9596
0.203625	569	632	0.9591
0.204625	563	631	0.9584
0.205625	597	620	0.9576
0.206625	581	625	0.9568
0.207625	588	624	0.956
0.208625	566	555	0.9552
0.209625	590	618	0.9547
0.210625	559	612	0.9542
0.211625	582	602	0.9536
0.212625	594	610	0.9532
0.213625	591	624	0.9528
0.214625	584	626	0.9524
0.215625	612	631	0.952
0.216625	584	583	0.9518
0.217625	612	630	0.9516
0.218625	579	635	0.9516
0.219625	612	640	0.9515
0.220625	582	631	0.9513
0.221625	603	612	0.9511
0.222625	611	563	0.9511
0.223625	658	615	0.9515
0.224625	615	596	0.9523
0.225625	543	660	0.9531
0.226625	616	639	0.9536
0.227625	616	602	0.9541
0.228625	603	602	0.9547
0.229625	575	632	0.9554
0.230625	562	608	0.9559
0.231625	606	618	0.9563
0.232625	553	602	0.9567
0.233625	606	616	0.957
0.234625	590	659	0.9572
0.235625	548	588	0.9573
0.236625	629	608	0.9574
0.237625	566	594	0.9575
0.238625	607	649	0.9577
0.239625	631	615	0.9579
0.240625	574	604	0.9581
0.241625	596	622	0.9584
0.242625	609	602	0.9588
0.243625	551	622	0.9591
0.244625	568	601	0.9592
0.245625	613	626	0.9593
0.246625	584	614	0.9594
0.247625	602	616	0.9595
0.248625	598	631	0.9597
0.249625	607	667	0.9597
0.250625	585	591	0.9597
0.251625	565	617	0.9596
0.252625	586	591	0.9595
0.253625	542	606	0.9594
0.254625	596	659	0.9591
0.255625	587	619	0.9587
0.256625	588	617	0.9582
0.257625	593	568	0.9578
0.258625	593	647	0.9576
0.259625	606	670	0.9573
0.260625	528	629	0.9568
0.261625	602	623	0.9561
0.262625	538	591	0.9552
0.263625	589	617	0.9544
0.264625	587	611	0.9536
0.265625	602	630	0.953
0.266625	637	627	0.9524
0.267625	615	554	0.9521
0.268625	564	609	0.9522
0.269625	549	654	0.9522
0.270625	572	665	0.9519
0.271625	626	634	0.9514
0.272625	598	621	0.9509
0.273625	614	589	0.9505
0.274625	589	617	0.9504
0.275625	612	618	0.9504
0.276625	610	598	0.9506
0.277625	569	662	0.9508
0.278625	580	620	0.9509
0.279625	598	568	0.9509
0.280625	594	569	0.9512
0.281625	564	642	0.9516
0.282625	606	595	0.952
0.283625	576	617	0.9524
0.284625	600	641	0.9527
0.285625	617	673	0.9529
0.286625	607	634	0.9531
0.287625	601	605	0.9532
0.288625	581	651	0.9534
0.289625	628	638	0.9534
0.290625	546	620	0.9534
0.291625	598	634	0.9533
0.292625	591	610	0.9531
0.293625	572	595	0.953
0.294625	575	643	0.9528
0.295625	613	639	0.9526
0.296625	625	640	0.9523
0.297625	612	620	0.9522
0.298625	615	596	0.9522
0.299625	603	584	0.9525
0.300625	583	650	0.9529
0.301625	600	606	0.9533
0.302625	632	620	0.9537
0.303625	609	629	0.9543
0.304625	595	590	0.9549
0.305625	599	637	0.9556
0.306625	630	613	0.9563
0.307625	558	613	0.957
0.308625	634	609	0.9578
0.309625	602	608	0.9586
0.310625	547	646	0.9593
0.311625	620	600	0.9599
0.312625	617	595	0.9605
0.313625	618	665	0.9612
0.314625	614	646	0.9619
0.315625	597	620	0.9625
0.316625	594	605	0.963
0.317625	575	586	0.9635
0.318625	619	642	0.964
0.319625	573	622	0.9645
0.320625	609	612	0.9648
0.321625	592	621	0.9652
0.322625	583	589	0.9655
0.323625	601	621	0.9658
0.324625	559	599	0.9662
0.325625	562	561	0.9664
0.326625	544	564	0.9667
0.327625	585	618	0.9669
0.328625	580	640	0.967
0.329625	605	656	0.967
0.330625	550	659	0.9666
0.331625	618	637	0.966
0.332625	647	639	0.9654
0.333625	600	605	0.9649
0.334625	581	595	0.9646
0.335625	573	584	0.9643
0.336625	608	628	0.9642
0.337625	600	668	0.964
0.338625	609	608	0.9637
0.339625	580	628	0.9634
0.340625	555	590	0.9631
0.341625	599	593	0.9627
0.342625	653	589	0.9626
0.343625	546	609	0.9628
0.344625	602	599	0.9629
0.345625	557	681	0.963
0.346625	611	585	0.9628
0.347625	574	644	0.9626
0.348625	763	648	0.9625
0.349625	552	637	0.9627
0.350625	591	586	0.963
0.351625	563	601	0.9632
0.352625	571	637	0.9633
0.353625	562	578	0.9632
0.354625	561	647	0.9631
0.355625	605	604	0.9627
0.356625	585	593	0.9624
0.357625	621	634	0.9623
0.358625	590	627	0.9621
0.359625	549	635	0.9619
0.360625	607	618	0.9615
0.361625	606	583	0.9612
0.362625	576	633	0.9609
0.363625	617	612	0.9608
0.364625	563	581	0.9607
0.365625	565	591	0.9606
0.366625	659	614	0.9607
0.367625	623	595	0.961
0.368625	550	658	0.9614
0.369625	568	638	0.9616
0.370625	615	585	0.9616
0.371625	614	608	0.9617
0.372625	558	622	0.9619
0.373625	584	613	0.962
0.374625	565	622	0.9619
0.375625	560	600	0.9618
0.376625	606	629	0.9615
0.377625	560	586	0.9612
0.378625	647	693	0.961
0.379625	558	645	0.9605
0.380625	583	638	0.9599
0.381625	596	611	0.9591
0.382625	593	595	0.9585
0.383625	588	615	0.9579
0.384625	587	630	0.9575
0.385625	594	654	0.9569
0.386625	604	582	0.9564
0.387625	587	580	0.956
0.388625	611	621	0.9559
0.389625	614	611	0.956
0.390625	608	657	0.9561
0.391625	584	646	0.9561
0.392625	564	624	0.956
0.393625	545	619	0.9556
0.394625	582	581	0.9552
0.395625	588	609	0.9547
0.396625	610	661	0.9544
0.397625	584	639	0.954
0.398625	612	648	0.9535
0.399625	635	598	0.9531
0.400625	573	655	0.9528
0.401625	557	642	0.9524
0.402625	595	692	0.9517
0.403625	611	650	0.9508
0.404625	593	645	0.9498
0.405625	602	624	0.9489
0.406625	590	616	0.948
0.407625	594	580	0.9473
0.408625	602	608	0.9469
0.409625	589	617	0.9467
0.410625	615	634	0.9465
0.411625	608	629	0.9464
0.412625	594	606	0.9465
0.413625	556	570	0.9466
0.414625	577	621	0.9468
0.415625	610	605	0.947
0.416625	590	634	0.9473
0.417625	646	617	0.9477
0.418625	554	547	0.9482
0.419625	590	612	0.949
0.420625	550	669	0.9496
0.421625	581	658	0.9498
0.422625	559	556	0.9499
0.423625	623	604	0.95
0.424625	635	621	0.9504
0.425625	609	628	0.9509
0.426625	562	637	0.9515
0.427625	596	606	0.9519
0.428625	570	608	0.9523
0.429625	577	648	0.9526
0.430625	608	597	0.9527
0.431625	583	648	0.9529
0.432625	575	650	0.9529
0.433625	552	618	0.9527
0.434625	599	602	0.9524
0.435625	572	610	0.9521
0.436625	586	558	0.9519
0.437625	584	573	0.952
0.438625	580	615	0.9522
0.439625	625	640	0.9525
0.440625	592	591	0.9529
0.441625	611	608	0.9534
0.442625	596	574	0.954
0.443625	572	626	0.9548
0.444625	578	625	0.9554
0.445625	600	622	0.9559
0.446625	612	599	0.9564
0.447625	572	622	0.957
0.448625	560	619	0.9575
0.449625	589	617	0.9577
0.450625	615	618	0.958
0.451625	567	620	0.9582
0.452625	581	596	0.9584
0.453625	850	655	0.9589
0.454625	564	631	0.96
0.455625	576	670	0.9611
0.456625	575	643	0.9618
0.457625	653	632	0.9622
0.458625	598	637	0.9627
0.459625	612	571	0.9632
0.460625	539	633	0.9638
0.461625	587	605	0.9641
0.462625	579	611	0.9644
0.463625	626	638	0.9646
0.464625	592	656	0.9647
0.465625	570	609	0.9647
0.466625	625	623	0.9646
0.467625	577	558	0.9647
0.468625	599	601	0.9649
0.469625	590	582	0.9652
0.470625	580	620	0.9656
0.471625	543	614	0.9659
0.472625	555	627	0.9659
0.473625	603	604	0.9657
0.474625	569	658	0.9654
0.475625	586	619	0.965
0.476625	558	665	0.9643
0.477625	606	595	0.9634
0.478625	593	623	0.9626
0.479625	630	580	0.962
0.480625	637	557	0.9618
0.481625	574	620	0.962
0.482625	621	667	0.9623
0.483625	610	650	0.9624
0.484625	572	604	0.9624
0.485625	572	632	0.9623
0.486625	583	602	0.962
0.487625	581	646	0.9617
0.488625	576	690	0.9612
0.489625	620	665	0.9604
0.490625	543	601	0.9594
0.491625	505	613	0.9582
0.492625	568	555	0.9569
0.493625	619	587	0.9557
0.494625	575	613	0.9549
0.495625	557	618	0.9542
0.496625	585	668	0.9533
0.497625	537	633	0.9522
0.498625	577	634	0.9509
0.499625	649	625	0.9495
0.500625	594	583	0.9485
0.501625	564	598	0.9478
0.502625	555	612	0.9472
0.503625	587	598	0.9465
0.504625	595	599	0.946
0.505625	604	604	0.9457
0.506625	618	605	0.9457
0.507625	586	642	0.9458
0.508625	569	582	0.9459
0.509625	584	634	0.946
0.510625	634	590	0.9462
0.511625	560	627	0.9466
0.512625	608	616	0.9469
0.513625	637	608	0.9474
0.514625	661	614	0.9482
0.515625	619	584	0.9493
0.516625	606	631	0.9506
0.517625	562	579	0.952
0.518625	576	614	0.9533
0.519625	578	620	0.9545
0.520625	628	616	0.9555
0.521625	587	591	0.9566
0.522625	601	570	0.9579
0.523625	581	567	0.9592
0.524625	607	657	0.9607
0.525625	604	583	0.962
0.526625	599	634	0.9633
0.527625	597	621	0.9646
0.528625	635	570	0.9658
0.529625	589	614	0.9672
0.530625	579	652	0.9685
0.531625	592	648	0.9695
0.532625	565	558	0.9702
0.533625	585	593	0.9709
0.534625	535	577	0.9716
0.535625	602	639	0.9721
0.536625	613	639	0.9724
0.537625	613	655	0.9727
0.538625	605	597	0.9728
0.539625	571	604	0.973
0.540625	625	590	0.9732
0.541625	617	619	0.9736
0.542625	595	591	0.974
0.543625	571	594	0.9745
0.544625	566	572	0.975
0.545625	620	640	0.9755
0.546625	559	628	0.9758
0.547625	614	641	0.9759
0.548625	605	653	0.9758
0.549625	588	626	0.9756
0.550625	610	572	0.9754
0.551625	620	629	0.9753
0.552625	612	618	0.9753
0.553625	560	630	0.9753
0.554625	599	598	0.9752
0.555625	600	609	0.975
0.556625	575	603	0.9749
0.557625	582	622	0.9747
0.558625	561	606	0.9744
0.559625	589	598	0.974
0.560625	577	610	0.9736
0.561625	596	582	0.9733
0.562625	618	634	0.973
0.563625	583	559	0.9728
0.564625	595	646	0.9728
0.565625	639	579	0.9728
0.566625	567	605	0.973
0.567625	564	620	0.9731
0.568625	598	617	0.9731
0.569625	593	619	0.973
0.570625	614	634	0.9728
0.571625	604	632	0.9727
0.572625	550	608	0.9724
0.573625	554	645	0.9719
0.574625	593	624	0.9712
0.575625	576	607	0.9703
0.576625	619	663	0.9694
0.577625	608	636	0.9685
0.578625	617	574	0.9677
0.579625	616	619	0.9672
0.580625	615	629	0.9669
0.581625	633	590	0.9667
0.582625	541	616	0.9667
0.583625	544	618	0.9665
0.584625	594	647	0.9661
0.585625	558	618	0.9654
0.586625	585	580	0.9647
0.587625	626	589	0.9641
0.588625	559	621	0.9638
0.589625	553	595	0.9634
0.590625	557	596	0.9629
0.591625	609	604	0.9624
0.592625	593	620	0.962
0.593625	609	597	0.9617
0.594625	615	604	0.9616
0.595625	623	610	0.9618
0.596625	556	625	0.962
0.597625	615	605	0.9621
0.598625	599	604	0.9623
0.599625	554	584	0.9626
0.600625	573	599	0.9629
0.601625	611	601	0.9631
0.602625	580	603	0.9634
0.603625	555	629	0.9637
0.604625	615	614	0.9638
0.605625	578	652	0.9638
0.606625	577	581	0.9638
0.607625	559	651	0.9636
0.608625	608	615	0.9632
0.609625	562	603	0.9628
0.610625	593	631	0.9624
0.611625	625	592	0.962
0.612625	575	589	0.9619
0.613625	552	601	0.9618
0.614625	586	605	0.9616
0.615625	610	650	0.9615
0.616625	619	647	0.9612
0.617625	593	548	0.9611
0.618625	595	654	0.9612
0.619625	592	598	0.9612
0.620625	596	602	0.9613
0.621625	609	649	0.9614
0.622625	639	616	0.9616
0.623625	602	566	0.962
0.624625	595	580	0.9626
0.625625	603	661	0.9634
0.626625	595	625	0.964
0.627625	548	599	0.9644
0.628625	532	588	0.9647
0.629625	528	624	0.9646
0.630625	576	591	0.9643
0.631625	613	635	0.9639
0.632625	594	653	0.9635
0.633625	571	610	0.9631
0.634625	595	584	0.9626
0.635625	581	596	0.9622
0.636625	601	620	0.9619
0.637625	667	610	0.9618
0.638625	598	622	0.962
0.639625	575	574	0.9623
0.640625	581	612	0.9627
0.641625	542	610	0.9629
0.642625	559	673	0.9629
0.643625	596	609	0.9625
0.644625	587	602	0.9621
0.645625	547	682	0.9615
0.646625	581	623	0.9607
0.647625	616	641	0.9597
0.648625	578	594	0.9588
0.649625	570	569	0.958
0.650625	570	596	0.9574
0.651625	593	630	0.9569
0.652625	624	648	0.9563
0.653625	580	655	0.9558
0.654625	583	579	0.9552
0.655625	600	540	0.9548
0.656625	572	577	0.9548
0.657625	570	650	0.9549
0.658625	568	643	0.9548
0.659625	596	590	0.9545
0.660625	607	590	0.9544
0.661625	558	617	0.9544
0.662625	567	607	0.9544
0.663625	591	613	0.9543
0.664625	590	585	0.9542
0.665625	565	598	0.9543
0.666625	556	619	0.9543
0.667625	597	601	0.9542
0.668625	592	625	0.9542
0.669625	560	622	0.9541
0.670625	559	577	0.954
0.671625	585	636	0.9538
0.672625	567	634	0.9535
0.673625	596	639	0.953
0.674625	577	555	0.9526
0.675625	570	660	0.9522
0.676625	608	643	0.9518
0.677625	615	656	0.9513
0.678625	570	633	0.9507
0.679625	607	651	0.9501
0.680625	589	660	0.9494
0.681625	582	616	0.9486
0.682625	573	612	0.9478
0.683625	594	606	0.9471
0.684625	624	640	0.9465
0.685625	563	621	0.946
0.686625	566	649	0.9454
0.687625	621	595	0.9448
0.688625	594	597	0.9444
0.689625	609	601	0.9443
0.690625	596	661	0.9443
0.691625	575	602	0.9443
0.692625	595	570	0.9444
0.693625	584	630	0.9446
0.694625	597	602	0.9449
0.695625	551	657	0.9451
0.696625	573	692	0.9451
0.697625	565	607	0.9446
0.698625	593	651	0.9441
0.699625	604	600	0.9435
0.700625	596	595	0.9431
0.701625	585	605	0.943
0.702625	624	581	0.9431
0.703625	602	561	0.9435
0.704625	625	632	0.9443
0.705625	581	615	0.9452
0.706625	596	576	0.9461
0.707625	629	626	0.9472
0.708625	622	614	0.9485
0.709625	566	587	0.9498
0.710625	571	617	0.9511
0.711625	613	628	0.9522
0.712625	539	667	0.9531
0.713625	610	619	0.9538
0.714625	571	635	0.9542
0.715625	588	602	0.9545
0.716625	546	665	0.9547
0.717625	611	639	0.9545
0.718625	587	573	0.9544
0.719625	592	602	0.9544
0.720625	553	613	0.9544
0.721625	570	625	0.9544
0.722625	607	630	0.9542
0.723625	625	588	0.9541
0.724625	556	568	0.9542
0.725625	581	621	0.9545
0.726625	576	578	0.9548
0.727625	625	643	0.9551
0.728625	626	591	0.9555
0.729625	567	605	0.9561
0.730625	611	641	0.9567
0.731625	613	623	0.9573
0.732625	574	608	0.9578
0.733625	575	624	0.9583
0.734625	616	638	0.9586
0.735625	548	562	0.9589
0.736625	578	632	0.9592
0.737625	534	639	0.9593
0.738625	597	608	0.959
0.739625	566	607	0.9587
0.740625	507	622	0.9583
0.741625	610	636	0.9576
0.742625	607	629	0.9568
0.743625	550	601	0.9561
0.744625	590	615	0.9554
0.745625	549	646	0.9546
0.746625	604	609	0.9537
0.747625	563	618	0.9528
0.748625	576	564	0.952
0.749625	574	604	0.9514
0.750625	573	604	0.9508
0.751625	557	625	0.9503
0.752625	624	632	0.9497
0.753625	609	598	0.9492
0.754625	591	588	0.949
0.755625	595	592	0.949
0.756625	604	623	0.9492
0.757625	569	563	0.9496
0.758625	586	640	0.9499
0.759625	578	631	0.9503
0.760625	594	591	0.9505
0.761625	607	663	0.9507
0.762625	598	634	0.9509
0.763625	605	590	0.9511
0.764625	595	624	0.9514
0.765625	614	641	0.9518
0.766625	607	618	0.9521
0.767625	543	557	0.9526
0.768625	590	611	0.953
0.769625	604	627	0.9535
0.770625	541	640	0.9539
0.771625	581	625	0.954
0.772625	589	601	0.9539
0.773625	636	608	0.954
0.774625	577	635	0.9542
0.775625	569	636	0.9544
0.776625	598	631	0.9543
0.777625	572	611	0.9542
0.778625	572	610	0.954
0.779625	587	611	0.9538
0.780625	616	581	0.9538
0.781625	614	593	0.954
0.782625	559	645	0.9543
0.783625	550	675	0.9543
0.784625	603	694	0.9539
0.785625	588	604	0.9532
0.786625	565	632	0.9525
0.787625	552	635	0.9517
0.788625	673	644	0.9508
0.789625	632	596	0.9502
0.790625	621	588	0.95
0.791625	622	621	0.9502
0.792625	624	645	0.9506
0.793625	611	570	0.9511
0.794625	585	596	0.9518
0.795625	583	611	0.9527
0.796625	606	639	0.9535
0.797625	623	633	0.9542
0.798625	554	662	0.9548
0.799625	579	622	0.9552
0.800625	555	562	0.9553
0.801625	602	594	0.9556
0.802625	554	628	0.9558
0.803625	580	644	0.9559
0.804625	593	652	0.9558
0.805625	618	589	0.9556
0.806625	579	651	0.9555
0.807625	564	636	0.9553
0.808625	590	590	0.955
0.809625	643	565	0.9548
0.810625	552	605	0.955
0.811625	556	623	0.9552
0.812625	588	660	0.9551
0.813625	512	668	0.9547
0.814625	568	591	0.9539
0.815625	621	592	0.953
0.816625	603	610	0.9525
0.817625	626	611	0.9522
0.818625	596	615	0.9521
0.819625	583	546	0.9522
0.820625	612	571	0.9526
0.821625	565	641	0.9532
0.822625	596	645	0.9537
0.823625	610	603	0.9541
0.824625	561	616	0.9545
0.825625	608	571	0.9549
0.826625	545	605	0.9554
0.827625	546	603	0.9558
0.828625	597	643	0.956
0.829625	585	643	0.956
0.830625	557	608	0.9559
0.831625	567	648	0.9555
0.832625	584	608	0.955
0.833625	603	616	0.9546
0.834625	603	635	0.9542
0.835625	580	583	0.9538
0.836625	605	601	0.9537
0.837625	595	577	0.9537
0.838625	578	585	0.954
0.839625	609	627	0.9544
0.840625	573	618	0.9547
0.841625	589	617	0.9551
0.842625	565	549	0.9554
0.843625	585	635	0.9558
0.844625	608	622	0.9561
0.845625	506	610	0.9564
0.846625	519	564	0.9563
0.847625	605	638	0.9561
0.848625	550	615	0.9558
0.849625	571	643	0.9553
0.850625	528	611	0.9546
0.851625	561	628	0.9537
0.852625	574	610	0.9526
0.853625	590	610	0.9515
0.854625	567	605	0.9505
0.855625	599	601	0.9497
0.856625	627	580	0.9491
0.857625	619	597	0.9489
0.858625	596	638	0.9491
0.859625	630	594	0.9493
0.860625	543	604	0.9497
0.861625	607	612	0.9501
0.862625	566	605	0.9505
0.863625	561	643	0.9507
0.864625	583	593	0.9509
0.865625	589	604	0.951
0.866625	578	598	0.9511
0.867625	568	636	0.9513
0.868625	606	605	0.9514
0.869625	567	635	0.9515
0.870625	567	607	0.9515
0.871625	645	587	0.9515
0.872625	583	552	0.9518
0.873625	646	625	0.9526
0.874625	564	600	0.9535
0.875625	609	637	0.9543
0.876625	562	598	0.9551
0.877625	582	617	0.9558
0.878625	603	614	0.9564
0.879625	623	614	0.957
0.880625	588	598	0.9578
0.881625	570	608	0.9586
0.882625	589	644	0.9592
0.883625	539	615	0.9596
0.884625	558	617	0.9597
0.885625	583	619	0.9596
0.886625	569	618	0.9594
0.887625	576	575	0.9591
0.888625	599	597	0.959
0.889625	566	630	0.9589
0.890625	546	615	0.9587
0.891625	620	627	0.9583
0.892625	585	660	0.9579
0.893625	562	608	0.9574
0.894625	615	616	0.9568
0.895625	605	585	0.9564
0.896625	532	616	0.9561
0.897625	609	602	0.9558
0.898625	579	664	0.9554
0.899625	598	607	0.955
0.900625	589	588	0.9547
0.901625	586	646	0.9544
0.902625	609	607	0.9541
0.903625	571	585	0.954
0.904625	623	647	0.9539
0.905625	651	608	0.954
0.906625	579	617	0.9543
0.907625	581	600	0.9547
0.908625	581	614	0.955
0.909625	540	588	0.9553
0.910625	626	570	0.9556
0.911625	604	603	0.9561
0.912625	567	606	0.9568
0.913625	567	581	0.9575
0.914625	584	596	0.9581
0.915625	605	599	0.9587
0.916625	576	625	0.9594
0.917625	582	635	0.96
0.918625	595	631	0.9604
0.919625	579	638	0.9606
0.920625	595	611	0.9607
0.921625	602	640	0.9607
0.922625	591	586	0.9608
0.923625	621	602	0.961
0.924625	584	660	0.9612
0.925625	587	626	0.9613
0.926625	576	616	0.9613
0.927625	570	554	0.9613
0.928625	532	622	0.9612
0.929625	590	618	0.961
0.930625	572	590	0.9607
0.931625	606	561	0.9606
0.932625	549	620	0.9606
0.933625	584	622	0.9605
0.934625	594	624	0.9603
0.935625	601	585	0.9602
0.936625	615	612	0.9602
0.937625	638	597	0.9605
0.938625	599	603	0.961
0.939625	590	610	0.9617
0.940625	586	640	0.9623
0.941625	570	621	0.9627
0.942625	565	605	0.9629
0.943625	602	652	0.9629
0.944625	595	583	0.9629
0.945625	550	600	0.9629
0.946625	546	619	0.9628
0.947625	593	605	0.9626
0.948625	579	582	0.9623
0.949625	599	630	0.9621
0.950625	623	637	0.962
0.951625	574	637	0.9618
0.952625	513	584	0.9615
0.953625	557	625	0.9609
0.954625	591	629	0.9602
0.955625	597	624	0.9594
0.956625	600	607	0.9586
0.957625	555	613	0.958
0.958625	627	673	0.9573
0.959625	581	590	0.9565
0.960625	612	606	0.9559
0.961625	577	621	0.9555
0.962625	588	601	0.9551
0.963625	568	597	0.9548
0.964625	584	595	0.9545
0.965625	611	617	0.9544
0.966625	529	651	0.9542
0.967625	619	615	0.9538
0.968625	627	662	0.9534
0.969625	572	572	0.9531
0.970625	565	655	0.9529
0.971625	586	660	0.9524
0.972625	640	628	0.9518
0.973625	558	624	0.9513
0.974625	610	612	0.9509
0.975625	553	595	0.9504
0.976625	571	606	0.95
0.977625	552	570	0.9497
0.978625	608	612	0.9494
0.979625	604	639	0.9493
0.980625	553	624	0.9491
0.981625	604	622	0.9488
0.982625	615	612	0.9486
0.983625	586	651	0.9485
0.984625	576	606	0.9484
0.985625	583	592	0.9483
0.986625	592	623	0.9482
0.987625	602	590	0.9483
0.988625	558	629	0.9484
0.989625	602	616	0.9485
0.990625	586	597	0.9486
0.991625	567	590	0.9488
0.992625	622	628	0.949
0.993625	587	603	0.9494
0.994625	580	616	0.9498
0.995625	579	603	0.9502
0.996625	614	522	0.9507
0.997625	580	622	0.9516
0.998625	557	620	0.9525
0.999625	544	609	0.9531
1.00063	581	615	0.9535
1.00162	606	584	0.9539
1.00263	567	646	0.9543
1.00362	532	613	0.9545
1.00463	582	582	0.9545
1.00562	624	631	0.9545
1.00663	618	601	0.9547
1.00762	598	631	0.955
1.00863	579	626	0.9554
1.00962	638	599	0.9557
1.01063	616	608	0.9563
1.01162	594	620	0.957
1.01263	587	647	0.9576
1.01362	609	663	0.9581
1.01463	611	602	0.9584
1.01562	621	610	0.9589
1.01662	617	619	0.9595
1.01763	567	627	0.9601
1.01862	584	612	0.9606
1.01963	570	610	0.9609
1.02062	612	624	0.9612
1.02163	635	665	0.9615
1.02262	577	626	0.9617
1.02363	618	651	0.9618
1.02462	598	644	0.9618
1.02563	613	563	0.9618
1.02662	629	582	0.9621
1.02763	574	574	0.9628
1.02862	600	640	0.9635
1.02963	560	646	0.964
1.03062	627	616	0.9644
1.03163	590	626	0.9647
1.03262	637	594	0.9651
1.03363	599	619	0.9656
1.03462	611	608	0.9662
1.03563	572	654	0.9667
1.03662	596	642	0.967
1.03763	579	615	0.9671
1.03862	641	627	0.9672
1.03963	579	598	0.9673
1.04062	594	578	0.9675
1.04163	576	612	0.9678
1.04262	576	635	0.968
1.04363	597	616	0.9681
1.04462	576	547	0.9681
1.04563	565	612	0.9683
1.04662	656	593	0.9685
1.04763	567	596	0.969
1.04862	610	625	0.9695
1.04963	598	559	0.97
1.05062	583	578	0.9707
1.05163	573	642	0.9714
1.05262	574	608	0.9719
1.05363	589	599	0.9722
1.05462	569	633	0.9725
1.05563	589	635	0.9725
1.05662	560	610	0.9723
1.05763	598	585	0.9721
1.05862	625	593	0.9719
1.05963	581	611	0.972
1.06062	566	619	0.972
1.06163	599	597	0.972
1.06262	565	614	0.9719
1.06363	608	592	0.9718
1.06462	574	635	0.9716
1.06563	575	638	0.9714
1.06662	627	599	0.971
1.06763	617	627	0.9707
1.06862	551	645	0.9705
1.06963	621	608	0.9701
1.07062	596	607	0.9697
1.07163	595	619	0.9694
1.07262	578	582	0.9692
1.07363	575	607	0.9689
1.07462	584	615	0.9687
1.07563	594	612	0.9685
1.07662	586	597	0.9682
1.07763	603	594	0.9681
1.07862	575	587	0.968
1.07963	597	570	0.9681
1.08062	596	646	0.9683
1.08163	596	628	0.9685
1.08262	610	608	0.9686
1.08363	588	668	0.9686
1.08462	616	607	0.9685
1.08563	577	564	0.9685
1.08662	627	698	0.9685
1.08763	590	620	0.9684
1.08862	579	603	0.9683
1.08963	597	652	0.968
1.09062	576	593	0.9676
1.09163	587	615	0.9673
1.09262	614	627	0.9669
1.09363	556	581	0.9666
1.09462	641	658	0.9663
1.09563	599	604	0.9661
1.09662	605	572	0.966
1.09763	567	636	0.966
1.09862	590	567	0.9661
1.09963	598	626	0.9661
1.10062	620	621	0.9663
1.10163	558	648	0.9664
1.10262	617	613	0.9663
1.10363	603	624	0.9662
1.10462	582	660	0.9661
1.10563	571	592	0.9658
1.10662	550	577	0.9654
1.10763	589	607	0.9651
1.10862	612	629	0.9648
1.10963	570	592	0.9645
1.11062	583	637	0.9642
1.11163	597	636	0.9638
1.11262	588	581	0.9634
1.11363	580	619	0.9631
1.11462	562	583	0.9628
1.11563	646	591	0.9626
1.11662	587	611	0.9627
1.11763	574	609	0.9628
1.11862	548	562	0.9629
1.11963	589	580	0.9631
1.12062	558	598	0.9633
1.12163	622	638	0.9635
1.12262	555	599	0.9636
1.12363	553	575	0.9637
1.12462	600	575	0.9638
1.12563	612	629	0.964
1.12662	557	617	0.9643
1.12763	594	599	0.9644
1.12862	600	583	0.9646
1.12963	591	585	0.965
1.13062	547	617	0.9654
1.13163	609	627	0.9656
1.13262	546	584	0.9657
1.13363	536	629	0.9657
1.13462	570	609	0.9654
1.13563	559	629	0.9649
1.13662	570	686	0.9641
1.13763	602	576	0.963
1.13862	597	621	0.9621
1.13963	552	661	0.9612
1.14062	591	619	0.9601
1.14162	573	643	0.9589
1.14263	618	610	0.9577
1.14362	557	610	0.9566
1.14463	539	601	0.9555
1.14562	565	613	0.9544
1.14663	646	621	0.9533
1.14762	595	600	0.9524
1.14863	595	603	0.9518
1.14962	597	638	0.9514
1.15063	606	633	0.951
1.15162	571	598	0.9507
1.15263	587	582	0.9504
1.15362	608	632	0.9503
1.15463	603	642	0.9502
1.15562	601	625	0.9502
1.15663	627	579	0.9503
1.15762	565	567	0.9507
1.15863	612	623	0.9512
1.15962	587	570	0.9519
1.16063	582	649	0.9527
1.16162	599	606	0.9533
1.16263	566	557	0.954
1.16362	587	591	0.9548
1.16463	585	609	0.9556
1.16562	554	609	0.9564
1.16663	596	610	0.9571
1.16762	596	613	0.9577
1.16863	604	622	0.9583
1.16962	588	629	0.9589
1.17063	619	620	0.9594
1.17162	572	613	0.9599
1.17263	586	607	0.9604
1.17362	531	587	0.9607
1.17463	610	639	0.9609
1.17562	621	645	0.9611
1.17663	574	606	0.9612
1.17762	604	615	0.9613
1.17863	606	601	0.9615
1.17962	572	636	0.9616
1.18063	619	619	0.9618
1.18162	590	639	0.9619
1.18263	648	615	0.962
1.18362	598	629	0.9622
1.18463	554	648	0.9624
1.18562	586	627	0.9623
1.18663	611	672	0.9621
1.18762	585	626	0.9616
1.18863	617	585	0.9612
1.18962	577	602	0.961
1.19063	579	592	0.9608
1.19162	569	622	0.9607
1.19263	605	582	0.9606
1.19362	593	617	0.9606
1.19463	605	625	0.9606
1.19562	555	650	0.9606
1.19663	580	649	0.9603
1.19762	600	612	0.9598
1.19863	552	553	0.9594
1.19962	577	585	0.9591
1.20063	565	619	0.9588
1.20162	588	635	0.9585
1.20263	599	610	0.9582
1.20362	577	635	0.9578
1.20463	594	650	0.9573
1.20562	574	643	0.9567
1.20663	567	591	0.956
1.20762	600	585	0.9553
1.20863	596	597	0.9549
1.20962	569	634	0.9546
1.21063	556	598	0.9542
1.21162	560	628	0.9537
1.21263	630	647	0.9531
1.21362	587	623	0.9526
1.21463	551	591	0.952
1.21562	594	626	0.9515
1.21663	540	624	0.9509
1.21762	628	608	0.9503
1.21863	576	592	0.9498
1.21962	593	586	0.9495
1.22063	580	603	0.9494
1.22162	543	597	0.9494
1.22263	620	605	0.9493
1.22362	620	588	0.9495
1.22463	611	617	0.9499
1.22562	582	568	0.9506
1.22663	546	625	0.9513
1.22762	587	603	0.9518
1.22863	618	613	0.9524
1.22962	558	613	0.9529
1.23063	628	554	0.9536
1.23162	595	589	0.9545
1.23263	584	550	0.9557
1.23362	605	571	0.9571
1.23463	539	585	0.9586
1.23562	628	599	0.9601
1.23663	576	625	0.9616
1.23762	576	662	0.9629
1.23863	560	630	0.9637
1.23962	535	590	0.9642
1.24063	577	640	0.9644
1.24162	584	590	0.9644
1.24263	584	607	0.9645
1.24362	649	591	0.9646
1.24463	591	564	0.9651
1.24562	593	602	0.9658
1.24663	607	601	0.9666
1.24762	538	595	0.9673
1.24863	611	620	0.968
1.24962	566	622	0.9685
1.25063	576	620	0.9688
1.25162	595	617	0.969
1.25263	559	579	0.9691
1.25362	580	598	0.9692
1.25463	615	591	0.9693
1.25562	553	594	0.9695
1.25663	593	616	0.9697
1.25762	585	631	0.9698
1.25863	555	637	0.9697
1.25962	614	644	0.9693
1.26063	587	590	0.9689
1.26162	577	661	0.9684
1.26263	565	590	0.9678
1.26362	575	595	0.9672
1.26463	520	607	0.9664
1.26562	576	609	0.9655
1.26662	595	590	0.9646
1.26763	593	589	0.9639
1.26862	620	671	0.9633
1.26963	557	629	0.9626
1.27062	623	666	0.9618
1.27163	596	616	0.9609
1.27262	626	624	0.9601
1.27363	590	606	0.9595
1.27462	606	597	0.9591
1.27563	576	623	0.9588
1.27662	576	630	0.9584
1.27763	589	611	0.958
1.27862	591	605	0.9576
1.27963	608	637	0.9573
1.28062	573	580	0.957
1.28163	579	612	0.9568
1.28262	592	608	0.9567
1.28363	596	655	0.9565
1.28462	552	641	0.9562
1.28563	549	606	0.9556
1.28662	579	592	0.9549
1.28763	570	592	0.9543
1.28862	572	591	0.9537
1.28963	601	588	0.9534
1.29062	567	614	0.9531
1.29163	609	543	0.953
1.29262	568	598	0.9532
1.29363	577	579	0.9536
1.29462	600	634	0.9539
1.29563	595	584	0.9544
1.29662	576	628	0.9548
1.29763	596	605	0.9553
1.29862	573	639	0.9556
1.29963	591	624	0.9559
1.30062	587	570	0.9561
1.30163	629	577	0.9565
1.30262	565	632	0.9571
1.30363	589	604	0.9577
1.30462	560	676	0.9581
1.30563	563	607	0.9582
1.30662	589	571	0.9581
1.30763	618	568	0.9582
1.30862	599	656	0.9586
1.30963	637	602	0.9591
1.31062	599	630	0.9596
1.31163	572	571	0.9603
1.31262	601	618	0.9609
1.31363	551	548	0.9616
1.31462	606	605	0.9623
1.31563	596	602	0.9632
1.31662	569	619	0.964
1.31763	584	610	0.9646
1.31862	571	587	0.9652
1.31963	597	662	0.9656
1.32062	561	642	0.9658
1.32163	634	620	0.9658
1.32262	609	615	0.9659
1.32363	597	606	0.966
1.32462	564	614	0.9661
1.32563	567	618	0.9662
1.32662	598	622	0.966
1.32763	579	593	0.9659
1.32862	608	618	0.9657
1.32963	562	638	0.9656
1.33062	624	600	0.9654
1.33163	550	602	0.9652
1.33262	561	639	0.9649
1.33363	564	615	0.9644
1.33462	616	580	0.9638
1.33563	593	624	0.9634
1.33662	615	572	0.9632
1.33763	591	647	0.9631
1.33862	563	580	0.9631
1.33963	569	628	0.963
1.34062	620	639	0.9628
1.34163	500	607	0.9624
1.34262	578	636	0.9617
1.34363	567	620	0.9609
1.34462	585	566	0.96
1.34563	598	614	0.9593
1.34662	594	588	0.9588
1.34763	557	626	0.9584
1.34862	538	624	0.9578
1.34963	565	606	0.9571
1.35062	614	647	0.9562
1.35163	642	642	0.9554
1.35262	587	611	0.9548
1.35363	581	564	0.9543
1.35462	590	573	0.9541
1.35563	549	582	0.9541
1.35662	589	625	0.9542
1.35763	580	599	0.9542
1.35862	576	641	0.9541
1.35963	573	593	0.954
1.36062	622	643	0.9539
1.36163	576	614	0.9538
1.36262	605	608	0.9538
1.36363	575	619	0.9537
1.36462	588	587	0.9538
1.36563	579	618	0.9538
1.36662	618	622	0.9539
1.36763	574	549	0.9542
1.36862	598	587	0.9546
1.36963	600	596	0.9553
1.37062	598	602	0.9561
1.37163	618	603	0.957
1.37262	582	688	0.9579
1.37363	569	618	0.9585
1.37462	605	607	0.9589
1.37563	547	620	0.9592
1.37662	580	599	0.9594
1.37763	585	617	0.9595
1.37862	566	609	0.9596
1.37963	604	591	0.9596
1.38062	587	602	0.9597
1.38163	574	655	0.9598
1.38262	560	642	0.9597
1.38363	576	578	0.9594
1.38462	597	639	0.959
1.38563	587	603	0.9587
1.38662	583	650	0.9583
1.38763	563	585	0.9579
1.38862	579	600	0.9574
1.38963	584	611	0.957
1.39062	593	609	0.9567
1.39162	541	627	0.9563
1.39263	588	614	0.9558
1.39362	556	628	0.9552
1.39463	566	613	0.9545
1.39562	611	599	0.9538
1.39663	588	618	0.9532
1.39762	583	577	0.9528
1.39863	561	621	0.9525
1.39962	633	551	0.9523
1.40063	620	629	0.9525
1.40162	611	597	0.9529
1.40263	573	612	0.9534
1.40362	559	598	0.954
1.40463	604	609	0.9544
1.40562	603	608	0.9549
1.40663	588	616	0.9555
1.40762	597	625	0.9561
1.40863	616	610	0.9566
1.40962	586	566	0.9573
1.41063	570	589	0.9581
1.41162	572	550	0.959
1.41263	597	622	0.96
1.41362	583	630	0.9609
1.41463	578	638	0.9616
1.41562	567	624	0.9621
1.41663	591	602	0.9624
1.41762	611	610	0.9627
1.41863	549	565	0.963
1.41962	574	613	0.9634
1.42063	604	633	0.9636
1.42162	580	601	0.9638
1.42263	613	579	0.9641
1.42362	597	624	0.9645
1.42463	576	567	0.965
1.42562	606	623	0.9655
1.42663	583	598	0.9661
1.42762	547	629	0.9665
1.42863	578	606	0.9667
1.42962	525	607	0.9667
1.43063	571	598	0.9665
1.43162	540	570	0.9661
1.43263	604	603	0.9658
1.43362	571	592	0.9655
1.43463	579	590	0.9653
1.43562	569	584	0.9652
1.43663	573	596	0.9651
1.43762	615	626	0.965
1.43863	553	585	0.965
1.43962	568	581	0.9649
1.44063	580	615	0.9649
1.44162	598	604	0.9648
1.44263	622	639	0.9648
1.44362	605	635	0.9648
1.44463	609	612	0.9648
1.44562	529	627	0.9648
1.44663	581	629	0.9645
1.44762	633	588	0.9641
1.44863	578	585	0.9639
1.44962	588	629	0.9639
1.45063	578	629	0.9638
1.45162	571	601	0.9636
1.45263	583	633	0.9633
1.45362	632	625	0.963
1.45463	572	586	0.9627
1.45562	576	595	0.9626
1.45663	569	617	0.9624
1.45762	570	622	0.9622
1.45863	576	596	0.9618
1.45962	579	624	0.9614
1.46063	593	619	0.961
1.46162	555	625	0.9605
1.46263	585	596	0.9599
1.46362	578	606	0.9594
1.46463	580	661	0.9588
1.46562	553	581	0.9581
1.46663	591	593	0.9574
1.46762	529	654	0.9566
1.46863	573	625	0.9557
1.46962	646	610	0.9546
1.47063	597	614	0.9539
1.47162	561	598	0.9533
1.47263	597	580	0.9529
1.47362	565	576	0.9526
1.47463	604	572	0.9526
1.47562	625	626	0.9528
1.47663	584	625	0.9531
1.47762	592	628	0.9535
1.47863	553	608	0.9537
1.47962	574	616	0.9538
1.48063	584	649	0.9537
1.48162	607	569	0.9536
1.48263	615	576	0.9538
1.48362	614	624	0.9543
1.48463	599	665	0.9548
1.48562	604	599	0.9553
1.48663	590	575	0.9558
1.48762	573	660	0.9564
1.48863	581	603	0.9568
1.48962	585	620	0.9571
1.49063	612	616	0.9574
1.49162	613	596	0.9578
1.49263	586	574	0.9583
1.49362	612	596	0.9591
1.49463	588	633	0.9599
1.49562	584	585	0.9607
1.49663	598	636	0.9615
1.49762	587	596	0.9622
1.49863	568	592	0.9628
1.49962	588	612	0.9635
1.50063	563	610	0.964
1.50162	641	603	0.9645
1.50263	572	560	0.9651
1.50362	590	600	0.9659
1.50463	568	625	0.9666
1.50562	568	640	0.9672
1.50663	599	600	0.9674
1.50762	572	600	0.9677
1.50863	591	604	0.9679
1.50962	572	600	0.9681
1.51063	611	651	0.9682
1.51162	556	587	0.9682
1.51263	589	612	0.9682
1.51362	592	596	0.9681
1.51463	554	587	0.9681
1.51562	555	604	0.968
1.51662	607	556	0.9679
1.51763	588	588	0.968
1.51862	506	639	0.9681
1.51963	580	639	0.9678
1.52062	593	587	0.9673
1.52163	570	653	0.9667
1.52262	600	612	0.9661
1.52363	584	619	0.9654
1.52462	637	619	0.9648
1.52563	582	605	0.9643
1.52662	563	651	0.9639
1.52763	539	634	0.9632
1.52862	535	640	0.9621
1.52963	582	606	0.9607
1.53062	577	604	0.9593
1.53163	576	647	0.958
1.53262	568	628	0.9565
1.53363	585	592	0.9551
1.53462	567	593	0.9538
1.53563	580	619	0.9526
1.53662	596	595	0.9516
1.53763	606	624	0.9507
1.53862	582	586	0.9501
1.53963	619	591	0.9496
1.54062	592	572	0.9496
1.54163	588	633	0.9497
1.54262	573	588	0.9499
1.54363	579	609	0.9501
1.54462	579	589	0.9503
1.54563	590	610	0.9506
1.54662	615	624	0.9509
1.54763	568	640	0.9513
1.54862	613	676	0.9515
1.54963	588	658	0.9514
1.55062	585	594	0.9512
1.55163	587	646	0.951
1.55262	560	637	0.9507
1.55363	599	620	0.9503
1.55462	596	591	0.9499
1.55563	574	611	0.9496
1.55662	582	629	0.9494
1.55763	582	623	0.9491
1.55862	585	630	0.9488
1.55963	550	630	0.9484
1.56062	544	643	0.9477
1.56163	579	632	0.9468
1.56262	569	599	0.9458
1.56363	599	607	0.945
1.56462	583	628	0.9442
1.56563	564	612	0.9436
1.56662	590	565	0.943
1.56763	592	609	0.9426
1.56862	571	571	0.9425
1.56963	655	566	0.9427
1.57062	611	629	0.9433
1.57163	594	616	0.9441
1.57262	563	616	0.9449
1.57363	617	586	0.9457
1.57462	554	651	0.9465
1.57563	574	604	0.9471
1.57662	575	641	0.9476
1.57763	586	578	0.9479
1.57862	598	647	0.9483
1.57963	595	635	0.9486
1.58062	553	613	0.9489
1.58163	592	676	0.9489
1.58262	602	678	0.9487
1.58363	619	590	0.9483
1.58462	595	612	0.9482
1.58563	586	591	0.9482
1.58662	620	581	0.9485
1.58763	610	662	0.9489
1.58862	544	596	0.9493
1.58963	601	604	0.9496
1.59062	556	552	0.95
1.59163	587	552	0.9506
1.59262	610	576	0.9515
1.59363	597	626	0.9526
1.59462	550	611	0.9537
1.59563	603	668	0.9545
1.59662	604	647	0.9551
1.59763	601	565	0.9556
1.59862	620	577	0.9563
1.59963	572	603	0.9573
1.60062	591	601	0.9583
1.60163	635	610	0.9594
1.60262	607	613	0.9605
1.60363	566	636	0.9616
1.60462	593	612	0.9625
1.60563	623	586	0.9634
1.60662	625	611	0.9645
1.60763	590	588	0.9657
1.60862	629	575	0.967
1.60963	580	651	0.9684
1.61062	594	570	0.9697
1.61163	624	618	0.971
1.61262	583	643	0.9722
1.61363	564	622	0.9732
1.61462	550	614	0.9738
1.61563	564	638	0.9741
1.61662	603	614	0.9741
1.61763	598	637	0.974
1.61862	604	601	0.9739
1.61963	582	569	0.9738
1.62062	577	517	0.974
1.62163	613	600	0.9745
1.62262	571	621	0.9751
1.62363	593	621	0.9755
1.62462	594	619	0.9758
1.62563	580	600	0.9761
1.62662	581	606	0.9762
1.62763	620	623	0.9763
1.62862	610	621	0.9765
1.62963	658	619	0.9767
1.63062	584	589	0.9771
1.63163	591	626	0.9776
1.63262	619	653	0.9779
1.63363	531	637	0.9779
1.63462	575	570	0.9777
1.63563	582	536	0.9775
1.63662	557	620	0.9774
1.63763	604	574	0.9774
1.63862	550	596	0.9773
1.63963	533	593	0.9772
1.64062	537	598	0.9768
1.64162	600	650	0.9762
1.64263	577	653	0.9753
1.64362	574	582	0.9743
1.64463	612	598	0.9733
1.64562	597	628	0.9725
1.64663	592	607	0.9718
1.64762	578	678	0.971
1.64863	614	619	0.9701
1.64962	616	654	0.9691
1.65063	575	652	0.9681
1.65162	565	596	0.9669
1.65263	589	592	0.9658
1.65362	603	608	0.9648
1.65463	562	620	0.9639
1.65562	566	641	0.9629
1.65663	602	606	0.9619
1.65762	621	590	0.961
1.65863	578	653	0.9602
1.65962	560	612	0.9595
1.66063	534	617	0.9585
1.66162	609	599	0.9575
1.66263	602	549	0.9567
1.66362	583	642	0.9562
1.66463	609	588	0.9559
1.66562	575	603	0.9556
1.66663	562	623	0.9555
1.66762	598	643	0.9552
1.66863	598	598	0.9548
1.66962	567	596	0.9546
1.67063	635	678	0.9544
1.67162	576	606	0.9541
1.67263	573	644	0.9538
1.67362	630	655	0.9534
1.67463	593	619	0.953
1.67562	608	606	0.9527
1.67663	567	602	0.9525
1.67762	603	606	0.9524
1.67863	585	615	0.9524
1.67962	571	660	0.9523
1.68063	579	632	0.952
1.68162	560	618	0.9515
1.68263	608	627	0.951
1.68362	597	612	0.9505
1.68463	548	614	0.9501
1.68562	567	663	0.9496
1.68663	544	606	0.9488
1.68762	591	565	0.9479
1.68863	629	646	0.9473
1.68962	624	624	0.9469
1.69063	546	642	0.9466
1.69162	556	558	0.9462
1.69263	575	601	0.9459
1.69362	587	631	0.9456
1.69463	605	595	0.9454
1.69562	602	625	0.9454
1.69663	553	640	0.9453
1.69762	595	594	0.9452
1.69863	595	592	0.9452
1.69962	569	582	0.9454
1.70063	589	613	0.9456
1.70162	601	611	0.946
1.70263	575	610	0.9464
1.70362	572	672	0.9467
1.70463	585	650	0.9467
1.70562	584	605	0.9465
1.70663	625	637	0.9464
1.70762	611	652	0.9464
1.70863	596	599	0.9464
1.70962	591	571	0.9466
1.71063	608	654	0.9469
1.71162	600	597	0.9473
1.71263	599	615	0.9478
1.71362	604	629	0.9484
1.71463	542	637	0.9489
1.71562	624	578	0.9492
1.71663	609	631	0.9497
1.71762	582	640	0.9503
1.71863	553	617	0.9507
1.71962	580	590	0.9509
1.72063	540	595	0.9511
1.72162	578	631	0.9512
1.72263	605	591	0.9512
1.72362	612	610	0.9514
1.72463	617	646	0.9517
1.72562	622	675	0.952
1.72663	601	627	0.9523
1.72762	592	626	0.9525
1.72863	612	649	0.9526
1.72962	604	598	0.9528
1.73063	650	588	0.9532
1.73162	552	615	0.9538
1.73263	550	599	0.9544
1.73362	558	593	0.9548
1.73463	615	594	0.9552
1.73562	647	598	0.9558
1.73663	598	590	0.9567
1.73762	593	593	0.9577
1.73863	564	650	0.9588
1.73962	548	613	0.9595
1.74063	551	602	0.9599
1.74162	583	601	0.9602
1.74263	587	627	0.9604
1.74362	610	571	0.9606
1.74463	578	610	0.9609
1.74562	588	634	0.9613
1.74663	603	619	0.9616
1.74762	548	631	0.9617
1.74863	601	630	0.9617
1.74962	567	655	0.9614
1.75063	534	617	0.9609
1.75162	531	608	0.9601
1.75263	613	625	0.9591
1.75362	588	622	0.9581
1.75463	603	639	0.9572
1.75562	610	592	0.9565
1.75663	604	632	0.9559
1.75762	632	659	0.9554
1.75863	598	586	0.955
1.75962	615	628	0.9548
1.76063	577	611	0.9547
1.76162	625	640	0.9547
1.76263	601	669	0.9546
1.76362	573	593	0.9545
1.76463	571	653	0.9542
1.76562	586	587	0.9539
1.76662	563	639	0.9535
1.76763	611	613	0.9531
1.76862	576	600	0.9527
1.76963	605	590	0.9525
1.77062	572	611	0.9525
1.77163	547	617	0.9524
1.77262	581	602	0.9522
1.77363	611	593	0.952
1.77462	625	616	0.9521
1.77563	572	581	0.9524
1.77662	604	532	0.9529
1.77763	630	573	0.9538
1.77862	618	620	0.9551
1.77963	590	657	0.9565
1.78062	585	617	0.9576
1.78163	561	668	0.9585
1.78262	570	592	0.959
1.78363	607	621	0.9594
1.78462	613	654	0.9597
1.78563	614	635	0.9601
1.78662	555	617	0.9603
1.78763	580	621	0.9603
1.78862	670	644	0.9604
1.78963	593	639	0.9605
1.79062	560	599	0.9606
1.79163	625	604	0.9607
1.79262	583	598	0.9609
1.79363	578	623	0.9612
1.79462	640	636	0.9614
1.79563	590	577	0.9617
1.79662	555	625	0.9621
1.79763	588	617	0.9623
1.79862	588	632	0.9624
1.79963	547	630	0.9624
1.80062	579	611	0.9621
1.80163	597	615	0.9617
1.80262	581	606	0.9614
1.80363	575	633	0.961
1.80462	616	596	0.9606
1.80563	608	614	0.9604
1.80662	547	675	0.9602
1.80763	646	613	0.9598
1.80862	592	602	0.9594
1.80963	601	664	0.9592
1.81062	547	659	0.9588
1.81163	581	661	0.958
1.81262	586	614	0.957
1.81363	595	630	0.956
1.81462	590	617	0.955
1.81563	609	609	0.9542
1.81662	592	619	0.9535
1.81763	576	632	0.9529
1.81862	610	613	0.9523
1.81963	575	627	0.9518
1.82062	595	651	0.9512
1.82163	546	557	0.9506
1.82262	570	633	0.9501
1.82363	588	637	0.9494
1.82462	584	654	0.9487
1.82563	565	609	0.9479
1.82662	559	587	0.9471
1.82763	576	637	0.9463
1.82862	600	641	0.9454
1.82963	561	618	0.9446
1.83062	567	640	0.9437
1.83163	610	609	0.9428
1.83262	604	606	0.942
1.83363	574	622	0.9415
1.83462	576	629	0.941
1.83563	593	643	0.9404
1.83662	580	591	0.9399
1.83763	565	645	0.9394
1.83862	572	651	0.9388
1.83963	596	623	0.9381
1.84062	605	635	0.9375
1.84163	556	659	0.9368
1.84262	581	608	0.9361
1.84363	568	608	0.9354
1.84462	638	665	0.9347
1.84563	599	626	0.9342
1.84662	617	629	0.9339
1.84763	589	598	0.9337
1.84862	588	631	0.9337
1.84963	608	605	0.9338
1.85062	594	654	0.934
1.85163	622	593	0.9343
1.85262	587	627	0.9347
1.85363	588	635	0.9352
1.85462	607	603	0.9357
1.85563	556	624	0.9363
1.85662	589	657	0.9367
1.85763	570	622	0.937
1.85862	608	597	0.9372
1.85963	568	664	0.9375
1.86062	642	594	0.9377
1.86163	590	632	0.9382
1.86262	581	631	0.9386
1.86363	537	608	0.939
1.86462	597	612	0.9392
1.86563	594	666	0.9394
1.86662	537	647	0.9394
1.86763	591	640	0.9392
1.86862	533	654	0.9386
1.86963	624	639	0.938
1.87062	572	673	0.9372
1.87163	591	613	0.9364
1.87262	573	607	0.9356
1.87363	555	605	0.9349
1.87462	740	614	0.9345
1.87563	619	606	0.9347
1.87662	619	660	0.9353
1.87763	544	633	0.9359
1.87862	608	615	0.9363
1.87963	605	611	0.9367
1.88062	557	642	0.9372
1.88163	582	626	0.9376
1.88262	581	670	0.9377
1.88363	585	614	0.9378
1.88462	576	629	0.9377
1.88563	568	600	0.9377
1.88662	594	590	0.9377
1.88763	615	607	0.9379
1.88862	573	656	0.9382
1.88963	547	638	0.9383
1.89062	598	593	0.9383
1.89162	562	678	0.9383
1.89263	639	605	0.9381
1.89362	588	616	0.9381
1.89463	555	660	0.9382
1.89562	549	649	0.938
1.89663	620	625	0.9375
1.89762	593	634	0.9371
1.89863	593	629	0.9368
1.89962	560	647	0.9365
1.90063	574	594	0.9361
1.90162	575	629	0.9357
1.90263	628	605	0.9354
1.90362	573	619	0.9353
1.90463	564	660	0.9352
1.90562	595	600	0.935
1.90663	567	665	0.9347
1.90762	584	609	0.9344
1.90863	566	574	0.9341
1.90962	585	599	0.934
1.91063	626	621	0.9341
1.91162	578	680	0.9342
1.91263	586	631	0.9343
1.91362	580	602	0.9342
1.91463	617	620	0.9343
1.91562	589	604	0.9346
1.91663	577	612	0.9349
1.91762	621	611	0.9354
1.91863	508	578	0.9359
1.91962	569	619	0.9364
1.92063	607	604	0.9368
1.92162	588	620	0.9372
1.92263	578	680	0.9377
1.92362	605	615	0.9379
1.92463	601	623	0.9382
1.92562	591	606	0.9386
1.92663	578	590	0.939
1.92762	544	629	0.9395
1.92863	588	641	0.9398
1.92962	605	633	0.9399
1.93063	575	625	0.9401
1.93162	528	573	0.9402
1.93263	600	627	0.9402
1.93362	568	566	0.9403
1.93463	626	636	0.9406
1.93562	579	610	0.941
1.93663	583	624	0.9414
1.93762	597	589	0.9419
1.93863	611	561	0.9425
1.93962	621	638	0.9435
1.94063	550	633	0.9444
1.94162	578	594	0.9452
1.94263	575	605	0.9459
1.94362	600	609	0.9467
1.94463	579	670	0.9473
1.94562	571	641	0.9477
1.94663	583	623	0.9479
1.94762	630	652	0.948
1.94863	594	661	0.948
1.94962	607	647	0.948
1.95063	602	598	0.9479
1.95162	534	617	0.9479
1.95263	582	696	0.9477
1.95362	621	655	0.9471
1.95463	569	641	0.9465
1.95562	565	634	0.9457
1.95663	575	715	0.9447
1.95762	576	621	0.9433
1.95863	602	674	0.9419
1.95962	616	586	0.9406
1.96063	598	630	0.9396
1.96162	561	638	0.9387
1.96263	523	621	0.9377
1.96362	588	602	0.9365
1.96463	599	591	0.9356
1.96562	627	637	0.9349
1.96663	609	636	0.9345
1.96762	604	569	0.9343
1.96863	558	649	0.9343
1.96962	621	609	0.9343
1.97063	577	610	0.9345
1.97162	608	639	0.9347
1.97263	553	578	0.935
1.97362	573	643	0.9352
1.97463	544	681	0.9353
1.97562	584	686	0.9349
1.97663	609	617	0.9343
1.97762	584	593	0.9338
1.97863	557	645	0.9334
1.97962	591	649	0.9329
1.98063	586	701	0.9323
1.98162	576	670	0.9314
1.98263	581	568	0.9305
1.98362	576	622	0.9297
1.98463	603	611	0.929
1.98562	542	631	0.9285
1.98663	609	627	0.928
1.98762	608	626	0.9276
1.98863	581	623	0.9274
1.98962	574	665	0.9271
1.99063	566	635	0.9267
1.99162	597	643	0.9263
1.99263	574	542	0.9259
1.99362	565	604	0.9258
1.99463	587	633	0.9258
1.99562	613	632	0.9259
1.99663	593	621	0.9261
1.99762	569	627	0.9264
1.99863	601	594	0.9267
1.99962	587	642	0.9271
2.00062	572	626	0.9275
2.00163	572	614	0.9278
2.00263	594	650	0.9281
2.00362	574	666	0.9283
2.00462	620	607	0.9284
2.00563	597	622	0.9286
2.00663	587	680	0.9288
2.00762	544	632	0.9289
2.00862	591	673	0.9288
2.00963	571	645	0.9284
2.01063	595	599	0.928
2.01162	590	694	0.9276
2.01262	597	647	0.9271
2.01363	557	644	0.9266
2.01463	586	595	0.926
2.01562	551	645	0.9254
2.01662	573	633	0.9248
2.01762	593	596	0.9242
2.01863	569	632	0.9237
2.01963	619	605	0.9234
2.02062	610	621	0.9233
2.02162	609	655	0.9235
2.02263	601	597	0.9237
2.02363	572	652	0.9241
2.02462	612	685	0.9244
2.02562	614	638	0.9245
2.02663	566	589	0.9248
2.02763	582	658	0.9251
2.02862	611	588	0.9254
2.02962	601	654	0.9258
2.03063	608	602	0.9263
2.03163	631	642	0.927
2.03262	593	637	0.9279
2.03362	576	671	0.9286
2.03463	630	603	0.9293
2.03563	585	664	0.93
2.03662	568	664	0.9305
2.03762	576	615	0.9308
2.03863	609	565	0.9312
2.03963	613	618	0.9318
2.04062	571	617	0.9326
2.04162	595	636	0.9334
2.04263	550	604	0.9341
2.04363	594	658	0.9347
2.04462	541	641	0.935
2.04562	604	623	0.9351
2.04663	569	628	0.9352
2.04763	563	586	0.9353
2.04862	611	630	0.9354
2.04962	584	639	0.9356
2.05063	602	621	0.9357
2.05163	601	634	0.936
2.05262	624	630	0.9363
2.05362	583	598	0.9367
2.05463	574	593	0.9372
2.05563	571	595	0.9378
2.05662	564	632	0.9384
[truncated: 18,188 more rows]
