# Supplementary material for: Differentiation of spontaneously contracting cardiomyocytes from non-virally reprogrammed human amniotic fluid stem cells
Source: PLoS One. 2017 May 17;12(5):e0177824. doi: 10.1371/journal.pone.0177824 (PMC5435315; doi:10.1371/journal.pone.0177824)
Supplement: S1 File — Datasets for qRT-PCR, calcium and voltage sensitive dyes. (ZIP) [file pone.0177824.s002.zip › cardiac marker differniation time course qRTPCR.xls]

## Sheet: Sample Setup
Block Type	96well
Chemistry	TAQMAN
Experiment File Name	D:\Applied Biosystems\StepOne Software v2.2.2\experiments\CM Differentiation\cardiac marker differniation time course 18May16 CT.eds
Experiment Run End Time	2016-03-18 15:46:10 PM PDT
Instrument Type	steponeplus
Passive Reference	ROX
Well	Sample Name	Sample Color	Biogroup Name	Biogroup Color	Target Name	Target Color	Task	Reporter	Quencher	Comments
A1	Day 0	RGB(132,193,241)			GAPDH	RGB(139,189,249)	UNKNOWN	FAM	NFQ-MGB
A2	Day 0	RGB(132,193,241)			Nkx2.5	RGB(244,165,230)	UNKNOWN	FAM	NFQ-MGB
A3	Day 3	RGB(168,255,222)			GAPDH	RGB(139,189,249)	UNKNOWN	FAM	NFQ-MGB
A4	Day 3	RGB(168,255,222)			Nkx2.5	RGB(244,165,230)	UNKNOWN	FAM	NFQ-MGB
A5	Day 5	RGB(223,221,142)			GAPDH	RGB(139,189,249)	UNKNOWN	FAM	NFQ-MGB
A6	Day 5	RGB(223,221,142)			Nkx2.5	RGB(244,165,230)	UNKNOWN	FAM	NFQ-MGB
A7	Day 8	RGB(247,255,168)			GAPDH	RGB(139,189,249)	UNKNOWN	FAM	NFQ-MGB
A8	Day 8	RGB(247,255,168)			Nkx2.5	RGB(244,165,230)	UNKNOWN	FAM	NFQ-MGB
A9	Day 15	RGB(180,255,0)			GAPDH	RGB(139,189,249)	UNKNOWN	FAM	NFQ-MGB
A10	Day 15	RGB(180,255,0)			Nkx2.5	RGB(244,165,230)	UNKNOWN	FAM	NFQ-MGB
A11	Day21	RGB(255,204,153)			GAPDH	RGB(139,189,249)	UNKNOWN	FAM	NFQ-MGB
A12	Day21	RGB(255,204,153)			Nkx2.5	RGB(244,165,230)	UNKNOWN	FAM	NFQ-MGB
B1	Day 0	RGB(132,193,241)			GAPDH	RGB(139,189,249)	UNKNOWN	FAM	NFQ-MGB
B2	Day 0	RGB(132,193,241)			cTnT	RGB(255,191,168)	UNKNOWN	FAM	NFQ-MGB
B3	Day 3	RGB(168,255,222)			GAPDH	RGB(139,189,249)	UNKNOWN	FAM	NFQ-MGB
B4	Day 3	RGB(168,255,222)			cTnT	RGB(255,191,168)	UNKNOWN	FAM	NFQ-MGB
B5	Day 5	RGB(223,221,142)			GAPDH	RGB(139,189,249)	UNKNOWN	FAM	NFQ-MGB
B6	Day 5	RGB(223,221,142)			cTnT	RGB(255,191,168)	UNKNOWN	FAM	NFQ-MGB
B7	Day 8	RGB(247,255,168)			GAPDH	RGB(139,189,249)	UNKNOWN	FAM	NFQ-MGB
B8	Day 8	RGB(247,255,168)			cTnT	RGB(255,191,168)	UNKNOWN	FAM	NFQ-MGB
B9	Day 15	RGB(180,255,0)			GAPDH	RGB(139,189,249)	UNKNOWN	FAM	NFQ-MGB
B10	Day 15	RGB(180,255,0)			cTnT	RGB(255,191,168)	UNKNOWN	FAM	NFQ-MGB
B11	Day21	RGB(255,204,153)			GAPDH	RGB(139,189,249)	UNKNOWN	FAM	NFQ-MGB
B12	Day21	RGB(255,204,153)			cTnT	RGB(255,191,168)	UNKNOWN	FAM	NFQ-MGB
C1	Day 0	RGB(132,193,241)			GAPDH	RGB(139,189,249)	UNKNOWN	FAM	NFQ-MGB
C2	Day 0	RGB(132,193,241)			cTnT	RGB(255,191,168)	UNKNOWN	FAM	NFQ-MGB
C3	Day 3	RGB(168,255,222)			GAPDH	RGB(139,189,249)	UNKNOWN	FAM	NFQ-MGB
C4	Day 3	RGB(168,255,222)			cTnT	RGB(255,191,168)	UNKNOWN	FAM	NFQ-MGB
C5	Day 5	RGB(223,221,142)			GAPDH	RGB(139,189,249)	UNKNOWN	FAM	NFQ-MGB
C6	Day 5	RGB(223,221,142)			cTnT	RGB(255,191,168)	UNKNOWN	FAM	NFQ-MGB
C7	Day 8	RGB(247,255,168)			GAPDH	RGB(139,189,249)	UNKNOWN	FAM	NFQ-MGB
C8	Day 8	RGB(247,255,168)			cTnT	RGB(255,191,168)	UNKNOWN	FAM	NFQ-MGB
C9	Day 15	RGB(180,255,0)			GAPDH	RGB(139,189,249)	UNKNOWN	FAM	NFQ-MGB
C10	Day 15	RGB(180,255,0)			cTnT	RGB(255,191,168)	UNKNOWN	FAM	NFQ-MGB
C11	Day21	RGB(255,204,153)			GAPDH	RGB(139,189,249)	UNKNOWN	FAM	NFQ-MGB
C12	Day21	RGB(255,204,153)			cTnT	RGB(255,191,168)	UNKNOWN	FAM	NFQ-MGB
D1	Day 0	RGB(132,193,241)			ISL1	RGB(208,243,98)	UNKNOWN	FAM	NFQ-MGB
D2	Day 0	RGB(132,193,241)			cTnT	RGB(255,191,168)	UNKNOWN	FAM	NFQ-MGB
D3	Day 3	RGB(168,255,222)			ISL1	RGB(208,243,98)	UNKNOWN	FAM	NFQ-MGB
D4	Day 3	RGB(168,255,222)			cTnT	RGB(255,191,168)	UNKNOWN	FAM	NFQ-MGB
D5	Day 5	RGB(223,221,142)			ISL1	RGB(208,243,98)	UNKNOWN	FAM	NFQ-MGB
D6	Day 5	RGB(223,221,142)			cTnT	RGB(255,191,168)	UNKNOWN	FAM	NFQ-MGB
D7	Day 8	RGB(247,255,168)			ISL1	RGB(208,243,98)	UNKNOWN	FAM	NFQ-MGB
D8	Day 8	RGB(247,255,168)			cTnT	RGB(255,191,168)	UNKNOWN	FAM	NFQ-MGB
D9	Day 15	RGB(180,255,0)			ISL1	RGB(208,243,98)	UNKNOWN	FAM	NFQ-MGB
D10	Day 15	RGB(180,255,0)			cTnT	RGB(255,191,168)	UNKNOWN	FAM	NFQ-MGB
D11	Day21	RGB(255,204,153)			ISL1	RGB(208,243,98)	UNKNOWN	FAM	NFQ-MGB
D12	Day21	RGB(255,204,153)			cTnT	RGB(255,191,168)	UNKNOWN	FAM	NFQ-MGB
E1	Day 0	RGB(132,193,241)			ISL1	RGB(208,243,98)	UNKNOWN	FAM	NFQ-MGB
E2	Day 0	RGB(132,193,241)			OCT4	RGB(243,124,98)	UNKNOWN	FAM	NFQ-MGB
E3	Day 3	RGB(168,255,222)			ISL1	RGB(208,243,98)	UNKNOWN	FAM	NFQ-MGB
E4	Day 3	RGB(168,255,222)			OCT4	RGB(243,124,98)	UNKNOWN	FAM	NFQ-MGB
E5	Day 5	RGB(223,221,142)			ISL1	RGB(208,243,98)	UNKNOWN	FAM	NFQ-MGB
E6	Day 5	RGB(223,221,142)			OCT4	RGB(243,124,98)	UNKNOWN	FAM	NFQ-MGB
E7	Day 8	RGB(247,255,168)			ISL1	RGB(208,243,98)	UNKNOWN	FAM	NFQ-MGB
E8	Day 8	RGB(247,255,168)			OCT4	RGB(243,124,98)	UNKNOWN	FAM	NFQ-MGB
E9	Day 15	RGB(180,255,0)			ISL1	RGB(208,243,98)	UNKNOWN	FAM	NFQ-MGB
E10	Day 15	RGB(180,255,0)			OCT4	RGB(243,124,98)	UNKNOWN	FAM	NFQ-MGB
E11	Day21	RGB(255,204,153)			ISL1	RGB(208,243,98)	UNKNOWN	FAM	NFQ-MGB
E12	Day21	RGB(255,204,153)			OCT4	RGB(243,124,98)	UNKNOWN	FAM	NFQ-MGB
F1	Day 0	RGB(132,193,241)			ISL1	RGB(208,243,98)	UNKNOWN	FAM	NFQ-MGB
F2	Day 0	RGB(132,193,241)			OCT4	RGB(243,124,98)	UNKNOWN	FAM	NFQ-MGB
F3	Day 3	RGB(168,255,222)			ISL1	RGB(208,243,98)	UNKNOWN	FAM	NFQ-MGB
F4	Day 3	RGB(168,255,222)			OCT4	RGB(243,124,98)	UNKNOWN	FAM	NFQ-MGB
F5	Day 5	RGB(223,221,142)			ISL1	RGB(208,243,98)	UNKNOWN	FAM	NFQ-MGB
F6	Day 5	RGB(223,221,142)			OCT4	RGB(243,124,98)	UNKNOWN	FAM	NFQ-MGB
F7	Day 8	RGB(247,255,168)			ISL1	RGB(208,243,98)	UNKNOWN	FAM	NFQ-MGB
F8	Day 8	RGB(247,255,168)			OCT4	RGB(243,124,98)	UNKNOWN	FAM	NFQ-MGB
F9	Day 15	RGB(180,255,0)			ISL1	RGB(208,243,98)	UNKNOWN	FAM	NFQ-MGB
F10	Day 15	RGB(180,255,0)			OCT4	RGB(243,124,98)	UNKNOWN	FAM	NFQ-MGB
F11	Day21	RGB(255,204,153)			ISL1	RGB(208,243,98)	UNKNOWN	FAM	NFQ-MGB
F12	Day21	RGB(255,204,153)			OCT4	RGB(243,124,98)	UNKNOWN	FAM	NFQ-MGB
G1	Day 0	RGB(132,193,241)			Nkx2.5	RGB(244,165,230)	UNKNOWN	FAM	NFQ-MGB
G2	Day 0	RGB(132,193,241)			OCT4	RGB(243,124,98)	UNKNOWN	FAM	NFQ-MGB
G3	Day 3	RGB(168,255,222)			Nkx2.5	RGB(244,165,230)	UNKNOWN	FAM	NFQ-MGB
G4	Day 3	RGB(168,255,222)			OCT4	RGB(243,124,98)	UNKNOWN	FAM	NFQ-MGB
G5	Day 5	RGB(223,221,142)			Nkx2.5	RGB(244,165,230)	UNKNOWN	FAM	NFQ-MGB
G6	Day 5	RGB(223,221,142)			OCT4	RGB(243,124,98)	UNKNOWN	FAM	NFQ-MGB
G7	Day 8	RGB(247,255,168)			Nkx2.5	RGB(244,165,230)	UNKNOWN	FAM	NFQ-MGB
G8	Day 8	RGB(247,255,168)			OCT4	RGB(243,124,98)	UNKNOWN	FAM	NFQ-MGB
G9	Day 15	RGB(180,255,0)			Nkx2.5	RGB(244,165,230)	UNKNOWN	FAM	NFQ-MGB
G10	Day 15	RGB(180,255,0)			OCT4	RGB(243,124,98)	UNKNOWN	FAM	NFQ-MGB
G11	Day21	RGB(255,204,153)			Nkx2.5	RGB(244,165,230)	UNKNOWN	FAM	NFQ-MGB
G12	Day21	RGB(255,204,153)			OCT4	RGB(243,124,98)	UNKNOWN	FAM	NFQ-MGB
H1	Day 0	RGB(132,193,241)			Nkx2.5	RGB(244,165,230)	UNKNOWN	FAM	NFQ-MGB
H2
H3	Day 3	RGB(168,255,222)			Nkx2.5	RGB(244,165,230)	UNKNOWN	FAM	NFQ-MGB
H4
H5	Day 5	RGB(223,221,142)			Nkx2.5	RGB(244,165,230)	UNKNOWN	FAM	NFQ-MGB
H6
H7	Day 8	RGB(247,255,168)			Nkx2.5	RGB(244,165,230)	UNKNOWN	FAM	NFQ-MGB
H8
H9	Day 15	RGB(180,255,0)			Nkx2.5	RGB(244,165,230)	UNKNOWN	FAM	NFQ-MGB
H10
H11	Day21	RGB(255,204,153)			Nkx2.5	RGB(244,165,230)	UNKNOWN	FAM	NFQ-MGB
H12

## Sheet: Results
Block Type	96well
Chemistry	TAQMAN
Experiment File Name	D:\Applied Biosystems\StepOne Software v2.2.2\experiments\CM Differentiation\cardiac marker differniation time course 18May16 CT.eds
Experiment Run End Time	2016-03-18 15:46:10 PM PDT
Instrument Type	steponeplus
Passive Reference	ROX
Well	Sample Name	Target Name	Task	Reporter	Quencher	RQ	RQ Min	RQ Max	Cт	Cт Mean	Cт SD	ΔCт	ΔCт Mean	ΔCт SE	HK Control ΔCт Mean	HK Control ΔCт SE	ΔΔCт	Automatic Ct Threshold	Ct Threshold	Automatic Baseline	Baseline Start	Baseline End	Efficiency	Comments	HIGHSD	NOAMP	OUTLIERRG	EXPFAIL
A1	Day 0	GAPDH	UNKNOWN	FAM	NFQ-MGB				19.9736	19.829	0.171366							TRUE	0.230363	TRUE	3	14	1		N	N	N	N
A2	Day 0	Nkx2.5	UNKNOWN	FAM	NFQ-MGB				Undetermined	31.9588								TRUE	0.0310631	TRUE	3	39	1		N	Y	N	Y
A3	Day 3	GAPDH	UNKNOWN	FAM	NFQ-MGB				21.3029	21.2592	0.41766							TRUE	0.230363	TRUE	3	16	1		N	N	N	N
A4	Day 3	Nkx2.5	UNKNOWN	FAM	NFQ-MGB	12.4024	5.4654	28.1442	29.9646	29.7565	0.607854		8.49724	0.425803			-3.63255	TRUE	0.0310631	TRUE	3	28	1		Y	N	N	N
A5	Day 5	GAPDH	UNKNOWN	FAM	NFQ-MGB				23.4547	23.2001	0.257301							TRUE	0.230363	TRUE	3	18	1		N	N	N	N
A6	Day 5	Nkx2.5	UNKNOWN	FAM	NFQ-MGB	4409.38	2795.78	6954.28	23.0773	23.2235	0.319293		0.0234235	0.23675			-12.1064	TRUE	0.0310631	TRUE	3	21	1		N	N	N	N
A7	Day 8	GAPDH	UNKNOWN	FAM	NFQ-MGB				25.8992	25.9203	0.12355							TRUE	0.230363	TRUE	3	20	1		N	N	N	N
A8	Day 8	Nkx2.5	UNKNOWN	FAM	NFQ-MGB	177199	114627	273929	21.0446	20.615	0.37206		-5.30523	0.226343			-17.435	TRUE	0.0310631	TRUE	3	19	1		N	N	Y	N
A9	Day 15	GAPDH	UNKNOWN	FAM	NFQ-MGB				27.0406	27.6015	0.509378							TRUE	0.230363	TRUE	3	21	1		Y	N	N	N
A10	Day 15	Nkx2.5	UNKNOWN	FAM	NFQ-MGB	6352.36	2499.16	16146.4	26.3524	27.0982	0.66742		-0.503292	0.484739			-12.6331	TRUE	0.0310631	TRUE	3	24	1		Y	N	N	N
A11	Day21	GAPDH	UNKNOWN	FAM	NFQ-MGB				27.7169	28.5045	1.14057							TRUE	0.230363	TRUE	3	22	1		Y	N	N	N
A12	Day21	Nkx2.5	UNKNOWN	FAM	NFQ-MGB	3304.12	778.068	14031.2	28.5071	28.9443	0.626932		0.439734	0.751428			-11.6901	TRUE	0.0310631	TRUE	3	26	1		Y	N	N	N
B1	Day 0	GAPDH	UNKNOWN	FAM	NFQ-MGB				19.8738	19.829	0.171366							TRUE	0.230363	TRUE	3	14	1		N	N	N	N
B2	Day 0	cTnT	UNKNOWN	FAM	NFQ-MGB	1	0.120338	8.30994	28.7516	27.7968	1.35028		7.96773	0.959903			0	TRUE	0.0213935	TRUE	3	27	1		Y	N	N	N
B3	Day 3	GAPDH	UNKNOWN	FAM	NFQ-MGB				21.6534	21.2592	0.41766							TRUE	0.230363	TRUE	3	16	1		N	N	N	N
B4	Day 3	cTnT	UNKNOWN	FAM	NFQ-MGB	0.118822	3.95543e-06	3569.46	27.6324	32.3001	6.60117		11.0409	4.67396			3.07312	TRUE	0.0213935	TRUE	3	26	1		Y	N	N	N
B5	Day 5	GAPDH	UNKNOWN	FAM	NFQ-MGB				23.2055	23.2001	0.257301							TRUE	0.230363	TRUE	3	18	1		N	N	N	N
B6	Day 5	cTnT	UNKNOWN	FAM	NFQ-MGB	1459.11	963.694	2209.22	20.3761	20.657	0.270507		-2.54314	0.215544			-10.5109	TRUE	0.0213935	TRUE	3	19	1		N	N	N	N
B7	Day 8	GAPDH	UNKNOWN	FAM	NFQ-MGB				25.8086	25.9203	0.12355							TRUE	0.230363	TRUE	3	20	1		N	N	N	N
B8	Day 8	cTnT	UNKNOWN	FAM	NFQ-MGB	176083	98979.4	313250	16.2128	16.4621	0.503508		-9.45816	0.299324			-17.4259	TRUE	0.0213935	TRUE	3	14	1		Y	N	N	N
B9	Day 15	GAPDH	UNKNOWN	FAM	NFQ-MGB				28.0352	27.6015	0.509378							TRUE	0.230363	TRUE	3	22	1		Y	N	N	N
B10	Day 15	cTnT	UNKNOWN	FAM	NFQ-MGB	39551.5	20434.2	76554.3	20.651	20.2978	0.306268		-7.30371	0.343155			-15.2714	TRUE	0.0213935	TRUE	3	19	1		N	N	N	N
B11	Day21	GAPDH	UNKNOWN	FAM	NFQ-MGB				29.8125	28.5045	1.14057							TRUE	0.230363	TRUE	3	24	1		Y	N	N	N
B12	Day21	cTnT	UNKNOWN	FAM	NFQ-MGB	22630.6	5575.78	91851.6	21.6344	22.0063	0.537319		-6.49825	0.72792			-14.466	TRUE	0.0213935	TRUE	3	20	1		Y	N	N	N
C1	Day 0	GAPDH	UNKNOWN	FAM	NFQ-MGB				19.6397	19.829	0.171366							TRUE	0.230363	TRUE	3	14	1		N	N	N	N
C2	Day 0	cTnT	UNKNOWN	FAM	NFQ-MGB	1	0.120338	8.30994	26.842	27.7968	1.35028		7.96773	0.959903			0	TRUE	0.0213935	TRUE	3	25	1		Y	N	N	N
C3	Day 3	GAPDH	UNKNOWN	FAM	NFQ-MGB				20.8215	21.2592	0.41766							TRUE	0.230363	TRUE	3	15	1		N	N	N	N
C4	Day 3	cTnT	UNKNOWN	FAM	NFQ-MGB				Undetermined	32.3001	6.60117							TRUE	0.0213935	TRUE	3	39	1		N	Y	N	Y
C5	Day 5	GAPDH	UNKNOWN	FAM	NFQ-MGB				22.9402	23.2001	0.257301							TRUE	0.230363	TRUE	3	17	1		N	N	N	N
C6	Day 5	cTnT	UNKNOWN	FAM	NFQ-MGB	1459.11	963.694	2209.22	20.9157	20.657	0.270507		-2.54314	0.215544			-10.5109	TRUE	0.0213935	TRUE	3	19	1		N	N	N	N
C7	Day 8	GAPDH	UNKNOWN	FAM	NFQ-MGB				26.053	25.9203	0.12355							TRUE	0.230363	TRUE	3	21	1		N	N	N	N
C8	Day 8	cTnT	UNKNOWN	FAM	NFQ-MGB	176083	98979.4	313250	16.1319	16.4621	0.503508		-9.45816	0.299324			-17.4259	TRUE	0.0213935	TRUE	3	14	1		Y	N	N	N
C9	Day 15	GAPDH	UNKNOWN	FAM	NFQ-MGB				27.7288	27.6015	0.509378							TRUE	0.230363	TRUE	3	22	1		Y	N	N	N
C10	Day 15	cTnT	UNKNOWN	FAM	NFQ-MGB	39551.5	20434.2	76554.3	20.1368	20.2978	0.306268		-7.30371	0.343155			-15.2714	TRUE	0.0213935	TRUE	3	18	1		N	N	N	N
C11	Day21	GAPDH	UNKNOWN	FAM	NFQ-MGB				27.9841	28.5045	1.14057							TRUE	0.230363	TRUE	3	22	1		Y	N	N	N
C12	Day21	cTnT	UNKNOWN	FAM	NFQ-MGB	22630.6	5575.78	91851.6	22.6223	22.0063	0.537319		-6.49825	0.72792			-14.466	TRUE	0.0213935	TRUE	3	21	1		Y	N	N	N
D1	Day 0	ISL1	UNKNOWN	FAM	NFQ-MGB	1	0.438071	2.28274	30.2474	31.0603	0.722808		11.2313	0.428881			0	TRUE	0.0785403	TRUE	3	26	1		Y	N	N	N
D2	Day 0	cTnT	UNKNOWN	FAM	NFQ-MGB				Undetermined	27.7968	1.35028							TRUE	0.0213935	TRUE	3	39	1		N	Y	N	Y
D3	Day 3	ISL1	UNKNOWN	FAM	NFQ-MGB	113.425	57.3209	224.443	25.1608	25.6649	0.450382		4.40567	0.354628			-6.8256	TRUE	0.0785403	TRUE	3	21	1		N	N	N	N
D4	Day 3	cTnT	UNKNOWN	FAM	NFQ-MGB	0.118822	3.95543e-06	3569.46	36.9678	32.3001	6.60117		11.0409	4.67396			3.07312	TRUE	0.0213935	TRUE	3	35	1		Y	N	N	N
D5	Day 5	ISL1	UNKNOWN	FAM	NFQ-MGB	2430.52	1503.26	3929.73	23.0596	23.1843	0.347544		-0.015782	0.249661			-11.247	TRUE	0.0785403	TRUE	3	19	1		N	N	N	N
D6	Day 5	cTnT	UNKNOWN	FAM	NFQ-MGB	1459.11	963.694	2209.22	20.6792	20.657	0.270507		-2.54314	0.215544			-10.5109	TRUE	0.0213935	TRUE	3	19	1		N	N	N	N
D7	Day 8	ISL1	UNKNOWN	FAM	NFQ-MGB	7707.32	5741.02	10347.1	24.0369	24.2395	0.23453		-1.68075	0.153045			-12.912	TRUE	0.0785403	TRUE	3	20	1		N	N	N	N
D8	Day 8	cTnT	UNKNOWN	FAM	NFQ-MGB	176083	98979.4	313250	17.0416	16.4621	0.503508		-9.45816	0.299324			-17.4259	TRUE	0.0213935	TRUE	3	15	1		Y	N	N	N
D9	Day 15	ISL1	UNKNOWN	FAM	NFQ-MGB	1143.14	591.954	2207.55	28.8146	28.674	0.302248		1.07248	0.341965			-10.1588	TRUE	0.0785403	TRUE	3	25	1		N	N	N	N
D10	Day 15	cTnT	UNKNOWN	FAM	NFQ-MGB	39551.5	20434.2	76554.3	20.1056	20.2978	0.306268		-7.30371	0.343155			-15.2714	TRUE	0.0213935	TRUE	3	18	1		N	N	N	N
D11	Day21	ISL1	UNKNOWN	FAM	NFQ-MGB	530.564	39.5973	7109.03	29.975	30.6844	2.03826		2.17988	1.34851			-9.05138	TRUE	0.0785403	TRUE	3	26	1		Y	N	N	N
D12	Day21	cTnT	UNKNOWN	FAM	NFQ-MGB	22630.6	5575.78	91851.6	21.7621	22.0063	0.537319		-6.49825	0.72792			-14.466	TRUE	0.0213935	TRUE	3	20	1		Y	N	N	N
E1	Day 0	ISL1	UNKNOWN	FAM	NFQ-MGB	1	0.438071	2.28274	31.6307	31.0603	0.722808		11.2313	0.428881			0	TRUE	0.0785403	TRUE	3	27	1		Y	N	N	N
E2	Day 0	OCT4	UNKNOWN	FAM	NFQ-MGB	1	0.00284551	351.431	19.9669	23.0125	5.27307		3.18347	3.04602			0	TRUE	0.232664	TRUE	3	14	1		Y	N	N	N
E3	Day 3	ISL1	UNKNOWN	FAM	NFQ-MGB	113.425	57.3209	224.443	25.8062	25.6649	0.450382		4.40567	0.354628			-6.8256	TRUE	0.0785403	TRUE	3	22	1		N	N	N	N
E4	Day 3	OCT4	UNKNOWN	FAM	NFQ-MGB	0.931213	0.00131048	661.711	31.3491	24.5455	5.89476		3.28629	3.41187			0.102818	TRUE	0.232664	TRUE	3	25	1		Y	N	N	N
E5	Day 5	ISL1	UNKNOWN	FAM	NFQ-MGB	2430.52	1503.26	3929.73	23.577	23.1843	0.347544		-0.015782	0.249661			-11.247	TRUE	0.0785403	TRUE	3	20	1		N	N	N	N
E6	Day 5	OCT4	UNKNOWN	FAM	NFQ-MGB	9.8735	6.01713	16.2014	23.4099	23.08	0.363957		-0.120092	0.257338			-3.30356	TRUE	0.232664	TRUE	3	17	1		N	N	N	N
E7	Day 8	ISL1	UNKNOWN	FAM	NFQ-MGB	7707.32	5741.02	10347.1	24.1852	24.2395	0.23453		-1.68075	0.153045			-12.912	TRUE	0.0785403	TRUE	3	20	1		N	N	N	N
E8	Day 8	OCT4	UNKNOWN	FAM	NFQ-MGB	9.54601	6.03256	15.1057	25.4887	25.8488	0.39415		-0.0714283	0.23848			-3.2549	TRUE	0.232664	TRUE	3	20	1		N	N	N	N
E9	Day 15	ISL1	UNKNOWN	FAM	NFQ-MGB	1143.14	591.954	2207.55	28.8803	28.674	0.302248		1.07248	0.341965			-10.1588	TRUE	0.0785403	TRUE	3	25	1		N	N	N	N
E10	Day 15	OCT4	UNKNOWN	FAM	NFQ-MGB	8.10744	3.76037	17.4798	27.2707	27.7657	0.467578		0.164223	0.399206			-3.01925	TRUE	0.232664	TRUE	3	22	1		N	N	N	N
E11	Day21	ISL1	UNKNOWN	FAM	NFQ-MGB	530.564	39.5973	7109.03	32.9826	30.6844	2.03826		2.17988	1.34851			-9.05138	TRUE	0.0785403	TRUE	3	29	1		Y	N	N	N
E12	Day21	OCT4	UNKNOWN	FAM	NFQ-MGB	7.30508	1.00764	52.9597	27.715	28.8191	1.37032		0.314569	1.02935			-2.8689	TRUE	0.232664	TRUE	3	22	1		Y	N	N	N
F1	Day 0	ISL1	UNKNOWN	FAM	NFQ-MGB	1	0.438071	2.28274	31.3027	31.0603	0.722808		11.2313	0.428881			0	TRUE	0.0785403	TRUE	3	27	1		Y	N	N	N
F2	Day 0	OCT4	UNKNOWN	FAM	NFQ-MGB	1	0.00284551	351.431	19.9693	23.0125	5.27307		3.18347	3.04602			0	TRUE	0.232664	TRUE	3	14	1		Y	N	N	N
F3	Day 3	ISL1	UNKNOWN	FAM	NFQ-MGB	113.425	57.3209	224.443	26.0277	25.6649	0.450382		4.40567	0.354628			-6.8256	TRUE	0.0785403	TRUE	3	22	1		N	N	N	N
F4	Day 3	OCT4	UNKNOWN	FAM	NFQ-MGB	0.931213	0.00131048	661.711	21.3215	24.5455	5.89476		3.28629	3.41187			0.102818	TRUE	0.232664	TRUE	3	16	1		Y	N	N	N
F5	Day 5	ISL1	UNKNOWN	FAM	NFQ-MGB	2430.52	1503.26	3929.73	22.9164	23.1843	0.347544		-0.015782	0.249661			-11.247	TRUE	0.0785403	TRUE	3	19	1		N	N	N	N
F6	Day 5	OCT4	UNKNOWN	FAM	NFQ-MGB	9.8735	6.01713	16.2014	23.1406	23.08	0.363957		-0.120092	0.257338			-3.30356	TRUE	0.232664	TRUE	3	17	1		N	N	N	N
F7	Day 8	ISL1	UNKNOWN	FAM	NFQ-MGB	7707.32	5741.02	10347.1	24.4965	24.2395	0.23453		-1.68075	0.153045			-12.912	TRUE	0.0785403	TRUE	3	21	1		N	N	N	N
F8	Day 8	OCT4	UNKNOWN	FAM	NFQ-MGB	9.54601	6.03256	15.1057	25.7879	25.8488	0.39415		-0.0714283	0.23848			-3.2549	TRUE	0.232664	TRUE	3	20	1		N	N	N	N
F9	Day 15	ISL1	UNKNOWN	FAM	NFQ-MGB	1143.14	591.954	2207.55	28.327	28.674	0.302248		1.07248	0.341965			-10.1588	TRUE	0.0785403	TRUE	3	24	1		N	N	N	N
F10	Day 15	OCT4	UNKNOWN	FAM	NFQ-MGB	8.10744	3.76037	17.4798	28.1999	27.7657	0.467578		0.164223	0.399206			-3.01925	TRUE	0.232664	TRUE	3	23	1		N	N	N	N
F11	Day21	ISL1	UNKNOWN	FAM	NFQ-MGB	530.564	39.5973	7109.03	29.0956	30.6844	2.03826		2.17988	1.34851			-9.05138	TRUE	0.0785403	TRUE	3	25	1		Y	N	N	N
F12	Day21	OCT4	UNKNOWN	FAM	NFQ-MGB	7.30508	1.00764	52.9597	30.3527	28.8191	1.37032		0.314569	1.02935			-2.8689	TRUE	0.232664	TRUE	3	25	1		Y	N	N	N
G1	Day 0	Nkx2.5	UNKNOWN	FAM	NFQ-MGB	1			31.9588	31.9588			12.1298				0	TRUE	0.0310631	TRUE	3	30	1		N	N	N	N
G2	Day 0	OCT4	UNKNOWN	FAM	NFQ-MGB	1	0.00284551	351.431	29.1013	23.0125	5.27307		3.18347	3.04602			0	TRUE	0.232664	TRUE	3	23	1		Y	N	Y	N
G3	Day 3	Nkx2.5	UNKNOWN	FAM	NFQ-MGB	12.4024	5.4654	28.1442	29.0719	29.7565	0.607854		8.49724	0.425803			-3.63255	TRUE	0.0310631	TRUE	3	27	1		Y	N	N	N
G4	Day 3	OCT4	UNKNOWN	FAM	NFQ-MGB	0.931213	0.00131048	661.711	20.966	24.5455	5.89476		3.28629	3.41187			0.102818	TRUE	0.232664	TRUE	3	15	1		Y	N	N	N
G5	Day 5	Nkx2.5	UNKNOWN	FAM	NFQ-MGB	4409.38	2795.78	6954.28	23.0036	23.2235	0.319293		0.0234235	0.23675			-12.1064	TRUE	0.0310631	TRUE	3	21	1		N	N	N	N
G6	Day 5	OCT4	UNKNOWN	FAM	NFQ-MGB	9.8735	6.01713	16.2014	22.6896	23.08	0.363957		-0.120092	0.257338			-3.30356	TRUE	0.232664	TRUE	3	17	1		N	N	N	N
G7	Day 8	Nkx2.5	UNKNOWN	FAM	NFQ-MGB	177199	114627	273929	20.4084	20.615	0.37206		-5.30523	0.226343			-17.435	TRUE	0.0310631	TRUE	3	18	1		N	N	N	N
G8	Day 8	OCT4	UNKNOWN	FAM	NFQ-MGB	9.54601	6.03256	15.1057	26.2699	25.8488	0.39415		-0.0714283	0.23848			-3.2549	TRUE	0.232664	TRUE	3	21	1		N	N	N	N
G9	Day 15	Nkx2.5	UNKNOWN	FAM	NFQ-MGB	6352.36	2499.16	16146.4	27.3028	27.0982	0.66742		-0.503292	0.484739			-12.6331	TRUE	0.0310631	TRUE	3	25	1		Y	N	N	N
G10	Day 15	OCT4	UNKNOWN	FAM	NFQ-MGB	8.10744	3.76037	17.4798	27.8266	27.7657	0.467578		0.164223	0.399206			-3.01925	TRUE	0.232664	TRUE	3	22	1		N	N	N	N
G11	Day21	Nkx2.5	UNKNOWN	FAM	NFQ-MGB	3304.12	778.068	14031.2	28.6632	28.9443	0.626932		0.439734	0.751428			-11.6901	TRUE	0.0310631	TRUE	3	26	1		Y	N	N	N
G12	Day21	OCT4	UNKNOWN	FAM	NFQ-MGB	7.30508	1.00764	52.9597	28.3895	28.8191	1.37032		0.314569	1.02935			-2.8689	TRUE	0.232664	TRUE	3	23	1		Y	N	N	N
H1	Day 0	Nkx2.5	UNKNOWN	FAM	NFQ-MGB				Undetermined	31.9588								TRUE	0.0310631	TRUE	3	39	1		N	Y	N	Y
H3	Day 3	Nkx2.5	UNKNOWN	FAM	NFQ-MGB	12.4024	5.4654	28.1442	30.2329	29.7565	0.607854		8.49724	0.425803			-3.63255	TRUE	0.0310631	TRUE	3	28	1		Y	N	N	N
H5	Day 5	Nkx2.5	UNKNOWN	FAM	NFQ-MGB	4409.38	2795.78	6954.28	23.5898	23.2235	0.319293		0.0234235	0.23675			-12.1064	TRUE	0.0310631	TRUE	3	21	1		N	N	N	N
H7	Day 8	Nkx2.5	UNKNOWN	FAM	NFQ-MGB	177199	114627	273929	20.3922	20.615	0.37206		-5.30523	0.226343			-17.435	TRUE	0.0310631	TRUE	3	18	1		N	N	N	N
H9	Day 15	Nkx2.5	UNKNOWN	FAM	NFQ-MGB	6352.36	2499.16	16146.4	27.6394	27.0982	0.66742		-0.503292	0.484739			-12.6331	TRUE	0.0310631	TRUE	3	25	1		Y	N	N	N
H11	Day21	Nkx2.5	UNKNOWN	FAM	NFQ-MGB	3304.12	778.068	14031.2	29.6625	28.9443	0.626932		0.439734	0.751428			-11.6901	TRUE	0.0310631	TRUE	3	27	1		Y	N	N	N
Analysis Type	Singleplex
Endogenous Control	GAPDH
RQ Min/Max Confidence Level	95.0
Reference Sample	Day 0

## Sheet: Raw Data
Block Type	96well
Chemistry	TAQMAN
Experiment File Name	D:\Applied Biosystems\StepOne Software v2.2.2\experiments\CM Differentiation\cardiac marker differniation time course 18May16 CT.eds
Experiment Run End Time	2016-03-18 15:46:10 PM PDT
Instrument Type	steponeplus
Passive Reference	ROX
Well	Cycle	BLUE	GREEN	YELLOW	RED
A1	1	79259	37525	33438	64043
A2	1	116327	55969	40355	65093
A3	1	143934	67462	45997	70165
A4	1	90453	43114	37477	71431
A5	1	139946	65551	45555	71221
A6	1	93659	44612	36594	67211
A7	1	151156	70768	50410	80959
A8	1	103778	49272	39282	69666
A9	1	148074	68848	46581	69672
A10	1	104762	49661	36584	60343
A11	1	137349	63482	43512	66074
A12	1	104596	48829	35089	55745
B1	1	136024	63574	43085	64928
B2	1	82346	38834	35549	69770
B3	1	140183	65494	44640	68827
B4	1	82457	38428	34331	66669
B5	1	141852	66189	44884	68383
B6	1	70535	33094	31568	63754
B7	1	146097	67734	46528	72187
B8	1	77711	36219	33232	65219
B9	1	135402	62231	43171	67224
B10	1	74411	34583	32459	64298
B11	1	146306	67158	44839	66464
B12	1	206199	95541	56437	70725
C1	1	138140	64246	44805	70258
C2	1	74570	34582	31936	63835
C3	1	142209	65758	45226	70071
C4	1	118864	55526	40405	67240
C5	1	157081	72465	50617	80298
C6	1	54118	25143	26856	58034
C7	1	159362	74007	49093	72905
C8	1	84582	39029	33865	64269
C9	1	151394	69459	46406	69027
C10	1	62116	28634	28701	59668
C11	1	151208	68869	45875	68057
C12	1	64879	29922	29271	59704
D1	1	152985	72397	46071	64711
D2	1	73274	34655	31760	62712
D3	1	84916	39670	31893	57519
D4	1	195424	92188	56819	78218
D5	1	93035	43760	34854	62298
D6	1	97197	48764	40758	68957
D7	1	86005	40311	35278	67184
D8	1	65993	30684	30727	63457
D9	1	78370	36386	31395	58867
D10	1	96135	44425	36385	66074
D11	1	77082	35817	31058	58554
D12	1	56489	26170	28437	61412
E1	1	98195	46676	37354	66430
E2	1	86188	40493	34280	64213
E3	1	81815	38770	33376	63119
E4	1	146492	68895	46896	71193
E5	1	103887	48896	38262	66770
E6	1	133415	62025	42347	65939
E7	1	100631	47194	40456	76024
E8	1	136591	63065	42876	65642
E9	1	82637	38612	35473	69244
E10	1	125699	58126	40882	64805
E11	1	73223	33959	30079	57839
E12	1	141290	65513	44235	66008
F1	1	106523	50728	38743	66792
F2	1	129962	60877	43523	70274
F3	1	95562	45498	35727	62990
F4	1	146827	68764	45826	68582
F5	1	78523	37075	34242	67609
F6	1	130026	60561	42915	68745
F7	1	99375	46589	38347	70639
F8	1	143164	66327	45577	70665
F9	1	100848	46739	37203	66204
F10	1	143039	66773	45905	69483
F11	1	97828	45492	36404	64509
F12	1	125155	57593	41460	66756
G1	1	126950	60539	42822	67632
G2	1	144368	67915	46561	72020
G3	1	125106	60092	43641	70609
G4	1	147731	69635	46957	71144
G5	1	113096	54068	40848	68906
G6	1	172622	81141	50965	70942
G7	1	150736	71587	48776	73769
G8	1	139058	64368	45030	70949
G9	1	129055	60485	42362	66683
G10	1	137329	63293	43865	68466
G11	1	105362	49445	37917	64575
G12	1	153213	70799	47574	70252
H1	1	122814	59666	43021	68888
H2	1	387	532	906	1108
H3	1	105300	50851	39846	68952
H4	1	389	535	855	1046
H5	1	108573	52069	38328	63047
H6	1	2041	1638	3573	6295
H7	1	106622	51170	39277	66794
H8	1	2335	1829	1882	1974
H9	1	98060	46544	36047	61858
H10	1	-1036	-512	37	193
H11	1	102045	49324	40162	69881
H12	1	1195	1229	1751	2333
A1	2	79386	37571	33436	64033
A2	2	117800	56549	40708	65619
A3	2	145125	67965	46285	70590
A4	2	91363	43529	37806	72020
A5	2	141464	66193	45950	71796
A6	2	94487	44948	36831	67625
A7	2	152558	71350	50761	81439
A8	2	105041	49787	39636	70324
A9	2	149461	69425	46950	70268
A10	2	105654	49971	36773	60651
A11	2	138118	63751	43657	66253
A12	2	105443	49168	35322	56119
B1	2	137103	64025	43343	65302
B2	2	82978	39192	35699	69848
B3	2	140833	65814	44832	68937
B4	2	82966	38730	34512	66897
B5	2	142570	66521	45060	68603
B6	2	71106	33375	31766	64096
B7	2	146347	67865	46559	72192
B8	2	78299	36509	33397	65463
B9	2	135680	62395	43244	67289
B10	2	74879	34825	32632	64569
B11	2	146188	67108	44792	66372
B12	2	207488	96062	56736	71143
C1	2	139641	64881	45185	70826
C2	2	74835	34744	32061	64009
C3	2	142884	66096	45395	70198
C4	2	119489	55856	40625	67617
C5	2	159092	73457	51185	80960
C6	2	54379	25281	26940	58135
C7	2	160383	74399	49295	73174
C8	2	85019	39294	33981	64362
C9	2	151821	69644	46460	69044
C10	2	62297	28758	28761	59821
C11	2	152144	69265	46054	68261
C12	2	65848	30380	29651	60430
D1	2	154386	73004	46427	65209
D2	2	73860	34931	31965	62998
D3	2	84918	39715	31911	57525
D4	2	195913	92441	56939	78379
D5	2	93714	44090	35048	62555
D6	2	97918	49069	40964	69175
D7	2	86070	40337	35267	67098
D8	2	66412	30886	30849	63622
D9	2	78783	36607	31516	59114
D10	2	96530	44620	36506	66187
D11	2	77519	36086	31237	58811
D12	2	57602	26694	28839	62105
E1	2	99555	47352	37775	67147
E2	2	86288	40521	34281	64136
E3	2	82509	39114	33695	63735
E4	2	147358	69302	47106	71535
E5	2	104171	49039	38383	67044
E6	2	135313	62936	42890	66590
E7	2	100665	47223	40364	75761
E8	2	137101	63303	42998	65815
E9	2	83274	38933	35650	69487
E10	2	127048	58720	41261	65318
E11	2	73428	34091	30171	58001
E12	2	142598	66033	44522	66393
F1	2	108014	51348	39158	67423
F2	2	129705	60729	43423	70093
F3	2	95816	45597	35786	63065
F4	2	147529	69076	45975	68727
F5	2	79018	37302	34296	67593
F6	2	131595	61313	43409	69457
F7	2	99981	46885	38528	70859
F8	2	144961	67176	46029	71076
F9	2	101237	46937	37336	66412
F10	2	144080	67249	46228	69926
F11	2	97725	45436	36369	64387
F12	2	125542	57742	41510	66838
G1	2	128058	61035	43087	68043
G2	2	145192	68376	46783	72176
G3	2	125533	60267	43649	70448
G4	2	147565	69541	46833	70966
G5	2	113344	54208	40963	69132
G6	2	173556	81599	51281	71312
G7	2	151253	71820	48928	73960
G8	2	139513	64548	45153	71157
G9	2	128723	60379	42318	66716
G10	2	138804	63989	44257	68894
G11	2	105397	49505	37948	64600
G12	2	154233	71227	47842	70671
H1	2	123253	59777	43063	68909
H2	2	339	503	895	1086
H3	2	106293	51226	40058	69291
H4	2	376	518	844	1034
H5	2	110113	52712	38748	63746
H6	2	2001	1611	3564	6325
H7	2	108341	51919	39807	67659
H8	2	2317	1793	1853	1965
H9	2	99176	47008	36377	62403
H10	2	-1090	-542	12	189
H11	2	103445	49916	40589	70529
H12	2	1145	1211	1720	2326
A1	3	79802	37732	33551	64231
A2	3	118478	56808	40855	65889
A3	3	145658	68157	46380	70719
A4	3	91305	43506	37781	72018
A5	3	141900	66365	46055	71908
A6	3	94588	45006	36861	67654
A7	3	152775	71416	50825	81539
A8	3	105330	49889	39752	70439
A9	3	149780	69545	47004	70357
A10	3	106128	50140	36915	60876
A11	3	138709	63949	43786	66422
A12	3	105744	49292	35421	56296
B1	3	137717	64232	43475	65506
B2	3	83301	39320	35730	69844
B3	3	140225	65490	44585	68604
B4	3	83027	38743	34454	66721
B5	3	142589	66496	45019	68630
B6	3	71270	33439	31792	64192
B7	3	146282	67821	46520	72090
B8	3	78434	36536	33400	65455
B9	3	134962	62026	42993	66964
B10	3	75162	34965	32710	64719
B11	3	146391	67215	44859	66453
B12	3	208571	96443	56942	71404
C1	3	139567	64834	45172	70777
C2	3	75167	34883	32154	64174
C3	3	143810	66499	45616	70432
C4	3	120285	56216	40897	67994
C5	3	159053	73387	51037	80563
C6	3	54532	25350	26981	58229
C7	3	160761	74501	49368	73256
C8	3	85217	39379	34012	64417
C9	3	152452	69858	46553	69179
C10	3	62572	28867	28851	60009
C11	3	152655	69495	46142	68405
C12	3	66195	30527	29785	60656
D1	3	154323	73014	46400	65193
D2	3	74175	35104	32066	63206
D3	3	85567	40014	32137	57950
D4	3	196803	92845	57190	78663
D5	3	93528	43952	34878	62179
D6	3	98038	49063	40947	69239
D7	3	86358	40435	35351	67225
D8	3	66509	30937	30842	63626
D9	3	79146	36745	31643	59357
D10	3	97028	44850	36651	66377
D11	3	77766	36182	31320	59017
D12	3	58065	26902	29017	62395
E1	3	99631	47328	37794	67196
E2	3	86957	40807	34486	64518
E3	3	82193	38948	33522	63372
E4	3	147640	69405	47156	71561
E5	3	104070	48971	38319	66944
E6	3	136371	63387	43101	66749
E7	3	101163	47437	40440	75754
E8	3	137318	63386	43076	65971
E9	3	83729	39155	35776	69618
E10	3	127113	58734	41207	65214
E11	3	73347	34052	30150	57962
E12	3	144185	66691	44944	67011
F1	3	108368	51454	39279	67635
F2	3	130637	61152	43658	70424
F3	3	95980	45628	35801	63081
F4	3	148275	69348	46083	68771
F5	3	79291	37451	34372	67627
F6	3	131756	61354	43378	69382
F7	3	100130	46938	38566	70978
F8	3	145340	67330	46083	71107
F9	3	101391	46991	37395	66518
F10	3	144729	67604	46404	70125
F11	3	97521	45349	36288	64290
F12	3	126785	58264	41853	67337
G1	3	128417	61155	43187	68137
G2	3	146266	68886	47025	72478
G3	3	126644	60819	44019	71003
G4	3	148161	69790	46988	71134
G5	3	113614	54321	41016	69298
G6	3	173645	81670	51310	71395
G7	3	151698	72006	49055	74186
G8	3	139864	64694	45242	71287
G9	3	128564	60249	42256	66613
G10	3	138758	63961	44218	68877
G11	3	105195	49390	37907	64625
G12	3	155038	71513	48019	70908
H1	3	123739	59919	43154	69119
H2	3	330	518	883	1098
H3	3	106969	51530	40281	69736
H4	3	369	507	853	1029
H5	3	110481	52854	38829	63823
H6	3	1984	1599	3545	6316
H7	3	108631	52054	39882	67827
H8	3	2297	1802	1879	1965
H9	3	99570	47173	36483	62679
H10	3	-1098	-535	21	226
H11	3	104620	50446	40951	71147
H12	3	1145	1203	1730	2326
A1	4	79921	37769	33575	64264
A2	4	118962	57021	40996	66136
A3	4	145802	68187	46397	70752
A4	4	91449	43574	37831	72153
A5	4	141946	66320	45999	71815
A6	4	94551	44990	36826	67628
A7	4	152711	71374	50793	81471
A8	4	105305	49872	39724	70425
A9	4	149830	69561	47016	70364
A10	4	106148	50116	36911	60893
A11	4	138599	63913	43724	66302
A12	4	106066	49411	35499	56407
B1	4	137830	64250	43447	65445
B2	4	83711	39544	35872	70090
B3	4	141068	65873	44807	68972
B4	4	83683	39073	34712	67195
B5	4	143123	66683	45147	68780
B6	4	71299	33452	31817	64301
B7	4	146767	68021	46628	72291
B8	4	78508	36553	33406	65536
B9	4	135489	62339	43226	67294
B10	4	75079	34923	32631	64575
B11	4	146586	67267	44876	66516
B12	4	208828	96487	56974	71453
C1	4	139235	64651	44979	70530
C2	4	75104	34861	32085	64058
C3	4	144488	66789	45781	70633
C4	4	120276	56170	40845	67849
C5	4	159881	73743	51181	80727
C6	4	54706	25401	27021	58309
C7	4	161048	74670	49442	73431
C8	4	85361	39452	34046	64449
C9	4	152417	69817	46494	69104
C10	4	62564	28868	28842	59914
C11	4	153726	69981	46445	68792
C12	4	66313	30564	29803	60702
D1	4	154152	72882	46320	65123
D2	4	74164	35068	32026	63170
D3	4	84924	39673	31840	57496
D4	4	196382	92663	57046	78516
D5	4	94436	44390	35169	62592
D6	4	98026	49027	40879	69161
D7	4	86533	40518	35392	67341
D8	4	66630	31000	30852	63600
D9	4	79036	36703	31593	59263
D10	4	97555	45105	36793	66683
D11	4	78103	36350	31439	59268
D12	4	58083	26919	28964	62294
E1	4	99717	47347	37807	67261
E2	4	86807	40730	34397	64350
E3	4	82928	39327	33801	63959
E4	4	147524	69348	47109	71498
E5	4	104010	48910	38278	66910
E6	4	136829	63547	43117	66723
E7	4	101435	47553	40464	75698
E8	4	137671	63559	43164	66062
E9	4	83872	39195	35770	69539
E10	4	127524	58900	41308	65344
E11	4	73402	34072	30176	58072
E12	4	144519	66824	44999	67106
F1	4	108656	51616	39353	67814
F2	4	130288	60950	43483	70131
F3	4	96310	45752	35891	63258
F4	4	149797	70055	46491	69311
F5	4	79434	37493	34357	67629
F6	4	132090	61512	43448	69498
F7	4	100434	47069	38624	71056
F8	4	145654	67456	46102	71136
F9	4	101554	47076	37437	66587
F10	4	145234	67798	46488	70234
F11	4	97432	45298	36234	64244
F12	4	127140	58402	41936	67483
G1	4	128510	61178	43191	68134
G2	4	146704	69043	47076	72500
G3	4	126185	60511	43740	70512
G4	4	147890	69603	46827	70834
G5	4	113611	54267	41021	69267
G6	4	173853	81737	51316	71438
G7	4	151782	71995	49066	74254
G8	4	140195	64864	45308	71368
G9	4	128239	60119	42123	66422
G10	4	139281	64189	44364	69137
G11	4	105383	49445	37922	64693
G12	4	155359	71611	48022	70895
H1	4	123763	59900	43167	69104
H2	4	313	484	883	1096
H3	4	106910	51477	40192	69548
H4	4	353	509	842	1031
H5	4	110537	52851	38786	63814
H6	4	2003	1619	3569	6349
H7	4	108562	51985	39820	67733
H8	4	2287	1803	1865	1939
H9	4	99627	47218	36506	62681
H10	4	-1112	-541	39	203
H11	4	104960	50573	41051	71302
H12	4	1118	1211	1712	2317
A1	5	80090	37809	33586	64286
A2	5	118800	56902	40900	66009
A3	5	145898	68216	46408	70728
A4	5	91018	43340	37622	71834
A5	5	141912	66314	45967	71770
A6	5	94501	44911	36768	67541
A7	5	152651	71328	50754	81482
A8	5	105231	49822	39660	70375
A9	5	150212	69724	47120	70566
A10	5	106169	50093	36868	60848
A11	5	138789	63936	43697	66305
A12	5	106138	49406	35478	56412
B1	5	137985	64314	43484	65479
B2	5	83667	39507	35809	69874
B3	5	141181	65891	44797	68932
B4	5	82946	38675	34307	66494
B5	5	143365	66779	45198	68808
B6	5	71341	33438	31818	64284
B7	5	146900	68062	46616	72313
B8	5	78819	36730	33547	65837
B9	5	136143	62562	43333	67474
B10	5	75395	35041	32753	64796
B11	5	146620	67268	44842	66470
B12	5	208923	96475	56947	71435
C1	5	139632	64859	45102	70736
C2	5	75330	34960	32176	64284
C3	5	144640	66855	45757	70545
C4	5	121424	56724	41221	68513
C5	5	160517	74056	51332	80894
C6	5	54813	25469	27052	58380
C7	5	161267	74742	49494	73477
C8	5	85504	39491	34084	64529
C9	5	152203	69694	46389	68992
C10	5	62686	28914	28872	60013
C11	5	153270	69748	46249	68462
C12	5	66376	30572	29800	60701
D1	5	154439	73014	46395	65222
D2	5	74488	35214	32146	63359
D3	5	84950	39657	31838	57477
D4	5	197639	93157	57345	78859
D5	5	94582	44441	35160	62593
D6	5	98162	49066	40893	69265
D7	5	86580	40508	35368	67279
D8	5	66782	31058	30893	63697
D9	5	78762	36488	31393	58913
D10	5	97524	45043	36715	66519
D11	5	77829	36174	31313	59071
D12	5	58236	26970	29012	62337
E1	5	99525	47266	37736	67133
E2	5	87369	40966	34560	64611
E3	5	83036	39357	33825	64004
E4	5	147554	69268	47035	71325
E5	5	104151	48962	38301	66972
E6	5	137271	63741	43197	66738
E7	5	101723	47680	40490	75719
E8	5	138017	63665	43233	66207
E9	5	83726	39103	35624	69265
E10	5	127655	58937	41308	65357
E11	5	73325	34033	30132	58027
E12	5	144908	66981	45070	67197
F1	5	108476	51521	39278	67698
F2	5	130455	60995	43528	70160
F3	5	96392	45798	35886	63278
F4	5	148858	69549	46086	68681
F5	5	79525	37559	34335	67602
F6	5	132450	61648	43550	69650
F7	5	100450	47057	38607	70993
F8	5	146433	67817	46343	71521
F9	5	101564	47070	37434	66565
F10	5	145937	68118	46686	70489
F11	5	97395	45243	36206	64257
F12	5	127091	58384	41900	67430
G1	5	128456	61173	43117	68096
G2	5	147673	69489	47326	72797
G3	5	126488	60645	43774	70575
G4	5	148729	69996	47066	71241
G5	5	113905	54403	41116	69454
G6	5	174260	81874	51405	71553
G7	5	151822	71985	49024	74195
G8	5	140472	64983	45379	71527
G9	5	128566	60208	42174	66499
G10	5	139351	64199	44364	69130
G11	5	105283	49381	37877	64641
G12	5	155627	71671	48039	70897
H1	5	123776	59855	43078	69010
H2	5	287	482	863	1062
H3	5	106907	51441	40186	69542
H4	5	370	503	847	1044
H5	5	110489	52831	38747	63779
H6	5	2044	1619	3577	6335
H7	5	108604	52007	39824	67779
H8	5	2267	1782	1854	1936
H9	5	99704	47234	36527	62745
H10	5	-1124	-548	-2	209
H11	5	105069	50599	41040	71337
H12	5	1107	1190	1710	2327
A1	6	80156	37839	33570	64214
A2	6	118932	56958	40932	66071
A3	6	145997	68246	46383	70724
A4	6	91206	43433	37715	71954
A5	6	142231	66409	46016	71831
A6	6	94568	44916	36788	67563
A7	6	152702	71367	50723	81488
A8	6	105155	49776	39627	70334
A9	6	150476	69840	47180	70699
A10	6	106219	50096	36860	60851
A11	6	138677	63888	43659	66251
A12	6	106004	49301	35425	56326
B1	6	138204	64379	43501	65550
B2	6	83924	39604	35827	69956
B3	6	141142	65821	44722	68834
B4	6	83678	39033	34628	67023
B5	6	144409	67269	45526	69353
B6	6	71356	33437	31802	64283
B7	6	147241	68194	46706	72424
B8	6	78882	36719	33560	65860
B9	6	136218	62576	43326	67417
B10	6	75702	35182	32823	64991
B11	6	146583	67219	44784	66431
B12	6	208854	96423	56899	71427
C1	6	139807	64904	45131	70767
C2	6	75345	34946	32134	64203
C3	6	144949	66992	45821	70612
C4	6	120903	56455	41010	68134
C5	6	160849	74115	51317	80772
C6	6	54998	25536	27110	58535
C7	6	161918	75036	49664	73738
C8	6	85532	39522	34072	64523
C9	6	152671	69904	46500	69120
C10	6	62808	28976	28901	60112
C11	6	153823	69927	46368	68637
C12	6	66459	30606	29794	60766
D1	6	154531	73054	46421	65243
D2	6	74443	35181	32088	63289
D3	6	85550	39958	32045	57829
D4	6	196920	92842	57135	78645
D5	6	94789	44523	35224	62666
D6	6	98090	48999	40839	69202
D7	6	86755	40615	35442	67431
D8	6	66798	31054	30861	63609
D9	6	78958	36568	31453	59071
D10	6	97600	45067	36689	66489
D11	6	78025	36271	31357	59175
D12	6	58280	26989	28984	62272
E1	6	99723	47334	37764	67207
E2	6	87824	41131	34649	64784
E3	6	83037	39310	33786	63858
E4	6	148002	69507	47167	71538
E5	6	103783	48771	38169	66764
E6	6	137733	63916	43239	66765
E7	6	101827	47726	40474	75675
E8	6	138572	63916	43386	66437
E9	6	83860	39163	35663	69300
E10	6	128313	59240	41504	65638
E11	6	73514	34123	30224	58164
E12	6	144767	66860	44944	67009
F1	6	108533	51514	39263	67705
F2	6	131011	61231	43644	70304
F3	6	96590	45836	35911	63306
F4	6	150140	70140	46462	69202
F5	6	80253	37904	34671	68223
F6	6	132407	61609	43481	69579
F7	6	100546	47090	38616	71059
F8	6	146252	67711	46216	71302
F9	6	101715	47117	37441	66641
F10	6	146540	68374	46840	70665
F11	6	97620	45329	36256	64390
F12	6	127178	58400	41882	67405
G1	6	128361	61086	43079	68054
G2	6	148314	69774	47456	72953
G3	6	127415	61045	44047	70995
G4	6	148369	69766	46886	70913
G5	6	113975	54376	41064	69405
G6	6	174381	81906	51384	71527
G7	6	151972	72013	49063	74235
G8	6	140599	65003	45359	71498
G9	6	128609	60189	42158	66502
G10	6	139751	64352	44447	69231
G11	6	105222	49305	37823	64544
G12	6	155723	71674	48015	70843
H1	6	123871	59870	43059	68976
H2	6	304	490	871	1090
H3	6	107024	51495	40213	69624
H4	6	358	504	831	1049
H5	6	110424	52760	38686	63646
H6	6	2005	1605	3592	6337
H7	6	108722	52056	39846	67847
H8	6	2254	1780	1844	1940
H9	6	99658	47190	36481	62682
H10	6	-1113	-545	3	197
H11	6	105194	50672	41096	71421
H12	6	1111	1185	1694	2322
A1	7	80276	37884	33548	64179
A2	7	118649	56846	40829	65937
A3	7	145862	68179	46336	70648
A4	7	90918	43283	37583	71763
A5	7	142033	66329	45947	71719
A6	7	94448	44856	36731	67505
A7	7	152678	71329	50707	81477
A8	7	105072	49738	39576	70277
A9	7	150731	69947	47250	70788
A10	7	106053	50042	36795	60783
A11	7	138591	63848	43647	66213
A12	7	106250	49387	35451	56404
B1	7	138271	64415	43505	65540
B2	7	83816	39552	35723	69747
B3	7	141241	65843	44715	68849
B4	7	83165	38750	34314	66427
B5	7	143818	66967	45293	68997
B6	7	71411	33481	31816	64334
B7	7	147136	68138	46648	72358
B8	7	78911	36731	33524	65880
B9	7	136516	62710	43361	67484
B10	7	75676	35169	32803	64946
B11	7	146503	67183	44724	66356
B12	7	208709	96328	56823	71295
C1	7	140158	65061	45250	70911
C2	7	75634	35100	32263	64451
C3	7	145519	67249	45976	70853
C4	7	121715	56855	41291	68642
C5	7	160853	74149	51281	80707
C6	7	54995	25529	27090	58509
C7	7	162240	75136	49697	73814
C8	7	85554	39487	34046	64479
C9	7	152873	69995	46557	69232
C10	7	62787	28956	28876	60057
C11	7	154086	70014	46340	68602
C12	7	66565	30638	29814	60817
D1	7	155477	73470	46693	65634
D2	7	74686	35294	32179	63458
D3	7	85699	40002	32102	57972
D4	7	198214	93403	57470	79046
D5	7	95062	44645	35299	62779
D6	7	98086	48987	40789	69215
D7	7	86621	40549	35351	67336
D8	7	66909	31086	30874	63664
D9	7	79038	36609	31482	59129
D10	7	97763	45132	36738	66567
D11	7	78223	36368	31439	59363
D12	7	58375	27023	28972	62284
E1	7	99586	47244	37696	67128
E2	7	87935	41195	34674	64809
E3	7	83267	39395	33862	64053
E4	7	147930	69401	47039	71349
E5	7	104132	48907	38252	66925
E6	7	138716	64405	43565	67154
E7	7	101972	47771	40477	75620
E8	7	138345	63822	43313	66306
E9	7	83942	39201	35635	69210
E10	7	128538	59329	41521	65674
E11	7	73738	34218	30302	58363
E12	7	144770	66855	44950	67023
F1	7	108582	51495	39278	67760
F2	7	131238	61330	43704	70401
F3	7	96683	45885	35921	63368
F4	7	149536	69823	46217	68835
F5	7	79963	37719	34461	67804
F6	7	132730	61729	43560	69695
F7	7	100629	47102	38610	71082
F8	7	146231	67657	46168	71221
F9	7	101774	47140	37449	66673
F10	7	146862	68496	46883	70765
F11	7	97739	45376	36259	64400
F12	7	126707	58159	41705	67131
G1	7	128374	61085	43096	68027
G2	7	148827	69997	47583	73084
G3	7	127224	60969	43951	70838
G4	7	149124	70100	47100	71246
G5	7	114126	54467	41134	69559
G6	7	174932	82177	51534	71743
G7	7	152044	72023	49040	74218
G8	7	140551	64961	45316	71408
G9	7	128546	60201	42154	66514
G10	7	139875	64425	44486	69330
G11	7	105298	49347	37822	64613
G12	7	155657	71634	47979	70810
H1	7	123900	59851	43062	68971
H2	7	279	483	871	1099
H3	7	106971	51458	40168	69594
H4	7	330	499	841	1047
H5	7	110452	52731	38686	63722
H6	7	2019	1618	3591	6319
H7	7	108629	51977	39814	67788
H8	7	2297	1786	1879	1958
H9	7	99669	47190	36474	62688
H10	7	-1121	-555	15	190
H11	7	105185	50655	41064	71394
H12	7	1100	1190	1726	2344
A1	8	80301	37872	33522	64113
A2	8	118928	56955	40907	66065
A3	8	146021	68229	46365	70690
A4	8	91160	43384	37658	71940
A5	8	142349	66465	46027	71828
A6	8	94479	44852	36685	67479
A7	8	152841	71408	50758	81495
A8	8	104997	49679	39535	70222
A9	8	150700	69933	47218	70770
A10	8	106036	49987	36774	60745
A11	8	138927	63944	43670	66314
A12	8	106413	49428	35458	56435
B1	8	138988	64726	43672	65837
B2	8	84315	39795	35866	70012
B3	8	142072	66238	44974	69209
B4	8	84100	39205	34709	67193
B5	8	144458	67295	45509	69306
B6	8	71404	33446	31804	64314
B7	8	147335	68231	46692	72463
B8	8	78944	36745	33532	65880
B9	8	136907	62867	43467	67707
B10	8	76002	35314	32919	65151
B11	8	147119	67468	44887	66584
B12	8	208717	96288	56812	71307
C1	8	139728	64844	45038	70622
C2	8	75619	35083	32215	64404
C3	8	145543	67221	45932	70760
C4	8	120908	56430	40952	68053
C5	8	161007	74204	51280	80536
C6	8	55001	25548	27100	58513
C7	8	163054	75501	49911	74146
C8	8	85713	39575	34094	64581
C9	8	153063	70074	46601	69299
C10	8	63024	29049	28953	60247
C11	8	154170	70053	46356	68592
C12	8	66706	30712	29881	60937
D1	8	155160	73303	46553	65445
D2	8	74578	35231	32108	63342
D3	8	85608	39963	32038	57886
D4	8	196682	92707	57005	78495
D5	8	94859	44531	35164	62530
D6	8	98046	48931	40750	69155
D7	8	86683	40537	35337	67315
D8	8	67018	31132	30923	63776
D9	8	78963	36566	31459	59095
D10	8	97878	45176	36746	66564
D11	8	78307	36399	31449	59383
D12	8	58487	27061	29001	62330
E1	8	99667	47299	37707	67168
E2	8	88109	41275	34721	64854
E3	8	83643	39612	33962	64268
E4	8	147720	69361	46987	71356
E5	8	103818	48767	38144	66765
E6	8	138174	64103	43340	66820
E7	8	102026	47806	40452	75550
E8	8	138939	64070	43455	66522
E9	8	84137	39279	35667	69276
E10	8	129126	59566	41690	65876
E11	8	73791	34212	30279	58340
E12	8	145200	67056	45074	67204
F1	8	108524	51484	39253	67713
F2	8	131999	61680	43897	70685
F3	8	96836	45960	35950	63421
F4	8	150807	70413	46585	69372
F5	8	80435	37959	34684	68257
F6	8	132806	61769	43584	69702
F7	8	100721	47157	38612	71095
F8	8	146222	67627	46126	71115
F9	8	102122	47309	37544	66826
F10	8	147497	68819	47090	71014
F11	8	97771	45391	36269	64370
F12	8	127228	58375	41856	67382
G1	8	128569	61178	43161	68189
G2	8	149232	70192	47603	73096
G3	8	127104	60869	43851	70718
G4	8	148177	69639	46726	70692
G5	8	114190	54455	41107	69542
G6	8	174810	82073	51441	71592
G7	8	152003	72004	49009	74189
G8	8	140650	65010	45343	71471
G9	8	129034	60412	42288	66776
G10	8	140127	64515	44522	69386
G11	8	105294	49327	37806	64610
G12	8	155880	71741	48021	70877
H1	8	124100	59952	43078	69032
H2	8	302	494	866	1098
H3	8	107079	51509	40195	69632
H4	8	344	499	848	1059
H5	8	110355	52706	38636	63618
H6	8	1999	1624	3610	6318
H7	8	108650	51998	39804	67826
H8	8	2282	1769	1867	1951
H9	8	99746	47231	36505	62753
H10	8	-1123	-560	32	204
H11	8	105413	50769	41154	71546
H12	8	1115	1196	1711	2347
A1	9	80287	37848	33501	64027
A2	9	118737	56820	40820	65940
A3	9	146011	68232	46309	70658
A4	9	91205	43406	37684	71938
A5	9	142426	66494	46022	71866
A6	9	94452	44847	36661	67456
A7	9	152782	71375	50728	81452
A8	9	105080	49709	39576	70300
A9	9	150988	70048	47293	70900
A10	9	105988	49934	36726	60707
A11	9	139361	64147	43808	66492
A12	9	106586	49517	35479	56484
B1	9	139478	64955	43811	66012
B2	9	84212	39724	35772	69781
B3	9	142643	66514	45102	69396
B4	9	84260	39287	34773	67291
B5	9	144758	67409	45565	69429
B6	9	71783	33668	31961	64631
B7	9	147491	68306	46752	72497
B8	9	79066	36804	33572	65934
B9	9	137093	62979	43510	67808
B10	9	76162	35377	32963	65226
B11	9	147160	67441	44877	66588
B12	9	208967	96418	56862	71394
C1	9	140099	64993	45147	70745
C2	9	75878	35217	32336	64600
C3	9	145900	67383	46020	70914
C4	9	121120	56535	41006	68150
C5	9	161331	74354	51308	80586
C6	9	55175	25619	27133	58655
C7	9	162770	75379	49792	74002
C8	9	85833	39643	34124	64679
C9	9	153694	70344	46753	69528
C10	9	63260	29134	29029	60406
C11	9	154537	70169	46406	68651
C12	9	66919	30794	29949	61075
D1	9	155201	73325	46524	65433
D2	9	74872	35388	32241	63560
D3	9	85638	39983	32014	57883
D4	9	197084	92866	57105	78602
D5	9	94841	44534	35115	62433
D6	9	98061	48918	40727	69172
D7	9	87004	40699	35478	67584
D8	9	67248	31241	30981	63902
D9	9	79379	36730	31578	59351
D10	9	97823	45148	36703	66507
D11	9	78625	36526	31555	59628
D12	9	58630	27150	29052	62376
E1	9	99877	47372	37788	67281
E2	9	88221	41309	34725	64850
E3	9	83538	39520	33901	64093
E4	9	147780	69363	46997	71301
E5	9	104094	48900	38247	66944
E6	9	138427	64199	43344	66815
E7	9	102139	47855	40449	75498
E8	9	139334	64273	43559	66706
E9	9	84244	39336	35667	69249
E10	9	129443	59748	41784	66053
E11	9	73786	34222	30224	58292
E12	9	145886	67352	45260	67467
F1	9	108810	51621	39319	67875
F2	9	131974	61635	43820	70521
F3	9	97196	46101	36088	63627
F4	9	151140	70585	46667	69460
F5	9	80618	38095	34750	68396
F6	9	133499	62081	43771	69995
F7	9	100822	47152	38629	71136
F8	9	146957	67997	46360	71499
F9	9	102223	47354	37561	66855
F10	9	147393	68704	46946	70784
F11	9	97879	45429	36278	64385
F12	9	127604	58527	41957	67506
G1	9	128884	61317	43235	68349
G2	9	149720	70419	47751	73272
G3	9	127206	60909	43860	70724
G4	9	148613	69835	46852	70858
G5	9	114252	54509	41139	69591
G6	9	175073	82177	51491	71653
G7	9	152487	72203	49117	74419
G8	9	141051	65193	45431	71631
G9	9	129327	60535	42356	66841
G10	9	140434	64640	44583	69452
G11	9	105343	49329	37821	64623
G12	9	156177	71849	48094	70947
H1	9	123866	59807	42995	68873
H2	9	309	484	873	1107
H3	9	107525	51708	40373	69942
H4	9	360	526	868	1047
H5	9	110355	52681	38615	63623
H6	9	2027	1619	3621	6318
H7	9	108595	51985	39782	67796
H8	9	2269	1767	1887	1957
H9	9	99954	47304	36535	62875
H10	9	-1106	-556	14	201
H11	9	105332	50722	41056	71433
H12	9	1099	1194	1713	2334
A1	10	80141	37778	33394	63864
A2	10	118954	56920	40902	66079
A3	10	146017	68221	46306	70669
A4	10	91075	43327	37591	71847
A5	10	142184	66359	45908	71701
A6	10	94372	44804	36654	67400
A7	10	152791	71361	50698	81471
A8	10	104995	49652	39507	70226
A9	10	150868	70032	47289	70829
A10	10	106001	49954	36739	60720
A11	10	139423	64182	43818	66492
A12	10	106638	49503	35469	56487
B1	10	139491	64935	43766	65951
B2	10	84578	39902	35930	70045
B3	10	142946	66662	45211	69499
B4	10	84008	39131	34605	66999
B5	10	144459	67234	45436	69135
B6	10	72075	33796	32067	64810
B7	10	147751	68414	46794	72581
B8	10	79151	36843	33592	65986
B9	10	136269	62596	43232	67345
B10	10	76290	35438	33022	65366
B11	10	147461	67535	44962	66678
B12	10	208948	96387	56818	71370
C1	10	140374	65122	45200	70840
C2	10	76033	35273	32344	64639
C3	10	146222	67510	46100	71002
C4	10	121533	56764	41140	68395
C5	10	161444	74436	51335	80628
C6	10	55156	25612	27136	58611
C7	10	163526	75679	50011	74243
C8	10	85945	39679	34135	64666
C9	10	154045	70415	46761	69460
C10	10	63330	29155	29034	60408
C11	10	154978	70326	46520	68774
C12	10	67036	30827	29979	61149
D1	10	155391	73417	46573	65493
D2	10	74786	35322	32162	63424
D3	10	85680	39982	32044	57846
D4	10	197622	93074	57210	78728
D5	10	95419	44808	35319	62806
D6	10	98191	48967	40750	69241
D7	10	86936	40649	35417	67452
D8	10	67394	31282	31027	64010
D9	10	79733	36909	31666	59503
D10	10	98100	45291	36791	66612
D11	10	78814	36608	31628	59739
D12	10	58704	27175	29035	62363
E1	10	100172	47494	37866	67500
E2	10	88375	41380	34753	64917
E3	10	83665	39589	33949	64221
E4	10	147964	69410	47006	71291
E5	10	104728	49186	38439	67280
E6	10	139243	64569	43597	67110
E7	10	102287	47927	40468	75529
E8	10	139163	64189	43485	66560
E9	10	84170	39292	35608	69110
E10	10	129705	59861	41876	66157
E11	10	73949	34268	30277	58346
E12	10	146096	67397	45263	67438
F1	10	108791	51620	39332	67902
F2	10	132506	61891	43971	70728
F3	10	97489	46241	36160	63751
F4	10	150989	70463	46580	69305
F5	10	80343	37913	34574	68003
F6	10	133270	61982	43652	69820
F7	10	100885	47215	38631	71160
F8	10	146657	67849	46235	71285
F9	10	102312	47387	37570	66893
F10	10	147833	68972	47180	71065
F11	10	98108	45498	36327	64438
F12	10	127285	58393	41847	67314
G1	10	129121	61416	43303	68484
G2	10	149965	70478	47791	73301
G3	10	127325	60950	43871	70733
G4	10	149279	70148	47042	71168
G5	10	114581	54653	41245	69854
G6	10	175309	82326	51576	71784
G7	10	152778	72345	49214	74535
G8	10	141295	65295	45483	71664
G9	10	129326	60509	42318	66806
G10	10	140729	64765	44651	69539
G11	10	105484	49403	37851	64730
G12	10	155835	71653	47927	70755
H1	10	123666	59661	42894	68697
H2	10	300	479	887	1112
H3	10	107452	51683	40305	69885
H4	10	340	492	847	1063
H5	10	110448	52718	38684	63725
H6	10	2017	1609	3609	6284
H7	10	108561	51917	39743	67752
H8	10	2289	1782	1879	1955
H9	10	100116	47389	36615	63002
H10	10	-1107	-543	31	218
H11	10	105260	50651	41034	71344
H12	10	1101	1185	1711	2330
A1	11	80180	37754	33379	63790
A2	11	118788	56881	40814	65963
A3	11	146175	68283	46334	70677
A4	11	91067	43343	37611	71873
A5	11	142492	66508	46017	71822
A6	11	94371	44779	36619	67413
A7	11	153007	71456	50757	81535
A8	11	104971	49624	39451	70232
A9	11	150946	70047	47283	70837
A10	11	106130	49998	36760	60771
A11	11	139500	64200	43799	66486
A12	11	106724	49513	35480	56483
B1	11	139827	65072	43846	66039
B2	11	84747	39969	35939	70070
B3	11	142935	66610	45138	69401
B4	11	84417	39331	34758	67263
B5	11	145370	67702	45704	69591
B6	11	72080	33791	32033	64746
B7	11	148026	68546	46881	72707
B8	11	79340	36895	33636	66060
B9	11	136883	62861	43433	67664
B10	11	76453	35516	33057	65468
B11	11	147764	67668	44990	66710
B12	11	209026	96406	56852	71388
C1	11	140962	65390	45374	71130
C2	11	76143	35314	32386	64718
C3	11	146404	67592	46114	71022
C4	11	121305	56608	41040	68210
C5	11	161315	74322	51215	80328
C6	11	55346	25706	27190	58739
C7	11	163560	75708	50009	74244
C8	11	86104	39754	34169	64715
C9	11	154763	70770	47004	69801
C10	11	63452	29215	29078	60549
C11	11	155717	70698	46773	69134
C12	11	67141	30887	30016	61231
D1	11	155653	73503	46623	65558
D2	11	74746	35318	32131	63364
D3	11	86018	40137	32175	58101
D4	11	197223	92900	57073	78615
D5	11	95117	44646	35176	62554
D6	11	98379	49032	40800	69355
D7	11	87130	40714	35455	67550
D8	11	67521	31360	31049	64078
D9	11	79897	36984	31738	59609
D10	11	98392	45386	36834	66759
D11	11	78733	36595	31592	59676
D12	11	58738	27186	29021	62321
E1	11	100399	47617	37926	67589
E2	11	88505	41420	34748	64925
E3	11	83901	39686	33997	64342
E4	11	147931	69413	46994	71294
E5	11	104273	48952	38269	67038
E6	11	140132	64998	43850	67489
E7	11	102534	48036	40540	75594
E8	11	139501	64325	43549	66621
E9	11	84429	39417	35650	69222
E10	11	129861	59944	41892	66215
E11	11	73973	34306	30280	58362
E12	11	146030	67389	45255	67465
F1	11	108841	51606	39308	67908
F2	11	132838	62073	44031	70817
F3	11	97681	46315	36198	63846
F4	11	151548	70753	46729	69517
F5	11	81038	38283	34907	68635
F6	11	133723	62164	43785	69978
F7	11	101059	47278	38671	71208
F8	11	147117	68054	46342	71412
F9	11	102509	47453	37629	66971
F10	11	148148	69096	47195	71127
F11	11	98343	45621	36394	64563
F12	11	127754	58611	41974	67553
G1	11	129240	61461	43320	68525
G2	11	150041	70552	47795	73271
G3	11	127418	61000	43881	70788
G4	11	149143	70083	46951	71021
G5	11	114688	54665	41240	69791
G6	11	175542	82401	51614	71834
G7	11	153483	72634	49386	74787
G8	11	141765	65483	45613	71862
G9	11	129330	60499	42306	66785
G10	11	140864	64807	44639	69552
G11	11	105616	49454	37886	64789
G12	11	156055	71786	48027	70864
H1	11	123643	59610	42860	68651
H2	11	290	485	884	1100
H3	11	107496	51685	40321	69883
H4	11	347	499	847	1060
H5	11	110503	52744	38661	63693
H6	11	2030	1619	3636	6294
H7	11	108594	51938	39749	67782
H8	11	2274	1800	1883	1953
H9	11	100117	47363	36590	62992
H10	11	-1107	-546	12	208
H11	11	105270	50660	41024	71361
H12	11	1108	1200	1693	2329
A1	12	80206	37761	33371	63738
A2	12	118389	56649	40651	65712
A3	12	146514	68420	46414	70757
A4	12	91035	43319	37566	71833
A5	12	142366	66449	45930	71737
A6	12	94425	44804	36634	67433
A7	12	153369	71625	50846	81713
A8	12	105088	49687	39518	70294
A9	12	151008	70013	47259	70784
A10	12	106427	50144	36865	60965
A11	12	139545	64193	43770	66467
A12	12	106744	49505	35481	56465
B1	12	140169	65241	43942	66158
B2	12	84316	39732	35692	69542
B3	12	143124	66712	45189	69456
B4	12	84294	39298	34666	67117
B5	12	145467	67717	45678	69517
B6	12	72262	33868	32074	64866
B7	12	148285	68637	46886	72719
B8	12	79517	37000	33686	66151
B9	12	137402	63160	43622	67975
B10	12	76544	35551	33066	65504
B11	12	147927	67724	45020	66750
B12	12	209219	96460	56882	71443
C1	12	141410	65564	45449	71218
C2	12	76502	35485	32550	65008
C3	12	146689	67741	46151	71046
C4	12	121619	56763	41127	68365
C5	12	162261	74819	51510	80849
C6	12	55398	25690	27176	58728
C7	12	163435	75628	49927	74138
C8	12	86250	39789	34200	64733
C9	12	153777	70318	46657	69268
C10	12	63605	29275	29122	60602
C11	12	155697	70694	46689	69044
C12	12	67167	30905	30018	61273
D1	12	155634	73475	46594	65534
D2	12	75332	35572	32358	63768
D3	12	86302	40289	32233	58216
D4	12	197635	93070	57192	78706
D5	12	95670	44903	35364	62846
D6	12	98523	49091	40826	69408
D7	12	87565	40922	35634	67906
D8	12	67667	31415	31074	64106
D9	12	79589	36832	31585	59318
D10	12	98487	45444	36889	66806
D11	12	78845	36626	31595	59681
D12	12	58868	27242	29044	62362
E1	12	100428	47608	37891	67549
E2	12	89225	41752	35000	65283
E3	12	83644	39560	33869	64087
E4	12	148159	69492	47029	71315
E5	12	104636	49102	38346	67160
E6	12	139720	64788	43672	67233
E7	12	102672	48116	40564	75615
E8	12	139765	64439	43621	66749
E9	12	84330	39351	35588	69020
E10	12	130067	60037	41927	66230
E11	12	73918	34274	30236	58255
E12	12	146457	67571	45370	67595
F1	12	109281	51844	39449	68153
F2	12	132930	62073	44002	70723
F3	12	97760	46346	36199	63868
F4	12	151776	70827	46744	69481
F5	12	80668	38079	34642	68137
F6	12	133769	62187	43766	69994
F7	12	101525	47467	38809	71410
F8	12	147618	68266	46456	71600
F9	12	102622	47526	37654	67017
F10	12	147715	68896	47042	70862
F11	12	98453	45654	36401	64567
F12	12	127840	58638	41999	67565
G1	12	129355	61511	43358	68551
G2	12	150685	70851	47980	73537
G3	12	127739	61143	44011	70961
G4	12	149510	70224	47064	71177
G5	12	114974	54827	41356	70017
G6	12	175688	82460	51654	71904
G7	12	153640	72736	49453	74855
G8	12	141882	65543	45637	71871
G9	12	129412	60517	42292	66787
G10	12	141052	64875	44710	69599
G11	12	105717	49508	37912	64830
G12	12	156320	71884	48067	70935
H1	12	123607	59608	42844	68616
H2	12	283	466	877	1103
H3	12	107612	51747	40348	69982
H4	12	336	521	862	1069
H5	12	110836	52941	38809	63992
H6	12	2022	1600	3619	6252
H7	12	108874	52075	39841	68011
H8	12	2278	1766	1866	1964
H9	12	100121	47381	36559	62962
H10	12	-1109	-545	22	229
H11	12	105268	50694	41022	71375
H12	12	1108	1173	1742	2326
A1	13	80346	37836	33371	63738
A2	13	118549	56710	40725	65789
A3	13	146820	68578	46485	70864
A4	13	91135	43344	37612	71898
A5	13	142876	66655	46092	71947
A6	13	94707	44922	36724	67641
A7	13	153535	71707	50886	81786
A8	13	105164	49718	39549	70352
A9	13	151392	70136	47265	70783
A10	13	106541	50183	36902	61049
A11	13	139653	64274	43818	66495
A12	13	106633	49456	35416	56333
B1	13	140618	65463	44041	66292
B2	13	84834	40009	35891	69947
B3	13	143262	66786	45216	69420
B4	13	84837	39547	34894	67532
B5	13	145861	67902	45825	69740
B6	13	72316	33877	32088	64862
B7	13	148126	68588	46870	72699
B8	13	79737	37096	33724	66182
B9	13	137142	62971	43468	67732
B10	13	76369	35465	32967	65289
B11	13	147429	67516	44841	66469
B12	13	209940	96818	57049	71681
C1	13	141594	65651	45464	71173
C2	13	76359	35436	32449	64824
C3	13	146713	67730	46144	70973
C4	13	120984	56428	40855	67932
C5	13	162102	74679	51375	80559
C6	13	55585	25796	27259	58901
C7	13	163565	75687	49956	74148
C8	13	86376	39890	34219	64733
C9	13	153991	70390	46685	69303
C10	13	63648	29319	29131	60633
C11	13	156053	70832	46768	69070
C12	13	67059	30850	29956	61139
D1	13	155636	73479	46578	65473
D2	13	74974	35387	32173	63444
D3	13	86132	40184	32142	58061
D4	13	197038	92804	57003	78509
D5	13	95713	44951	35353	62813
D6	13	98631	49148	40845	69451
D7	13	87413	40860	35523	67690
D8	13	67797	31497	31111	64153
D9	13	79703	36883	31607	59389
D10	13	98743	45567	36963	66906
D11	13	79126	36765	31696	59910
D12	13	59006	27313	29060	62403
E1	13	100378	47575	37872	67489
E2	13	89177	41728	34936	65173
E3	13	83956	39700	34020	64332
E4	13	148212	69576	47077	71439
E5	13	104183	48903	38189	66937
E6	13	139646	64731	43625	67141
E7	13	102810	48190	40593	75651
E8	13	140339	64675	43778	66942
E9	13	84409	39393	35576	69022
E10	13	129681	59831	41760	65970
E11	13	74131	34355	30313	58385
E12	13	146436	67570	45327	67518
F1	13	109258	51806	39447	68081
F2	13	133437	62321	44155	70910
F3	13	97777	46334	36196	63853
F4	13	152931	71371	47107	69990
F5	13	81194	38337	34892	68636
F6	13	134160	62360	43861	70126
F7	13	101682	47553	38840	71482
F8	13	147812	68340	46518	71621
F9	13	102839	47620	37680	67050
F10	13	148115	69081	47119	70980
F11	13	98595	45717	36425	64636
F12	13	127767	58591	41926	67458
G1	13	129128	61380	43244	68400
G2	13	150677	70856	47956	73440
G3	13	127744	61100	43966	70875
G4	13	149412	70154	46977	70997
G5	13	115034	54805	41311	69893
G6	13	176430	82797	51816	72125
G7	13	153743	72773	49462	74865
G8	13	142273	65699	45710	72004
G9	13	129345	60496	42276	66762
G10	13	141211	64960	44723	69648
G11	13	106022	49636	38004	64966
G12	13	156900	72117	48199	71112
H1	13	123360	59489	42716	68418
H2	13	285	455	882	1100
H3	13	107564	51697	40300	69875
H4	13	332	477	844	1043
H5	13	111045	53032	38813	63983
H6	13	1983	1587	3616	6253
H7	13	109029	52142	39884	68090
H8	13	2294	1784	1877	1974
H9	13	100152	47348	36564	62962
H10	13	-1124	-560	19	208
H11	13	105338	50720	41031	71404
H12	13	1100	1179	1713	2344
A1	14	80767	38008	33430	63739
A2	14	118703	56771	40730	65830
A3	14	147080	68658	46508	70844
A4	14	91402	43491	37704	72100
A5	14	143373	66871	46218	72125
A6	14	94921	45036	36788	67753
A7	14	153711	71786	50909	81828
A8	14	105428	49806	39613	70494
A9	14	151742	70302	47363	70897
A10	14	106722	50245	36940	61111
A11	14	139793	64296	43841	66513
A12	14	106543	49393	35347	56222
B1	14	140966	65573	44067	66217
B2	14	85014	40063	35918	70012
B3	14	143142	66696	45093	69256
B4	14	85230	39733	35029	67801
B5	14	145894	67905	45762	69651
B6	14	72562	34000	32183	65008
B7	14	148468	68707	46920	72778
B8	14	80099	37252	33780	66220
B9	14	137192	63002	43484	67771
B10	14	76549	35558	33010	65394
B11	14	147862	67637	44915	66545
B12	14	210203	96918	57137	71753
C1	14	142286	65943	45588	71296
C2	14	76573	35505	32513	64963
C3	14	147793	68245	46443	71406
C4	14	120802	56315	40780	67755
C5	14	162904	75068	51589	80886
C6	14	55711	25843	27283	58958
C7	14	163753	75767	49966	74149
C8	14	86926	40131	34338	64867
C9	14	154542	70605	46834	69469
C10	14	63844	29402	29199	60764
C11	14	156546	71045	46887	69262
C12	14	67411	31016	30101	61399
D1	14	156157	73700	46727	65649
D2	14	75028	35410	32191	63515
D3	14	86998	40601	32471	58612
D4	14	196380	92508	56825	78272
D5	14	96030	45079	35435	62931
D6	14	98873	49257	40922	69576
D7	14	87959	41109	35730	68051
D8	14	68049	31592	31129	64125
D9	14	80069	37023	31719	59573
D10	14	98971	45689	37035	67010
D11	14	79118	36741	31673	59819
D12	14	59060	27323	29083	62400
E1	14	100595	47687	37916	67528
E2	14	89838	42043	35083	65333
E3	14	83491	39485	33774	63882
E4	14	147982	69474	46996	71313
E5	14	104620	49079	38276	67080
E6	14	140537	65148	43876	67467
E7	14	103126	48332	40661	75752
E8	14	140559	64806	43829	67039
E9	14	84715	39538	35675	69171
E10	14	129919	59956	41854	66090
E11	14	74177	34383	30309	58382
E12	14	146293	67501	45252	67426
F1	14	109640	51963	39549	68266
F2	14	134289	62689	44349	71137
F3	14	97993	46406	36262	63919
F4	14	153257	71507	47156	70055
F5	14	80863	38137	34701	68222
F6	14	134537	62549	43963	70245
F7	14	101935	47716	38938	71629
F8	14	148254	68573	46616	71778
F9	14	102796	47561	37646	66973
F10	14	148466	69207	47184	71075
F11	14	98594	45702	36393	64573
F12	14	127726	58562	41875	67357
G1	14	129261	61466	43270	68459
G2	14	150963	70993	48007	73510
G3	14	128417	61466	44215	71319
G4	14	149414	70174	46914	70856
G5	14	115500	55047	41479	70158
G6	14	177096	83104	51998	72323
G7	14	154218	72964	49565	75004
G8	14	142683	65920	45849	72168
G9	14	129712	60605	42363	66890
G10	14	141442	65066	44798	69766
G11	14	106216	49702	38043	65004
G12	14	157352	72340	48333	71316
H1	14	123318	59456	42670	68355
H2	14	280	467	871	1099
H3	14	107703	51772	40351	69962
H4	14	331	487	867	1053
H5	14	111303	53135	38925	64132
H6	14	1999	1587	3602	6247
H7	14	109211	52211	39922	68140
H8	14	2273	1776	1873	1978
H9	14	100241	47399	36587	62969
H10	14	-1098	-565	34	233
H11	14	105346	50727	41024	71354
H12	14	1104	1183	1719	2353
A1	15	81497	38328	33548	63752
A2	15	118616	56719	40679	65771
A3	15	147595	68906	46601	70948
A4	15	91500	43511	37733	72189
A5	15	143716	67006	46259	72200
A6	15	94934	45045	36784	67759
A7	15	153806	71817	50960	81880
A8	15	105443	49827	39616	70480
A9	15	152049	70424	47437	71010
A10	15	106804	50294	36934	61111
A11	15	139836	64326	43859	66493
A12	15	106332	49302	35273	56133
B1	15	141964	66046	44281	66439
B2	15	85130	40099	35954	70035
B3	15	144192	67199	45419	69706
B4	15	84927	39580	34868	67515
B5	15	146576	68227	45983	69916
B6	15	72568	34003	32151	64957
B7	15	148597	68769	46934	72811
B8	15	80817	37576	33931	66321
B9	15	137171	62955	43397	67657
B10	15	76770	35694	33127	65575
B11	15	147782	67639	44900	66482
B12	15	210134	96881	57095	71745
C1	15	143288	66392	45768	71412
C2	15	76574	35531	32504	64968
C3	15	148698	68619	46638	71612
C4	15	121457	56659	41020	68174
C5	15	162348	74777	51337	80416
C6	15	55873	25933	27332	59031
C7	15	163664	75694	49874	74044
C8	15	87667	40458	34459	64974
C9	15	155291	70966	47019	69748
C10	15	64002	29491	29253	60873
C11	15	156814	71158	46952	69295
C12	15	67323	30967	30035	61284
D1	15	155970	73608	46650	65580
D2	15	75110	35442	32190	63513
D3	15	86154	40184	32116	58024
D4	15	197494	93004	57101	78650
D5	15	96657	45358	35628	63295
D6	15	98833	49221	40887	69514
D7	15	87917	41093	35700	68006
D8	15	68573	31816	31247	64305
D9	15	80194	37096	31767	59683
D10	15	99354	45829	37116	67157
D11	15	79229	36792	31712	59882
D12	15	59363	27487	29188	62591
E1	15	100512	47603	37843	67440
E2	15	90646	42399	35245	65480
E3	15	83915	39675	33936	64192
E4	15	148483	69653	47074	71422
E5	15	104413	48996	38214	66983
E6	15	141379	65544	44101	67786
E7	15	103416	48453	40747	75888
E8	15	140167	64608	43652	66767
E9	15	84828	39587	35685	69173
E10	15	130477	60175	42005	66290
E11	15	74367	34458	30390	58519
E12	15	147176	67900	45522	67774
F1	15	109904	52099	39614	68376
F2	15	134938	62997	44439	71116
F3	15	97935	46422	36222	63861
F4	15	152987	71343	46966	69702
F5	15	81563	38509	35004	68804
F6	15	135203	62847	44143	70531
F7	15	102064	47730	38959	71672
F8	15	148240	68553	46588	71755
F9	15	102882	47609	37654	66992
F10	15	148453	69194	47162	70987
F11	15	98809	45814	36482	64714
F12	15	128087	58724	41996	67575
G1	15	129452	61511	43311	68522
G2	15	151107	71053	48025	73537
G3	15	128383	61409	44145	71143
G4	15	150219	70533	47116	71094
G5	15	115475	55010	41398	70048
G6	15	177738	83377	52154	72531
G7	15	154528	73124	49634	75100
G8	15	142800	65951	45837	72159
G9	15	129731	60654	42384	66902
G10	15	141478	65089	44788	69712
G11	15	106282	49725	38042	65069
G12	15	157557	72414	48347	71317
H1	15	123293	59420	42632	68334
H2	15	302	477	884	1092
H3	15	107769	51787	40338	69928
H4	15	343	514	851	1069
H5	15	111418	53160	38901	64080
H6	15	1999	1607	3613	6239
H7	15	109312	52262	39942	68114
H8	15	2298	1783	1862	1972
H9	15	100258	47399	36550	62942
H10	15	-1095	-545	45	226
H11	15	105344	50696	41004	71277
H12	15	1101	1194	1731	2362
A1	16	82974	38984	33820	63980
A2	16	118657	56754	40710	65809
A3	16	147973	69080	46649	70905
A4	16	91471	43501	37722	72177
A5	16	143899	67108	46320	72249
A6	16	94908	45009	36731	67706
A7	16	153741	71780	50906	81826
A8	16	105529	49868	39616	70510
A9	16	152064	70430	47450	70983
A10	16	106820	50300	36955	61155
A11	16	139955	64375	43834	66533
A12	16	106152	49202	35197	56050
B1	16	142950	66478	44415	66439
B2	16	85354	40236	36031	70142
B3	16	144387	67265	45409	69594
B4	16	84852	39576	34836	67392
B5	16	146509	68189	45910	69781
B6	16	72734	34076	32180	65003
B7	16	148473	68714	46902	72748
B8	16	81967	38123	34130	66422
B9	16	137264	62966	43397	67563
B10	16	76906	35736	33138	65585
B11	16	147432	67462	44747	66290
B12	16	209935	96800	57018	71638
C1	16	144884	67109	46078	71602
C2	16	76618	35519	32498	64923
C3	16	148938	68705	46595	71436
C4	16	121606	56747	41056	68237
C5	16	163702	75477	51804	81122
C6	16	56023	25976	27373	59104
C7	16	163813	75789	49958	74138
C8	16	88987	41066	34728	65098
C9	16	155468	71047	47087	69837
C10	16	64103	29518	29282	60871
C11	16	156228	70844	46701	68917
C12	16	67267	30943	30002	61192
D1	16	156358	73787	46753	65693
D2	16	74990	35387	32106	63392
D3	16	86508	40338	32224	58224
D4	16	197584	93016	57109	78612
D5	16	96362	45244	35505	63040
D6	16	99035	49292	40932	69583
D7	16	87633	40940	35583	67685
D8	16	69241	32164	31373	64339
D9	16	80197	37094	31764	59649
D10	16	99453	45887	37128	67132
D11	16	79133	36725	31642	59739
D12	16	59298	27460	29140	62479
E1	16	100546	47644	37838	67410
E2	16	91946	42968	35457	65514
E3	16	83835	39639	33876	64123
E4	16	148320	69583	47030	71299
E5	16	105061	49294	38435	67311
E6	16	141302	65501	44045	67648
E7	16	103437	48474	40723	75795
E8	16	140705	64861	43808	66982
E9	16	84829	39567	35641	69058
E10	16	129728	59792	41709	65819
E11	16	74220	34378	30283	58381
E12	16	147026	67811	45437	67631
F1	16	109647	51988	39507	68187
F2	16	136456	63674	44713	71308
F3	16	98081	46492	36267	63961
F4	16	153288	71478	46967	69623
F5	16	81200	38318	34794	68324
F6	16	135139	62812	44091	70425
F7	16	102129	47769	38971	71664
F8	16	148261	68530	46526	71609
F9	16	102979	47640	37660	67007
F10	16	147929	68949	46956	70684
F11	16	98982	45878	36529	64767
F12	16	128237	58803	42032	67602
G1	16	129256	61437	43256	68458
G2	16	150932	70952	47952	73367
G3	16	128653	61514	44204	71279
G4	16	151152	70951	47319	71259
G5	16	115818	55180	41553	70320
G6	16	177720	83393	52118	72439
G7	16	154571	73146	49640	75070
G8	16	142902	66005	45861	72170
G9	16	129585	60573	42302	66800
G10	16	141378	65029	44756	69661
G11	16	106416	49809	38078	65109
G12	16	157505	72382	48305	71235
H1	16	123205	59409	42598	68287
H2	16	284	463	886	1120
H3	16	107823	51806	40360	69952
H4	16	344	493	864	1069
H5	16	111484	53218	38919	64172
H6	16	2010	1631	3612	6223
H7	16	109440	52317	39972	68126
H8	16	2289	1791	1884	1957
H9	16	100226	47412	36552	62937
H10	16	-1098	-549	28	208
H11	16	105205	50642	40915	71184
H12	16	1101	1175	1730	2359
A1	17	85549	40141	34277	64205
A2	17	118700	56778	40705	65817
A3	17	149118	69606	46856	71066
A4	17	91752	43646	37856	72361
A5	17	144502	67386	46438	72385
A6	17	95039	45071	36799	67759
A7	17	153824	71793	50918	81791
A8	17	105711	49945	39658	70552
A9	17	152197	70528	47479	71027
A10	17	106893	50286	36923	61122
A11	17	139856	64302	43799	66438
A12	17	106118	49168	35165	55971
B1	17	145561	67633	44909	66748
B2	17	85534	40312	36071	70234
B3	17	145415	67728	45609	69741
B4	17	85630	39934	35141	68008
B5	17	147265	68571	46125	70047
B6	17	72940	34190	32245	65032
B7	17	148925	68904	46999	72824
B8	17	84179	39110	34563	66661
B9	17	137012	62888	43345	67499
B10	17	77200	35879	33214	65707
B11	17	148184	67795	44990	66589
B12	17	210491	97036	57147	71779
C1	17	147906	68450	46617	71838
C2	17	76669	35556	32508	64939
C3	17	150864	69538	46989	71771
C4	17	121052	56437	40803	67807
C5	17	163232	75143	51483	80448
C6	17	56223	26081	27432	59155
C7	17	164211	75941	50031	74240
C8	17	91331	42133	35157	65342
C9	17	155400	71002	47015	69713
C10	17	64354	29636	29319	60921
C11	17	156472	70981	46800	69056
C12	17	67429	31012	30047	61311
D1	17	156402	73787	46753	65695
D2	17	75085	35427	32154	63415
D3	17	86563	40394	32259	58229
D4	17	196303	92444	56715	78139
D5	17	96603	45343	35543	63077
D6	17	99090	49313	40893	69520
D7	17	88214	41232	35798	68140
D8	17	70457	32698	31550	64322
D9	17	80218	37098	31749	59642
D10	17	99663	45957	37131	67119
D11	17	79344	36842	31690	59868
D12	17	59625	27603	29250	62659
E1	17	100644	47680	37881	67404
E2	17	94262	44003	35813	65556
E3	17	83884	39649	33878	64121
E4	17	147789	69352	46855	71111
E5	17	104364	48958	38173	66839
E6	17	142000	65849	44232	67881
E7	17	103699	48590	40762	75900
E8	17	140882	64932	43865	67008
E9	17	84963	39621	35654	69094
E10	17	130494	60209	41986	66270
E11	17	74241	34393	30293	58344
E12	17	147760	68138	45655	67929
F1	17	110018	52144	39615	68353
F2	17	138596	64630	45049	71326
F3	17	98170	46517	36268	63957
F4	17	155444	72498	47550	70256
F5	17	81885	38648	35072	68864
F6	17	135535	62985	44184	70484
F7	17	102290	47849	39003	71682
F8	17	148521	68677	46628	71736
F9	17	102963	47630	37667	66958
F10	17	148628	69315	47218	71070
F11	17	99024	45911	36511	64760
F12	17	128562	58930	42124	67725
G1	17	129400	61512	43299	68510
G2	17	151131	71078	47965	73420
G3	17	128767	61559	44264	71337
G4	17	151594	71098	47238	70903
G5	17	115687	55104	41456	70096
G6	17	178364	83691	52223	72519
G7	17	155037	73361	49749	75183
G8	17	143308	66188	45977	72366
G9	17	129347	60472	42214	66685
G10	17	141528	65098	44756	69683
G11	17	106416	49769	38060	65085
G12	17	158090	72651	48482	71468
H1	17	123007	59265	42524	68107
H2	17	297	481	891	1101
H3	17	107858	51817	40350	69952
H4	17	347	516	853	1047
H5	17	111622	53265	38935	64125
H6	17	1999	1585	3603	6211
H7	17	109759	52463	40024	68175
H8	17	2283	1776	1882	1979
H9	17	100177	47387	36520	62902
H10	17	-1097	-527	33	231
H11	17	105014	50537	40826	70989
H12	17	1077	1162	1712	2334
A1	18	89847	42042	35063	64586
A2	18	118650	56726	40677	65762
A3	18	150988	70415	47181	71182
A4	18	91691	43619	37784	72286
A5	18	144913	67571	46474	72360
A6	18	95143	45130	36815	67800
A7	18	153972	71853	50911	81773
A8	18	106032	50066	39712	70582
A9	18	152342	70576	47500	71076
A10	18	106905	50303	36949	61119
A11	18	140052	64383	43833	66512
A12	18	105942	49081	35059	55881
B1	18	150019	69610	45762	67246
B2	18	85281	40166	35925	69899
B3	18	146884	68362	45833	69773
B4	18	85231	39743	34959	67648
B5	18	147881	68824	46219	70062
B6	18	73377	34391	32344	65132
B7	18	149110	68994	47004	72819
B8	18	87770	40733	35213	67013
B9	18	137472	63099	43438	67651
B10	18	77527	36019	33272	65765
B11	18	148110	67764	44930	66561
B12	18	209872	96741	56938	71504
C1	18	152919	70674	47501	72233
C2	18	76777	35616	32554	65021
C3	18	153215	70622	47382	71879
C4	18	121743	56807	41052	68220
C5	18	165557	76283	52138	81344
C6	18	56387	26154	27467	59194
C7	18	164406	76033	50063	74248
C8	18	95264	43924	35909	65799
C9	18	156194	71367	47269	70088
C10	18	64677	29800	29384	60940
C11	18	156533	70997	46766	68993
C12	18	67424	31021	30031	61208
D1	18	156522	73845	46760	65700
D2	18	75389	35573	32262	63614
D3	18	86680	40444	32281	58256
D4	18	197747	93104	57113	78645
D5	18	97227	45650	35746	63342
D6	18	99501	49508	40972	69668
D7	18	88442	41328	35831	68159
D8	18	73089	33888	32073	64699
D9	18	80756	37368	31975	60030
D10	18	100350	46311	37325	67342
D11	18	79211	36768	31633	59710
D12	18	59729	27654	29232	62596
E1	18	100720	47704	37863	67431
E2	18	98975	46152	36767	66240
E3	18	83984	39699	33916	64151
E4	18	148394	69601	46992	71278
E5	18	105150	49325	38401	67182
E6	18	142668	66115	44311	67934
E7	18	103904	48691	40807	75886
E8	18	141117	64989	43863	67002
E9	18	84936	39612	35603	68936
E10	18	130450	60156	41906	66135
E11	18	74355	34450	30350	58466
E12	18	147707	68139	45616	67906
F1	18	110105	52185	39657	68388
F2	18	143475	66833	45980	71920
F3	18	98395	46627	36319	64013
F4	18	156919	73115	47725	70170
F5	18	81756	38549	34899	68422
F6	18	136197	63270	44250	70477
F7	18	102508	47940	39046	71796
F8	18	148699	68690	46590	71663
F9	18	102962	47628	37627	66919
F10	18	148879	69413	47253	71112
F11	18	99084	45927	36533	64783
F12	18	128479	58915	42075	67666
G1	18	129585	61576	43350	68596
G2	18	151613	71263	48098	73596
G3	18	128788	61580	44235	71309
G4	18	154597	72493	47887	71424
G5	18	116029	55297	41590	70338
G6	18	179246	84066	52395	72608
G7	18	155636	73634	49874	75286
G8	18	143584	66323	46036	72441
G9	18	129684	60600	42324	66808
G10	18	141823	65217	44832	69789
G11	18	106413	49773	38039	65081
G12	18	157963	72600	48391	71315
H1	18	123100	59318	42551	68140
H2	18	284	479	889	1112
H3	18	107973	51887	40392	70020
H4	18	349	514	869	1072
H5	18	111659	53286	38933	64176
H6	18	1994	1606	3608	6209
H7	18	110161	52617	40054	68170
H8	18	2310	1787	1870	1977
H9	18	100238	47372	36513	62894
H10	18	-1105	-542	30	218
H11	18	105177	50584	40862	71046
H12	18	1056	1172	1732	2344
A1	19	96413	44966	36231	65059
A2	19	118573	56706	40633	65708
A3	19	154405	71948	47787	71468
A4	19	91779	43642	37810	72326
A5	19	146025	68060	46698	72479
A6	19	95229	45144	36817	67742
A7	19	154270	72011	50978	81843
A8	19	106472	50268	39757	70544
A9	19	152391	70605	47495	71052
A10	19	106944	50327	36941	61133
A11	19	140079	64372	43825	66454
A12	19	105840	49054	35063	55812
B1	19	156160	72358	46750	67490
B2	19	85552	40285	36010	70082
B3	19	149779	69663	46361	70074
B4	19	85448	39824	35038	67747
B5	19	149196	69408	46470	70276
B6	19	74089	34714	32489	65251
B7	19	149292	69096	47061	72868
B8	19	93413	43293	36256	67527
B9	19	137988	63320	43604	67871
B10	19	77817	36127	33247	65610
B11	19	147571	67496	44721	66200
B12	19	210492	97037	57104	71640
C1	19	161948	74710	49217	73243
C2	19	76758	35625	32517	64959
C3	19	157783	72633	48192	72213
C4	19	121570	56706	40968	68075
C5	19	166688	76702	52227	81122
C6	19	56784	26340	27523	59248
C7	19	164749	76146	50113	74301
C8	19	101273	46670	37030	66339
C9	19	156091	71337	47205	69992
C10	19	65326	30066	29497	61008
C11	19	158085	71675	47208	69607
C12	19	67504	31030	29991	61138
D1	19	157298	74195	46960	65945
D2	19	75337	35525	32202	63536
D3	19	86657	40425	32233	58185
D4	19	197073	92770	56899	78341
D5	19	97535	45765	35763	63335
D6	19	100065	49759	41099	69749
D7	19	88267	41240	35700	67887
D8	19	77022	35669	32792	65013
D9	19	80488	37218	31820	59774
D10	19	101128	46685	37475	67481
D11	19	79916	37090	31917	60227
D12	19	60051	27802	29301	62654
E1	19	100810	47740	37892	67443
E2	19	105455	49041	37837	66541
E3	19	84053	39714	33916	64110
E4	19	148299	69555	47000	71249
E5	19	104997	49271	38301	67014
E6	19	143426	66396	44403	67787
E7	19	104190	48819	40868	75929
E8	19	141954	65391	44085	67270
E9	19	85179	39727	35700	69061
E10	19	130732	60305	41993	66261
E11	19	74355	34425	30320	58387
E12	19	147838	68163	45642	67872
F1	19	110024	52147	39588	68273
F2	19	150673	70046	47244	72428
F3	19	98317	46560	36264	63934
F4	19	160711	74813	48445	70606
F5	19	82681	39020	35193	68916
F6	19	137205	63699	44378	70435
F7	19	102722	48047	39111	71837
F8	19	149476	69078	46833	71977
F9	19	102971	47632	37621	66903
F10	19	149151	69516	47299	71148
F11	19	99141	45932	36508	64728
F12	19	128422	58883	42081	67597
G1	19	129627	61601	43351	68587
G2	19	151698	71308	48113	73559
G3	19	128977	61660	44311	71415
G4	19	158595	74286	48561	71673
G5	19	116018	55239	41511	70189
G6	19	180661	84700	52633	72719
G7	19	156555	74055	50014	75338
G8	19	143692	66335	46030	72367
G9	19	129806	60664	42357	66866
G10	19	142107	65350	44900	69870
G11	19	106410	49762	38024	65028
G12	19	158281	72715	48492	71413
H1	19	122984	59243	42482	68071
H2	19	284	478	873	1095
H3	19	107936	51833	40356	69965
H4	19	349	502	832	1077
H5	19	111746	53310	38936	64118
H6	19	2018	1595	3618	6217
H7	19	110894	52961	40201	68225
H8	19	2282	1778	1870	1962
H9	19	100225	47373	36511	62907
H10	19	-1112	-557	32	232
H11	19	105187	50605	40836	71049
H12	19	1074	1160	1708	2336
A1	20	105582	49061	37826	65711
A2	20	118820	56822	40699	65859
A3	20	159840	74368	48695	71714
A4	20	91688	43580	37767	72266
A5	20	147859	68884	47022	72676
A6	20	95511	45257	36842	67762
A7	20	154600	72134	51033	81841
A8	20	107515	50722	39933	70674
A9	20	152471	70625	47499	71006
A10	20	107068	50369	36956	61147
A11	20	140302	64490	43876	66539
A12	20	105796	49014	35042	55798
B1	20	167006	77162	48631	68234
B2	20	85690	40377	36039	70127
B3	20	154290	71704	47112	70251
B4	20	85522	39888	35067	67792
B5	20	151062	70248	46787	70379
B6	20	75109	35185	32643	65321
B7	20	149765	69284	47136	72903
B8	20	100995	46775	37642	68100
B9	20	138266	63481	43697	68010
B10	20	79027	36689	33549	65913
B11	20	147862	67672	44814	66340
B12	20	211132	97310	57192	71701
C1	20	173792	79934	51159	73839
C2	20	76804	35614	32539	64966
C3	20	165173	75880	49415	72688
C4	20	121496	56670	40943	68027
C5	20	169894	78173	52831	81558
C6	20	57490	26652	27643	59297
C7	20	165088	76302	50185	74324
C8	20	109464	50371	38511	67004
C9	20	155825	71208	47108	69847
C10	20	66576	30632	29731	61210
C11	20	157716	71492	47052	69358
C12	20	67746	31129	30035	61101
D1	20	156668	73888	46745	65708
D2	20	75252	35494	32171	63445
D3	20	87195	40647	32385	58419
D4	20	197487	92956	57010	78486
D5	20	98258	46090	35882	63384
D6	20	100911	50107	41181	69751
D7	20	88690	41400	35766	67886
D8	20	82760	38296	33841	65444
D9	20	80161	37068	31691	59514
D10	20	102264	47150	37618	67362
D11	20	79906	37088	31899	60168
D12	20	60476	27992	29337	62607
E1	20	100599	47661	37777	67292
E2	20	115364	53499	39589	67346
E3	20	83857	39608	33763	63831
E4	20	148773	69804	47101	71443
E5	20	105456	49460	38371	67007
E6	20	145648	67433	44885	68233
E7	20	104563	48994	40892	75841
E8	20	142035	65416	44063	67151
E9	20	85228	39747	35640	68992
E10	20	130837	60341	42013	66254
E11	20	74474	34476	30346	58443
E12	20	147799	68146	45598	67781
F1	20	110366	52273	39687	68471
F2	20	161698	74928	49113	73130
F3	20	98644	46715	36343	64064
F4	20	166918	77599	49563	71200
F5	20	83511	39411	35358	68966
F6	20	139691	64835	44919	70915
F7	20	103086	48210	39137	71834
F8	20	149799	69238	46822	71947
F9	20	103236	47755	37699	67018
F10	20	148956	69446	47244	71001
F11	20	99209	45991	36542	64752
F12	20	128595	58952	42092	67670
G1	20	129690	61619	43341	68620
G2	20	151767	71324	48104	73543
G3	20	129369	61863	44419	71645
G4	20	165604	77398	49787	72135
G5	20	116324	55376	41556	70185
G6	20	183497	85999	53153	72965
G7	20	158060	74723	50282	75460
G8	20	144137	66547	46120	72433
G9	20	129595	60565	42266	66784
G10	20	142097	65331	44865	69771
G11	20	106411	49768	38022	65057
G12	20	158426	72774	48487	71392
H1	20	122925	59215	42484	68034
H2	20	290	474	875	1106
H3	20	108084	51896	40410	70076
H4	20	335	506	869	1049
H5	20	112039	53443	38993	64183
H6	20	1991	1602	3628	6184
H7	20	112232	53565	40408	68335
H8	20	2281	1776	1879	1984
H9	20	100219	47365	36494	62883
H10	20	-1111	-550	25	213
H11	20	105131	50585	40807	71000
H12	20	1075	1150	1710	2358
A1	21	117287	54274	39876	66564
A2	21	118591	56695	40620	65674
A3	21	169484	78678	50442	72523
A4	21	91824	43656	37812	72328
A5	21	151102	70315	47597	72911
A6	21	96009	45487	36923	67811
A7	21	155483	72526	51167	81915
A8	21	109367	51574	40294	70826
A9	21	152737	70766	47516	70976
A10	21	107153	50416	36984	61174
A11	21	140563	64630	43923	66604
A12	21	105879	49029	35032	55825
B1	21	182930	84266	51481	69497
B2	21	85661	40328	35978	69985
B3	21	162453	75352	48593	70964
B4	21	85908	40080	35186	68075
B5	21	154627	71823	47441	70674
B6	21	77153	36113	33038	65492
B7	21	150501	69593	47263	72932
B8	21	110661	51162	39434	68943
B9	21	137948	63285	43512	67679
B10	21	80813	37499	33911	66144
B11	21	147802	67591	44767	66227
B12	21	211918	97649	57333	71732
C1	21	191870	87955	54435	75308
C2	21	76996	35700	32589	65063
C3	21	177149	81195	51514	73580
C4	21	121215	56503	40808	67775
C5	21	174641	80245	53611	81742
C6	21	58733	27236	27884	59379
C7	21	165986	76702	50369	74484
C8	21	119585	54956	40361	67865
C9	21	156801	71641	47360	70150
C10	21	68516	31505	30082	61310
C11	21	157980	71573	47091	69357
C12	21	68361	31435	30188	61316
D1	21	156984	74015	46848	65780
D2	21	75413	35575	32221	63537
D3	21	87063	40592	32274	58156
D4	21	196869	92697	56827	78224
D5	21	99620	46731	36150	63547
D6	21	102638	50902	41507	69883
D7	21	89540	41806	35940	68000
D8	21	90428	41744	35225	66063
D9	21	80622	37244	31845	59809
D10	21	104715	48246	38073	67600
D11	21	79823	37050	31815	60038
D12	21	61345	28391	29538	62711
E1	21	100816	47723	37831	67386
E2	21	128065	59172	41800	68156
E3	21	84451	39905	33975	64149
E4	21	148525	69686	47053	71353
E5	21	106322	49849	38519	67062
E6	21	148172	68568	45237	68171
E7	21	105608	49431	41113	76021
E8	21	142719	65725	44129	67143
E9	21	85287	39743	35642	68939
E10	21	132228	60954	42390	66790
E11	21	74581	34502	30356	58480
E12	21	148264	68396	45714	67928
F1	21	110534	52343	39744	68536
F2	21	177773	82138	51961	74389
F3	21	98795	46796	36363	64035
F4	21	176909	82129	51385	72117
F5	21	85225	40176	35696	69181
F6	21	143177	66404	45504	71079
F7	21	103726	48504	39290	71920
F8	21	150739	69646	47039	72112
F9	21	103221	47730	37661	66932
F10	21	149785	69793	47425	71286
F11	21	99450	46090	36594	64883
F12	21	128990	59137	42188	67830
G1	21	129673	61590	43360	68577
[truncated: 1,847 more rows]

## Sheet: Multicomponent Data
Block Type	96well
Chemistry	TAQMAN
Experiment File Name	D:\Applied Biosystems\StepOne Software v2.2.2\experiments\CM Differentiation\cardiac marker differniation time course 18May16 CT.eds
Experiment Run End Time	2016-03-18 15:46:10 PM PDT
Instrument Type	steponeplus
Passive Reference	ROX
Well	Cycle	FAM	ROX
A1	1	41213.4	57797.7
A2	1	62282.8	56672.9
A3	1	77413.4	59741.4
A4	1	47114.5	64210.8
A5	1	75157	61150.9
A6	1	49207.2	59908.8
A7	1	80832.4	69639.4
A8	1	54742.4	61775.1
A9	1	79759.8	59112.7
A10	1	55946.7	52600.1
A11	1	73885.1	56169.3
A12	1	55934.1	47960.6
B1	1	73342.2	55239.6
B2	1	42384.4	63127.4
B3	1	75311.7	58566.1
B4	1	42664.6	59976.2
B5	1	76362.4	58246.5
B6	1	36138.1	57936.4
B7	1	78361.7	61315.2
B8	1	40018.3	58933.1
B9	1	72549.6	57337.6
B10	1	38259.4	58259.2
B11	1	78842.1	55925.3
B12	1	112564	56127
C1	1	74141.2	60226.2
C2	1	38206.1	57671.1
C3	1	76241.8	59636.9
C4	1	63342.3	58270.9
C5	1	84091.2	68816.8
C6	1	27103.6	53295.7
C7	1	85873	61234.5
C8	1	43896.6	57535.5
C9	1	81479.8	58141.5
C10	1	31508.7	54408.9
C11	1	81404.9	57111.1
C12	1	33030.5	54206
D1	1	83190	54049.8
D2	1	37692	56758.7
D3	1	44606.9	50893.3
D4	1	106373	64393.6
D5	1	49068	55187.9
D6	1	51721.1	62319.6
D7	1	44677.8	60241.1
D8	1	33456.2	57921.2
D9	1	40821.8	52714.7
D10	1	50424.8	58591.4
D11	1	40173.7	52473.1
D12	1	28190.8	56408.6
E1	1	51895.9	58982.4
E2	1	44894.9	57419.9
E3	1	42605.8	56610.8
E4	1	78918.8	60660.1
E5	1	54979	58972.5
E6	1	71617.9	56136
E7	1	52442.9	67955.8
E8	1	73320.4	55725.3
E9	1	42649.2	62620
E10	1	67282.2	55532.7
E11	1	38008.3	51975.1
E12	1	76040.8	55633.8
F1	1	56638.1	58791.1
F2	1	69381	60721.6
F3	1	50495.7	55669.5
F4	1	79204.9	57999
F5	1	40513.2	61270.6
F6	1	69551.9	59164.2
F7	1	52055.4	62703.2
F8	1	76778.1	60235.6
F9	1	53103.8	58444.7
F10	1	76980.6	59244.8
F11	1	51601.1	57031.1
F12	1	66736.9	57291.9
G1	1	68270.9	58512.6
G2	1	77524.5	61577.3
G3	1	66989.2	61481.9
G4	1	79654.4	60486.8
G5	1	60269.5	60606.5
G6	1	93759.3	58781.7
G7	1	81273.7	62834.7
G8	1	74419.3	60778
G9	1	69235.5	57286.1
G10	1	73607.2	58374.4
G11	1	55977.1	56696.3
G12	1	82492.7	59049.2
H1	1	66071.5	60112.5
H2	1
H3	1	55836.4	61078.1
H4	1
H5	1	58087.8	55178.8
H6	1
H7	1	56688	58763.1
H8	1
H9	1	52037.4	54551.7
H10	1
H11	1	54090.8	62410.5
H12	1
A1	2	41282.8	57774
A2	2	63062.6	57082.6
A3	2	78051.3	60071.2
A4	2	47592.6	64728.5
A5	2	75969.4	61611.6
A6	2	49640.5	60254.6
A7	2	81582.9	70013.1
A8	2	55401.4	62323.1
A9	2	80495	59597.1
A10	2	56411	52831.9
A11	2	74291.8	56287.6
A12	2	56379.5	48266.6
B1	2	73920.6	55528.8
B2	2	42752	63169.9
B3	2	75679.2	58650
B4	2	42953.5	60173.8
B5	2	76755.7	58414.4
B6	2	36444	58233.8
B7	2	78505.9	61299.9
B8	2	40339.8	59132
B9	2	72710.7	57385
B10	2	38513.7	58497.9
B11	2	78781.8	55842.9
B12	2	113252	56441.9
C1	2	74944.6	60676.9
C2	2	38354.1	57832.5
C3	2	76622.7	59724.6
C4	2	63681.5	58598.7
C5	2	85204.7	69350.1
C6	2	27249.1	53380.9
C7	2	86417.2	61419.7
C8	2	44151.9	57602.2
C9	2	81717.8	58125.3
C10	2	31609.3	54539.7
C11	2	81914.8	57241
C12	2	33536.3	54851.4
D1	2	83945.2	54442.4
D2	2	38007.8	57008.6
D3	2	44617.1	50902.6
D4	2	106645	64516.1
D5	2	49440.6	55398
D6	2	52111.4	62496
D7	2	44719.4	60155
D8	2	33685.2	58056.9
D9	2	41045.9	52921.3
D10	2	50645	58683.9
D11	2	40420.3	52703.5
D12	2	28780.5	57015.5
E1	2	52632	59588.8
E2	2	44953.3	57342.3
E3	2	42965.5	57172.7
E4	2	79388.8	60927.4
E5	2	55125.1	59218.4
E6	2	72661.5	56663.3
E7	2	52480.8	67691.1
E8	2	73598.7	55857.6
E9	2	43000.7	62816
E10	2	68009.5	55950.7
E11	2	38122.4	52121.9
E12	2	76739.6	55913.9
F1	2	57430.4	59310
F2	2	69240.9	60561.3
F3	2	50631.2	55725.7
F4	2	79591.2	58094.2
F5	2	40793.9	61217.9
F6	2	70403.2	59766.8
F7	2	52388.9	62883.7
F8	2	77776.4	60536.2
F9	2	53315.3	58624.6
F10	2	77543	59618
F11	2	51549.2	56925.3
F12	2	66943.7	57335.4
G1	2	68869.5	58831.8
G2	2	77999.5	61689.1
G3	2	67236.9	61295.3
G4	2	79566.4	60310
G5	2	60401.4	60812.3
G6	2	94272.9	59100.5
G7	2	81554	62991.5
G8	2	74657.6	60948.9
G9	2	69054.6	57336.8
G10	2	74420.8	58706.1
G11	2	56004.8	56722.7
G12	2	83035	59385.2
H1	2	66299.6	60097.6
H2	2
H3	2	56359.4	61332
H4	2
H5	2	58902.5	55753.6
H6	2
H7	2	57598.5	59494.3
H8	2
H9	2	52625.2	55009.6
H10	2
H11	2	54834.1	62957.5
H12	2
A1	3	41499.9	57938.1
A2	3	63417.3	57290.5
A3	3	78333.4	60155.4
A4	3	47560	64724.9
A5	3	76203.7	61695.4
A6	3	49698.4	60277.7
A7	3	81692.7	70097.6
A8	3	55552.8	62430
A9	3	80664	59656.7
A10	3	56655.5	53022.3
A11	3	74600.9	56412.1
A12	3	56535.8	48419.1
B1	3	74239.9	55682.6
B2	3	42930.6	63140.2
B3	3	75345.3	58349.5
B4	3	42995.7	59994.5
B5	3	76756.2	58423.1
B6	3	36527.5	58307.5
B7	3	78472.7	61206.1
B8	3	40409.2	59111.8
B9	3	72315	57102.4
B10	3	38666.2	58621.4
B11	3	78895	55911.8
B12	3	113824	56614.8
C1	3	74903.6	60638.9
C2	3	38528.5	57969.4
C3	3	77128.1	59895.6
C4	3	64108.8	58926.2
C5	3	85196.1	68961.4
C6	3	27329.2	53458.8
C7	3	86611.1	61474.1
C8	3	44258.8	57637.8
C9	3	82049.9	58203.7
C10	3	31749.5	54702.4
C11	3	82193.2	57336.6
C12	3	33716.4	55052.8
D1	3	83917.9	54425.1
D2	3	38178.1	57186
D3	3	44957.7	51273.1
D4	3	107132	64744.6
D5	3	49347.2	55037.1
D6	3	52161	62534.5
D7	3	44867.6	60261.4
D8	3	33740.4	58046.4
D9	3	41230.4	53134.6
D10	3	50915.8	58840
D11	3	40543.3	52882.9
D12	3	29024.1	57273.5
E1	3	52659.9	59631.4
E2	3	45302.7	57667.1
E3	3	42805	56836
E4	3	79541.5	60935.1
E5	3	55069.1	59122.2
E6	3	73243.3	56751
E7	3	52760.2	67652.5
E8	3	73708.2	55995.2
E9	3	43253.4	62919.1
E10	3	68048.4	55834.9
E11	3	38078.7	52090.3
E12	3	77584.5	56409.2
F1	3	57606.5	59496.6
F2	3	69746.2	60820.7
F3	3	50713.6	55727.3
F4	3	79996.2	58084.9
F5	3	40952	61240.8
F6	3	70491.2	59673.6
F7	3	52461.9	62983.2
F8	3	77984.6	60538.2
F9	3	53392.6	58719.6
F10	3	77910.2	59772.4
F11	3	51440.2	56837.1
F12	3	67606.1	57740.3
G1	3	69058.6	58907.5
G2	3	78591.2	61908.2
G3	3	67840.3	61771.9
G4	3	79889	60440.1
G5	3	60540.4	60943.8
G6	3	94323.8	59171
G7	3	81787.6	63179.5
G8	3	74844.9	61051.9
G9	3	68959.3	57247
G10	3	74393.5	58683.8
G11	3	55883.7	56755.2
G12	3	83458.2	59559.2
H1	3	66543.9	60258
H2	3
H3	3	56712.1	61715.9
H4	3
H5	3	59100.7	55806.6
H6	3
H7	3	57751.7	59631.6
H8	3
H9	3	52826.5	55240.4
H10	3
H11	3	55459.3	63481.1
H12	3
A1	4	41561.5	57961.8
A2	4	63673.3	57497.2
A3	4	78405.1	60174.4
A4	4	47633	64842.4
A5	4	76221.1	61592.8
A6	4	49678.5	60247.5
A7	4	81658.1	70035.6
A8	4	55537.7	62411.5
A9	4	80690.6	59661.3
A10	4	56658.7	53034.8
A11	4	74548.7	56298.9
A12	4	56705.1	48505
B1	4	74300	55608.3
B2	4	43154.3	63353.2
B3	4	75797.8	58646.4
B4	4	43343.6	60416.5
B5	4	77037.6	58537.5
B6	4	36536.6	58407.5
B7	4	78729	61361.3
B8	4	40441.5	59176.3
B9	4	72608.9	57404.3
B10	4	38626.6	58479.1
B11	4	78992.8	55951.1
B12	4	113951	56640.8
C1	4	74722.3	60398.4
C2	4	38500.9	57852.2
C3	4	77495	60047.9
C4	4	64104.2	58785.2
C5	4	85648.8	69058.2
C6	4	27416.5	53522.9
C7	4	86769.3	61616.1
C8	4	44339.7	57660.1
C9	4	82028.6	58123.5
C10	4	31752.6	54617.3
C11	4	82775.6	57650.9
C12	4	33776.3	55085.7
D1	4	83813.5	54359.1
D2	4	38167	57143.6
D3	4	44611.2	50854.4
D4	4	106903	64616.5
D5	4	49840.8	55389.1
D6	4	52151.4	62446.2
D7	4	44959.1	60355.5
D8	4	33812.1	58012.8
D9	4	41175.5	53048.4
D10	4	51196.6	59092.4
D11	4	40721	53101.8
D12	4	29041.5	57165
E1	4	52699.8	59683.2
E2	4	45226.5	57508.6
E3	4	43191.8	57353.7
E4	4	79478.7	60878
E5	4	55029.8	59087
E6	4	73492.3	56682.3
E7	4	52915.9	67580.1
E8	4	73904.8	56062.6
E9	4	43334.1	62832.7
E10	4	68268.4	55935
E11	4	38101.4	52188.8
E12	4	77762.5	56471.7
F1	4	57763.6	59642.7
F2	4	69557.9	60548.7
F3	4	50883.2	55874.3
F4	4	80826.3	58515
F5	4	41026.8	61221.9
F6	4	70673.4	59759.1
F7	4	52626.9	63035.2
F8	4	78155.6	60534
F9	4	53482.5	58774.5
F10	4	78180.7	59838.1
F11	4	51389.7	56789.6
F12	4	67792.2	57854.4
G1	4	69107.2	58896.2
G2	4	78828.3	61895.5
G3	4	67590	61307.8
G4	4	79740.8	60158.8
G5	4	60530.6	60921
G6	4	94431.7	59187.3
G7	4	81820	63234.5
G8	4	75030.6	61105.5
G9	4	68790.2	57072.8
G10	4	74670.5	58898.9
G11	4	55978.5	56798.8
G12	4	83629.2	59512.8
H1	4	66552.9	60247.7
H2	4
H3	4	56684.7	61530.1
H4	4
H5	4	59125.5	55778.8
H6	4
H7	4	57710.2	59538.4
H8	4
H9	4	52863	55242.5
H10	4
H11	4	55636.5	63611.2
H12	4
A1	5	41647.6	57966.6
A2	5	63579.7	57374.8
A3	5	78458.1	60146.7
A4	5	47400.1	64545.8
A5	5	76206.1	61546.4
A6	5	49643.5	60160.3
A7	5	81618.6	70039.8
A8	5	55494.5	62355.6
A9	5	80891.2	59828.3
A10	5	56665.6	52979.9
A11	5	74641.2	56272.8
A12	5	56736.6	48495.3
B1	5	74384.3	55632.7
B2	5	43140.3	63149.7
B3	5	75857	58596.3
B4	5	42955.7	59757.9
B5	5	77170	58551.9
B6	5	36554.7	58389.5
B7	5	78797.5	61361.6
B8	5	40605.5	59448.4
B9	5	72950.8	57524
B10	5	38786.5	58676.9
B11	5	79011.1	55896.2
B12	5	113993	56607
C1	5	74939.6	60572.2
C2	5	38612.9	58053.5
C3	5	77585.3	59945.6
C4	5	64718	59355.1
C5	5	86002.9	69180.3
C6	5	27476.2	53581.9
C7	5	86884.7	61649
C8	5	44410	57727
C9	5	81908.2	58016.5
C10	5	31812.8	54699.8
C11	5	82532.1	57351.5
C12	5	33807.4	55077.2
D1	5	83970	54437.3
D2	5	38338.2	57311.1
D3	5	44621.5	50835.3
D4	5	107577	64872.9
D5	5	49919.1	55370.7
D6	5	52215.8	62526.6
D7	5	44982.8	60289.1
D8	5	33889.2	58093.9
D9	5	41022.6	52711.5
D10	5	51178.9	58928.7
D11	5	40567.1	52921.7
D12	5	29121.9	57201.3
E1	5	52600.3	59569.8
E2	5	45523.4	57726.4
E3	5	43245.9	57389.1
E4	5	79486.8	60702.8
E5	5	55102.6	59132.9
E6	5	73740	56671.1
E7	5	53075.6	67573.4
E8	5	74079.9	56174
E9	5	43262.2	62562.8
E10	5	68336.2	55932
E11	5	38059.1	52143.9
E12	5	77972	56529.6
F1	5	57666	59537.8
F2	5	69644.6	60571
F3	5	50929.2	55880.1
F4	5	80316.7	57942.3
F5	5	41083.9	61179.5
F6	5	70861.7	59885.1
F7	5	52636	62973.5
F8	5	78573.1	60859.8
F9	5	53487.5	58753.5
F10	5	78562.8	60044.9
F11	5	51359.3	56797.4
F12	5	67768.3	57801.7
G1	5	69081.1	58843.6
G2	5	79358.5	62125.8
G3	5	67755.5	61338.9
G4	5	80191.5	60495.6
G5	5	60685.4	61081.8
G6	5	94644.5	59272.1
G7	5	81839.6	63165.4
G8	5	75175	61235.9
G9	5	68957.5	57121.4
G10	5	74705.8	58885.5
G11	5	55920.9	56750.7
G12	5	83767.2	59491
H1	5	66553.7	60136.3
H2	5
H3	5	56676.2	61524.6
H4	5
H5	5	59100.2	55740.6
H6	5
H7	5	57731.1	59574.8
H8	5
H9	5	52898.3	55297.2
H10	5
H11	5	55689.9	63626.3
H12	5
A1	6	41689.3	57890.8
A2	6	63649.2	57424.4
A3	6	78510	60123.7
A4	6	47501.4	64659.5
A5	6	76371.9	61581.3
A6	6	49674.9	60179.4
A7	6	81648.8	70027.9
A8	6	55451.5	62318
A9	6	81030.6	59933.8
A10	6	56689.1	52974.8
A11	6	74581.6	56225.9
A12	6	56657.2	48420.2
B1	6	74495.5	55676.2
B2	6	43274.8	63198
B3	6	75829.3	58492.3
B4	6	43343	60240.6
B5	6	77729.5	59015.9
B6	6	36561	58381.8
B7	6	78978.7	61449.4
B8	6	40631.5	59467.1
B9	6	72992.7	57464.1
B10	6	38946.9	58834.6
B11	6	78984.7	55848.2
B12	6	113949	56592.9
C1	6	75029.5	60590.1
C2	6	38621.8	57967.9
C3	6	77754.9	59989.6
C4	6	64440.2	59016
C5	6	86178.7	69034.6
C6	6	27567	53715.7
C7	6	87235.5	61857.1
C8	6	44429.4	57713.7
C9	6	82164.2	58111.1
C10	6	31876.2	54781.3
C11	6	82818.8	57482.5
C12	6	33848	55122.2
D1	6	84020.5	54453.8
D2	6	38313.7	57236.3
D3	6	44944.3	51140.5
D4	6	107185	64698.9
D5	6	50029.5	55432.5
D6	6	52171.2	62463.3
D7	6	45077.7	60424.7
D8	6	33901.4	58005.1
D9	6	41121	52846.9
D10	6	51220.6	58885.3
D11	6	40672.4	53004
D12	6	29150.2	57130
E1	6	52702.4	59621.6
E2	6	45759.9	57855.8
E3	6	43246.4	57250.6
E4	6	79733.8	60879.2
E5	6	54902.3	58950.7
E6	6	73991	56656.4
E7	6	53136.3	67517.5
E8	6	74378.7	56361.5
E9	6	43335.8	62590.9
E10	6	68691.8	56165.9
E11	6	38159.1	52272.1
E12	6	77891	56342.3
F1	6	57690.2	59533.5
F2	6	69945.9	60671.7
F3	6	51028.4	55891.9
F4	6	81011.3	58373.2
F5	6	41460.8	61748.7
F6	6	70836.5	59805.8
F7	6	52683.1	63023.2
F8	6	78478.8	60648.3
F9	6	53562.4	58805.4
F10	6	78889.3	60180.5
F11	6	51474.2	56904.6
F12	6	67813.5	57764.4
G1	6	69020.8	58806.9
G2	6	79709.1	62231.4
G3	6	68248.7	61689.4
G4	6	79994.4	60193.9
G5	6	60714.5	61015.8
G6	6	94708.7	59229.2
G7	6	81913.8	63197.4
G8	6	75240	61190.7
G9	6	68973	57115.2
G10	6	74919.4	58955.9
G11	6	55882.2	56657.1
G12	6	83815.8	59426.1
H1	6	66603	60090.4
H2	6
H3	6	56736.8	61591.4
H4	6
H5	6	59063	55613.5
H6	6
H7	6	57792	59627.7
H8	6
H9	6	52870.9	55233
H10	6
H11	6	55759.1	63703.1
H12	6
A1	7	41756.4	57839.4
A2	7	63500.6	57305.1
A3	7	78437.3	60057.7
A4	7	47345.7	64483
A5	7	76268.8	61482.9
A6	7	49608.9	60123.9
A7	7	81630.1	70016.9
A8	7	55407.4	62260.8
A9	7	81167.5	60005.7
A10	7	56603.2	52912.2
A11	7	74535.6	56198.8
A12	7	56784.8	48468.9
B1	7	74535	55660.9
B2	7	43225.8	62993.6
B3	7	75878.8	58492.3
B4	7	43078.6	59677.5
B5	7	77409.6	58696.8
B6	7	36592.4	58423.8
B7	7	78921.1	61385
B8	7	40644.8	59469
B9	7	73155.6	57499.6
B10	7	38934.7	58791.7
B11	7	78943.3	55772
B12	7	113869	56470.6
C1	7	75219.3	60715.1
C2	7	38774	58192.9
C3	7	78061.3	60185.3
C4	7	64873.7	59457.2
C5	7	86191	68964.1
C6	7	27565.4	53686.9
C7	7	87401.9	61898.4
C8	7	44435	57665.9
C9	7	82271	58204.4
C10	7	31865.5	54727.9
C11	7	82961.1	57413.1
C12	7	33901	55161.5
D1	7	84528.8	54776.9
D2	7	38440.8	57385.8
D3	7	45014.3	51267.8
D4	7	107887	65011.6
D5	7	50176.4	55524.8
D6	7	52164.2	62458.7
D7	7	45005.5	60327.2
D8	7	33956.2	58045.2
D9	7	41163.5	52897.7
D10	7	51306	58951.2
D11	7	40774	53172.1
D12	7	29200.2	57125.5
E1	7	52623.5	59546.8
E2	7	45823.8	57872.6
E3	7	43359.5	57420
E4	7	79688.2	60682.7
E5	7	55084.3	59079.5
E6	7	74532.7	56989.1
E7	7	53217.4	67454.4
E8	7	74260.6	56248.8
E9	7	43387.6	62493.5
E10	7	68813.1	56177.2
E11	7	38271.5	52445.9
E12	7	77890.6	56356.4
F1	7	57705.9	59582.4
F2	7	70067	60750.2
F3	7	51077.6	55938.1
F4	7	80682.9	58043
F5	7	41311	61348.9
F6	7	71006.1	59896.9
F7	7	52722.4	63032.4
F8	7	78462.4	60565.8
F9	7	53592.6	58829.2
F10	7	79058.9	60245.5
F11	7	51538.8	56900.7
F12	7	67558.3	57522.9
G1	7	69029.2	58788
G2	7	79989	62329.2
G3	7	68152.3	61542.1
G4	7	80398.4	60468.4
G5	7	60794.8	61155.1
G6	7	95010.7	59402.9
G7	7	81950	63167.2
G8	7	75214.2	61104.2
G9	7	68944.9	57130
G10	7	74986.4	59040.2
G11	7	55921.2	56707.7
G12	7	83778	59393.4
H1	7	66613.3	60085
H2	7
H3	7	56705.2	61556.7
H4	7
H5	7	59064.7	55677.9
H6	7
H7	7	57735.7	59578
H8	7
H9	7	52875.4	55234.8
H10	7
H11	7	55752.2	63670.4
H12	7
A1	8	41769.6	57771.2
A2	8	63646.4	57411.2
A3	8	78519.7	60086.3
A4	8	47469	64634.5
A5	8	76439.1	61568.7
A6	8	49622.8	60082.8
A7	8	81722.8	70030.4
A8	8	55363.1	62208.7
A9	8	81150.4	59982.8
A10	8	56586.2	52875.9
A11	8	74705.9	56257.6
A12	8	56867.3	48480.2
B1	8	74918	55893.3
B2	8	43493.7	63214
B3	8	76330	58795.6
B4	8	43565.7	60367.5
B5	8	77760.5	58963.5
B6	8	36583.1	58404.4
B7	8	79026.8	61467.8
B8	8	40663.3	59467.9
B9	8	73357.8	57684.9
B10	8	39105.7	58971.5
B11	8	79278.6	55953.5
B12	8	113864	56478.2
C1	8	74987.7	60442.5
C2	8	38765.5	58137.9
C3	8	78072.3	60088.2
C4	8	64441.5	58926.4
C5	8	86286.6	68798.1
C6	8	27572.1	53692.4
C7	8	87839.6	62164.1
C8	8	44521.3	57751.8
C9	8	82372.5	58255.8
C10	8	31984	54892.3
C11	8	83009.6	57399.9
C12	8	33975.5	55271.5
D1	8	84355.4	54602.7
D2	8	38383.8	57273.9
D3	8	44968	51181.8
D4	8	107053	64553.1
D5	8	50071.8	55286.8
D6	8	52137.2	62399.4
D7	8	45033.1	60298.6
D8	8	34009.9	58146.7
D9	8	41121.4	52869.4
D10	8	51369.2	58938.1
D11	8	40818.5	53183.4
D12	8	29257.9	57162.6
E1	8	52670	59575.2
E2	8	45919.7	57907.5
E3	8	43566.9	57595.2
E4	8	79579.4	60693.4
E5	8	54917	58939.8
E6	8	74234.6	56687.6
E7	8	53254	67378.2
E8	8	74577.8	56416.7
E9	8	43490.9	62539.5
E10	8	69127.4	56342.7
E11	8	38296	52413.2
E12	8	78123.4	56504.7
F1	8	57679.1	59539.2
F2	8	70479.5	60974.1
F3	8	51161.5	55975.9
F4	8	81370.6	58486.3
F5	8	41555.2	61762.8
F6	8	71050.1	59902.1
F7	8	52775.7	63033
F8	8	78458.6	60461.4
F9	8	53781.8	58953.6
F10	8	79410.4	60456.7
F11	8	51559.3	56874.1
F12	8	67832.6	57731.7
G1	8	69129.8	58928.1
G2	8	80217.9	62298.9
G3	8	68081.4	61419.6
G4	8	79889.5	59971.4
G5	8	60822.6	61125.4
G6	8	94940.4	59256.2
G7	8	81928	63136.3
G8	8	75266.7	61156.5
G9	8	69201.5	57347
G10	8	75119.7	59072.6
G11	8	55914.9	56700.9
G12	8	83900.5	59439.3
H1	8	66723.5	60119.9
H2	8
H3	8	56764.2	61586.2
H4	8
H5	8	59020.1	55581
H6	8
H7	8	57746.6	59604.7
H8	8
H9	8	52916	55292.7
H10	8
H11	8	55874.2	63806.1
H12	8
A1	9	41763.7	57691.6
A2	9	63536.1	57297.1
A3	9	78516.1	60040.4
A4	9	47495.6	64636.3
A5	9	76478.1	61591.4
A6	9	49610	60057.5
A7	9	81690.7	69990
A8	9	55403.6	62281.2
A9	9	81301.6	60088.4
A10	9	56554.1	52833.5
A11	9	74942.1	56408.3
A12	9	56963.4	48509.1
B1	9	75185.9	56035.5
B2	9	43445.2	62994.1
B3	9	76643.7	58934.3
B4	9	43652.2	60455.4
B5	9	77917	59055.6
B6	9	36787.6	58687.4
B7	9	79114.5	61499.1
B8	9	40729.8	59514.1
B9	9	73461.6	57764.6
B10	9	39189.4	59033.4
B11	9	79291.7	55950.6
B12	9	114002	56540.6
C1	9	75186.5	60544.2
C2	9	38903.2	58318.7
C3	9	78263.8	60210.3
C4	9	64556.7	59004
C5	9	86466	68813.6
C6	9	27658.6	53807.3
C7	9	87688.5	62031.7
C8	9	44585	57832.7
C9	9	82711.1	58433.8
C10	9	32102.7	55029.9
C11	9	83202.5	57427.4
C12	9	34083.9	55390.1
D1	9	84379	54577.6
D2	9	38541.3	57473.6
D3	9	44985.5	51167.3
D4	9	107269	64634.2
D5	9	50069.3	55187.5
D6	9	52139.5	62405.5
D7	9	45201.2	60542
D8	9	34132.3	58249.1
D9	9	41334.7	53085.1
D10	9	51340.5	58880.5
D11	9	40979	53396.2
D12	9	29341.2	57202
E1	9	52777.7	59677.5
E2	9	45979.5	57893
E3	9	43510	57436.3
E4	9	79612.3	60643
E5	9	55063.6	59098.2
E6	9	74372.8	56655.9
E7	9	53320.5	67318.7
E8	9	74793.8	56565.2
E9	9	43554.5	62503.2
E10	9	69302.9	56490.1
E11	9	38297.2	52352.9
E12	9	78491.4	56715.9
F1	9	57831.2	59669
F2	9	70468.4	60809.6
F3	9	51348.1	56160.8
F4	9	81557.7	58551
F5	9	41660.5	61882.8
F6	9	71422.5	60139.8
F7	9	52819.5	63064.7
F8	9	78857.1	60787.9
F9	9	53836.6	58972.9
F10	9	79350.3	60222.5
F11	9	51616.8	56878
F12	9	68033.6	57829.9
G1	9	69296.4	59056.1
G2	9	80484.2	62445.3
G3	9	68137.1	61416.3
G4	9	80125.5	60107.8
G5	9	60860.1	61170.6
G6	9	95081.7	59296.2
G7	9	82181.5	63316.9
G8	9	75482.7	61278.9
G9	9	69361.2	57392.9
G10	9	75285.9	59115.4
G11	9	55937.9	56712.4
G12	9	84058.7	59490.7
H1	9	66593.3	59982.1
H2	9
H3	9	56996.3	61864.3
H4	9
H5	9	59014	55579.2
H6	9
H7	9	57719.7	59577.2
H8	9
H9	9	53020.2	55385.7
H10	9
H11	9	55831.5	63684.5
H12	9
A1	10	41689.3	57530.6
A2	10	63650.3	57420.6
A3	10	78515.8	60048.8
A4	10	47422.2	64541.5
A5	10	76345.6	61438.1
A6	10	49567.8	60015.9
A7	10	81689.6	69996.1
A8	10	55355.4	62204
A9	10	81247.2	60037.7
A10	10	56563.7	52847.1
A11	10	74978.5	56404.2
A12	10	56984.3	48503.7
B1	10	75190.8	55966.7
B2	10	43638.2	63234.4
B3	10	76811.7	59025
B4	10	43518.4	60175.5
B5	10	77758.6	58792.4
B6	10	36940.8	58845.3
B7	10	79253.3	61556.2
B8	10	40774.3	59556.2
B9	10	73022.6	57363.8
B10	10	39253.4	59160.2
B11	10	79448.2	56024.3
B12	10	113987	56508
C1	10	75336.3	60612.8
C2	10	38984.5	58337.9
C3	10	78436.5	60277.2
C4	10	64783	59212.7
C5	10	86533.3	68845
C6	10	27651.6	53772.1
C7	10	88092.7	62228.3
C8	10	44646.1	57812.7
C9	10	82895.1	58340
C10	10	32139.8	55025.5
C11	10	83435.9	57523.2
C12	10	34140.9	55451.7
D1	10	84483.9	54624.1
D2	10	38495.3	57339.5
D3	10	45008.7	51141.2
D4	10	107557	64718.2
D5	10	50375.2	55513.8
D6	10	52206	62458.6
D7	10	45166.8	60415.2
D8	10	34202.5	58342.6
D9	10	41528.5	53205.3
D10	10	51494.4	58968.6
D11	10	41078.6	53495.6
D12	10	29381.2	57176.5
E1	10	52927.4	59860.8
E2	10	46061.9	57942.9
E3	10	43575.6	57548.6
E4	10	79709.1	60617.4
E5	10	55400.4	59382.4
E6	10	74816.7	56903.2
E7	10	53402.7	67334.5
E8	10	74705	56433.2
E9	10	43519.1	62371.2
E10	10	69444	56581.4
E11	10	38380.8	52399.9
E12	10	78601	56668.8
F1	10	57820.6	59698.8
F2	10	70759	60978.5
F3	10	51506.8	56258.6
F4	10	81470.8	58406.4
F5	10	41517.5	61515.5
F6	10	71304	59973.7
F7	10	52860	63077.4
F8	10	78698.3	60594.7
F9	10	53882.5	58998.9
F10	10	79598.1	60492.2
F11	10	51735.9	56915.4
F12	10	67867.6	57662.9
G1	10	69420	59169.4
G2	10	80610.1	62457.7
G3	10	68200.9	61414.4
G4	10	80484.5	60363.8
G5	10	61027.7	61397.4
G6	10	95215.7	59409.8
G7	10	82341.2	63416
G8	10	75616.9	61297.2
G9	10	69356.7	57350.7
G10	10	75445.3	59180.1
G11	10	56012.1	56798.9
G12	10	83867.3	59309.3
H1	10	66479.4	59820.1
H2	10
H3	10	56959	61799.9
H4	10
H5	10	59059.9	55680.8
H6	10
H7	10	57691.9	59531.8
H8	10
H9	10	53106.7	55504
H10	10
H11	10	55789.2	63609.4
H12	10
A1	11	41707.6	57458.3
A2	11	63570.3	57307.6
A3	11	78602.7	60047.2
A4	11	47420.5	64571.1
A5	11	76514.9	61544.5
A6	11	49560.1	60016.6
A7	11	81807.2	70046.4
A8	11	55336.1	62193.7
A9	11	81286	60034.4
A10	11	56630	52884.1
A11	11	75018	56384.2
A12	11	57027.2	48494.9
B1	11	75372.3	56032.1
B2	11	43729.3	63239.9
B3	11	76800.8	58918.2
B4	11	43736.2	60408.8
B5	11	78255.8	59172.5
B6	11	36945.6	58777.8
B7	11	79402.4	61662.7
B8	11	40869.3	59614.9
B9	11	73347.3	57638.6
B10	11	39339.3	59241.7
B11	11	79615.6	56026.4
B12	11	114027	56526.6
C1	11	75650.8	60855.8
C2	11	39039.8	58408.4
C3	11	78537.4	60278.1
C4	11	64654.9	59046.6
C5	11	86467.6	68560.6
C6	11	27752.1	53879.4
C7	11	88114.4	62223.9
C8	11	44733.3	57848.3
C9	11	83286.5	58634.3
C10	11	32200.2	55148.8
C11	11	83839.9	57834.5
C12	11	34197.4	55522.7
D1	11	84621	54668.5
D2	11	38479.2	57280.9
D3	11	45183.9	51367.9
D4	11	107339	64619.6
D5	11	50214.5	55282.1
D6	11	52300.5	62553.8
D7	11	45264.9	60491.5
D8	11	34273.5	58393.7
D9	11	41615.2	53302.8
D10	11	51641.1	59078.6
D11	11	41041.3	53437.1
D12	11	29401.9	57131.3
E1	11	53054.1	59931.4
E2	11	46130.2	57933.8
E3	11	43698.4	57643
E4	11	79693.6	60619
E5	11	55151.8	59167.9
E6	11	75300.5	57214.2
E7	11	53538	67386.4
E8	11	74888.4	56469.4
E9	11	43658.9	62452.5
E10	11	69530.1	56618.6
E11	11	38398.7	52410.9
E12	11	78566.2	56696.6
F1	11	57839.9	59691.6
F2	11	70946.6	61036.5
F3	11	51606	56332.2
F4	11	81780.8	58574.8
F5	11	41883.1	62095.5
F6	11	71545.8	60104.4
F7	11	52952	63112.9
F8	11	78949.4	60688.1
F9	11	53984.4	59064.8
F10	11	79766.6	60515.2
F11	11	51864.1	57018.8
F12	11	68117.9	57858.2
G1	11	69482.4	59197.4
G2	11	80663.1	62422.6
G3	11	68250.8	61454.5
G4	11	80415.3	60221
G5	11	61084.7	61330.1
G6	11	95337.5	59440.3
G7	11	82717	63611.8
G8	11	75864.8	61459.9
G9	11	69357.7	57328.4
G10	11	75515.6	59172.4
G11	11	56081.2	56847.1
G12	11	83992.6	59410.6
H1	11	66460.6	59772.9
H2	11
H3	11	56980.7	61799.2
H4	11
H5	11	59092.5	55638.8
H6	11
H7	11	57709.6	59555.8
H8	11
H9	11	53101.8	55487.8
H10	11
H11	11	55794.1	63619.5
H12	11
A1	12	41724.8	57407.5
A2	12	63349.9	57082.4
A3	12	78786	60105
A4	12	47402	64525.1
A5	12	76447.1	61455.6
A6	12	49589.4	60032.7
A7	12	82000.8	70188.6
A8	12	55401.4	62256.4
A9	12	81311.2	59975.4
A10	12	56788	53053.5
A11	12	75038.1	56353.8
A12	12	57036.3	48477.9
B1	12	75561.4	56127.9
B2	12	43510.9	62748.5
B3	12	76907.6	58960.6
B4	12	43679.5	60264
B5	12	78308.7	59089.3
B6	12	37038.9	58875.2
B7	12	79541.3	61645.4
B8	12	40968.4	59689.5
B9	12	73634.5	57910.3
B10	12	39386.6	59265.8
B11	12	79701.4	56053.1
B12	12	114126	56563.1
C1	12	75892.1	60907
C2	12	39226.3	58674.3
C3	12	78700.4	60277.4
C4	12	64824.9	59173.8
C5	12	86983.2	69001.8
C6	12	27773.4	53860.6
C7	12	88044.6	62119.5
C8	12	44808.4	57858.7
C9	12	82760.5	58167.8
C10	12	32281.6	55192.4
C11	12	83833.3	57729.8
C12	12	34210.2	55556.6
D1	12	84607.2	54640.8
D2	12	38782.4	57641.8
D3	12	45341.1	51453.5
D4	12	107564	64691.8
D5	12	50510.6	55535.7
D6	12	52376.9	62592.2
D7	12	45490.5	60810.3
D8	12	34351.8	58410
D9	12	41456.3	53034.1
D10	12	51695.8	59126.4
D11	12	41099.8	53430.2
D12	12	29471.9	57159.5
E1	12	53067.6	59882.3
E2	12	46516.2	58246.8
E3	12	43567.1	57408.1
E4	12	79816	60623.6
E5	12	55345.9	59258.8
E6	12	75077.7	56980
E7	12	53618	67395.9
E8	12	75028.1	56574.7
E9	12	43611.9	62268
E10	12	69645.4	56619.4
E11	12	38372.7	52309.5
E12	12	78797.2	56798.5
F1	12	58081.2	59900
F2	12	70995.8	60935.8
F3	12	51647.6	56342.6
F4	12	81905.7	58523.2
F5	12	41695.8	61616.8
F6	12	71570.1	60106.5
F7	12	53198.2	63281.5
F8	12	79216.9	60832.7
F9	12	54049.6	59099.3
F10	12	79537.5	60283.4
F11	12	51922.3	57012.5
F12	12	68163.6	57867.4
G1	12	69545.8	59219.6
G2	12	81011.5	62641.6
G3	12	68421.6	61611.7
G4	12	80608.2	60353.3
G5	12	61238.9	61531.7
G6	12	95414	59498.1
G7	12	82808.4	63673.9
G8	12	75931.9	61462
G9	12	69399.1	57316.6
G10	12	75616.4	59216
G11	12	56137.4	56879.4
G12	12	84132.6	59455.4
H1	12	66445.3	59740.6
H2	12
H3	12	57041.1	61880.5
H4	12
H5	12	59271.5	55908.6
H6	12
H7	12	57854.7	59752.9
H8	12
H9	12	53108.5	55450.1
H10	12
H11	12	55798.9	63629.9
H12	12
A1	13	41805.5	57390.8
A2	13	63433.9	57156.3
A3	13	78955.7	60185.6
A4	13	47450.7	64586.4
A5	13	76717.9	61635.4
A6	13	49733.2	60211.9
A7	13	82091	70245.9
A8	13	55440	62308.7
A9	13	81516.2	59933.9
A10	13	56844.4	53126.3
A11	13	75104.7	56380.4
A12	13	56981.9	48354
B1	13	75810.2	56225.2
B2	13	43785.8	63106.5
B3	13	76990.8	58921.8
B4	13	43961.5	60638.9
B5	13	78519.4	59287.4
B6	13	37066.8	58870.7
B7	13	79457.9	61640.3
B8	13	41089.9	59703.9
B9	13	73487.1	57679.8
B10	13	39299.6	59065.7
B11	13	79440.3	55805.2
B12	13	114524	56740.1
C1	13	75999.7	60851.4
C2	13	39159.8	58495.9
C3	13	78714.7	60209.6
C4	13	64482.3	58780.8
C5	13	86897	68725
C6	13	27872.6	54016.7
C7	13	88117.7	62122.7
C8	13	44888.5	57848.8
C9	13	82873.6	58183.9
C10	13	32308.7	55216.4
C11	13	84028.8	57738.5
C12	13	34156.2	55432
D1	13	84612.9	54582
D2	13	38595.4	57339.6
D3	13	45248.6	51308.8
D4	13	107238	64525.7
D5	13	50542.4	55497.2
D6	13	52436.4	62623.2
D7	13	45418.9	60602.3
D8	13	34427	58447.4
D9	13	41515.6	53090.1
D10	13	51835.7	59208.3
D11	13	41246.4	53630.6
D12	13	29548.3	57183.9
E1	13	53041.2	59829.8
E2	13	46495	58135.1
E3	13	43728.5	57636.1
E4	13	79850.3	60739.1
E5	13	55104.4	59063.6
E6	13	75036.6	56893.6
E7	13	53695.9	67420.3
E8	13	75335.7	56730.1
E9	13	43656.8	62256.3
E10	13	69436.3	56382.8
E11	13	38482.1	52424.6
E12	13	78791.4	56719
F1	13	58067.9	59840.4
F2	13	71274.6	61090.8
F3	13	51654.2	56327.4
F4	13	82531.7	58953.7
F5	13	41966.5	62074
F6	13	71781.7	60208.2
F7	13	53284.8	63335.5
F8	13	79323.3	60850.1
F9	13	54168.7	59111.7
F10	13	79756.2	60365.3
F11	13	51997.3	57064.2
F12	13	68125.3	57758.7
G1	13	69420.1	59077.1
G2	13	81015.2	62549.7
G3	13	68420.2	61522.9
G4	13	80558.4	60179.7
G5	13	61270	61403.7
G6	13	95818.8	59658.8
G7	13	82863.6	63673.9
G8	13	76139.2	61557.9
G9	13	69364.8	57296.9
G10	13	75704.9	59244
G11	13	56299.4	56993.8
G12	13	84442.7	59586.6
H1	13	66315.5	59553.9
H2	13
H3	13	57014.9	61777.9
H4	13
H5	13	59388.6	55878.2
H6	13
H7	13	57936.4	59818.1
H8	13
H9	13	53116.5	55450
H10	13
H11	13	55835.1	63650.3
H12	13
A1	14	42039.5	57363.6
A2	14	63515.5	57176.2
A3	14	79096	60147.2
A4	14	47593.8	64761.2
A5	14	76985.6	61775.9
A6	14	49850.4	60305.4
A7	14	82187.1	70269.5
A8	14	55573.1	62424.5
A9	14	81708.7	60025.3
A10	14	56938.5	53172.9
A11	14	75174.2	56389.2
A12	14	56932.8	48245.5
B1	14	76001.9	56130.3
B2	14	43877.1	63152.4
B3	14	76924.4	58752.9
B4	14	44168	60872.5
B5	14	78539.8	59185.3
B6	14	37199.4	59000.9
B7	14	79637.9	61687.2
B8	14	41290	59714.2
B9	14	73514.4	57713
B10	14	39396.4	59150.2
B11	14	79664.7	55848.9
B12	14	114665	56802.1
C1	14	76378.3	60921.1
C2	14	39265.8	58614.9
C3	14	79302.7	60560.5
C4	14	64384.6	58623.9
C5	14	87334.7	68988.4
C6	14	27937.7	54060.2
C7	14	88222.1	62105.1
C8	14	45189	57942.1
C9	14	83168.1	58316.1
C10	14	32410	55330.8
C11	14	84293	57888.8
C12	14	34340.4	55665.5
D1	14	84894	54725.8
D2	14	38620.6	57401.3
D3	14	45708.8	51797.6
D4	14	106882	64335.8
D5	14	50711	55591.7
D6	14	52565.2	62729.9
D7	14	45705.3	60922.2
D8	14	34566.9	58400.7
D9	14	41705.6	53246.6
D10	14	51962	59295.9
D11	14	41243.6	53545.2
D12	14	29576.7	57183.2
E1	14	53164.2	59853
E2	14	46861.3	58246.7
E3	14	43492.3	57215.7
E4	14	79728.5	60628.8
E5	14	55337.2	59168
E6	14	75522.7	57158
E7	14	53867.4	67494
E8	14	75459.8	56805
E9	14	43821.9	62383.6
E10	14	69567.5	56490.6
E11	14	38509.3	52414.9
E12	14	78714.7	56630.6
F1	14	58268.7	59992.3
F2	14	71737.7	61255.8
F3	14	51767.3	56383
F4	14	82708.8	58989.3
F5	14	41794.7	61689.5
F6	14	71991.1	60301.6
F7	14	53428.8	63464.9
F8	14	79569.1	60967.2
F9	14	54141.1	59039.8
F10	14	79941.2	60430.3
F11	14	51997.3	56999.2
F12	14	68105.9	57658.7
G1	14	69496.3	59120.8
G2	14	81173.4	62594.4
G3	14	68784.9	61912.5
G4	14	80571.6	60034.7
G5	14	61523.6	61636.1
G6	14	96184.3	59815
G7	14	83117.8	63774.8
G8	14	76368.5	61698.7
G9	14	69552.3	57397.3
G10	14	75828.4	59345.1
G11	14	56402.3	57018.3
G12	14	84688.9	59755.3
H1	14	66292.1	59488.9
H2	14
H3	14	57090.4	61854.2
H4	14
H5	14	59523.2	56016.6
H6	14
H7	14	58033.2	59853.6
H8	14
H9	14	53168.8	55453.1
H10	14
H11	14	55843.7	63603.2
H12	14
A1	15	42449.3	57330.6
A2	15	63466.9	57118.2
A3	15	79382.8	60208.4
A4	15	47638.2	64838
A5	15	77169.5	61816.3
A6	15	49857.7	60307.7
A7	15	82235.7	70321.4
A8	15	55585.5	62411
A9	15	81871.4	60113.6
A10	15	56986.5	53160.8
A11	15	75202.5	56372.4
A12	15	56819.7	48167.9
B1	15	76556.3	56279.4
B2	15	43938.2	63171.8
B3	15	77495.6	59131.2
B4	15	44010.7	60605.1
B5	15	78912.5	59411.6
B6	15	37205.4	58944.9
B7	15	79708.8	61705.3
B8	15	41689.5	59769.9
B9	15	73500.5	57588.3
B10	15	39518.2	59320.2
B11	15	79631.6	55796.7
B12	15	114624	56789.4
C1	15	76936.2	60967
C2	15	39270.8	58615
C3	15	79793.6	60701.6
C4	15	64738.4	58991.5
C5	15	87041.1	68560
C6	15	28028.1	54120.8
C7	15	88170.2	61994.3
C8	15	45598.3	57990.5
C9	15	83577.8	58533.5
C10	15	32495.9	55424.9
C11	15	84441.3	57908.5
C12	15	34295.5	55553.8
D1	15	84790.1	54661.6
D2	15	38665.6	57389.9
D3	15	45260.8	51265.6
D4	15	107485	64628.7
D5	15	51041.1	55901.5
D6	15	52542.5	62669.5
D7	15	45684.7	60877.7
D8	15	34848.3	58536.9
D9	15	41772.5	53343.4
D10	15	52161.7	59407.9
D11	15	41302.7	53600.3
D12	15	29741.2	57348.1
E1	15	53112.3	59763.2
E2	15	47306.2	58336.1
E3	15	43711.8	57490.9
E4	15	79994	60693.6
E5	15	55228.4	59086
E6	15	75981.2	57413.2
E7	15	54020.5	67607.8
E8	15	75250.3	56554.7
E9	15	43884.9	62375.7
E10	15	69863.6	56652
E11	15	38606.4	52539.9
E12	15	79192.3	56920.3
F1	15	58414.1	60078.8
F2	15	72108.6	61192.1
F3	15	51746.3	56324
F4	15	82568.7	58651
F5	15	42165.7	62215.3
F6	15	72348.3	60534.1
F7	15	53489.5	63496
F8	15	79559.2	60939.9
F9	15	54190	59048.7
F10	15	79938.2	60348
F11	15	52113.5	57126.4
F12	15	68295.7	57846.8
G1	15	69591.8	59169
G2	15	81251.5	62607.5
G3	15	68768.2	61741.3
G4	15	81010.7	60216.7
G5	15	61509.7	61516.9
G6	15	96530.1	59974.8
G7	15	83290.6	63844.5
G8	15	76429.8	61674.1
G9	15	69570.9	57411.1
G10	15	75853.5	59290.1
G11	15	56433.1	57067.2
G12	15	84800.2	59737.3
H1	15	66273.4	59461.7
H2	15
H3	15	57126.5	61813.1
H4	15
H5	15	59585.1	55951.1
H6	15
H7	15	58093.3	59825.6
H8	15
H9	15	53177.4	55415.4
H10	15
H11	15	55841.4	63530.8
H12	15
A1	16	43266.7	57450.4
A2	16	63491.4	57156.3
A3	16	79599.9	60143
A4	16	47623.1	64827
A5	16	77274.3	61857.8
A6	16	49840.3	60247.6
A7	16	82199.9	70264.1
A8	16	55631.8	62427
A9	16	81882.1	60092.8
A10	16	56992.8	53204.4
A11	16	75264.3	56385.1
A12	16	56718.7	48092
B1	16	77110.2	56211.1
B2	16	44065.4	63263.6
B3	16	77608.3	59008.5
B4	16	43982.7	60494.8
B5	16	78880.8	59277.5
B6	16	37295.5	58975.6
B7	16	79643.2	61654.2
B8	16	42338	59790.6
B9	16	73553.1	57496.9
B10	16	39590	59317.5
B11	16	79440.5	55619.4
B12	16	114520	56693.4
C1	16	77825.8	61052.5
C2	16	39292.2	58570
C3	16	79935.1	60506.7
C4	16	64822.5	59040.3
C5	16	87781.2	69172.7
C6	16	28103.1	54181.8
C7	16	88255.1	62085.9
C8	16	46339.5	58035.9
C9	16	83672.9	58613.4
C10	16	32549.8	55421.9
C11	16	84122.1	57564.8
C12	16	34270.1	55469
D1	16	85003.4	54749.7
D2	16	38604.5	57270.1
D3	16	45446.6	51435.2
D4	16	107533	64589.1
D5	16	50894.2	55671.3
D6	16	52647.9	62722.1
D7	16	45540.4	60593.1
D8	16	35233.3	58529.8
D9	16	41775.9	53312.6
D10	16	52222	59378
D11	16	41252.2	53464.2
D12	16	29711.9	57241.8
E1	16	53138.5	59730.4
E2	16	48034.9	58287.4
E3	16	43670.1	57419.8
E4	16	79911	60590.5
E5	16	55575.8	59371.3
E6	16	75944.6	57283.3
E7	16	54040.6	67515.8
E8	16	75542.8	56731.8
E9	16	43888.3	62261.4
E10	16	69459.6	56231
E11	16	38527.6	52401.3
E12	16	79111.7	56785.6
F1	16	58281.3	59907.6
F2	16	72951.5	61276.2
F3	16	51822.9	56409.1
F4	16	82742.8	58547.7
F5	16	41984.8	61769.8
F6	16	72317.2	60431.9
F7	16	53528.8	63485.1
F8	16	79573.1	60790.7
F9	16	54240.8	59053
F10	16	79658.3	60076
F11	16	52205.3	57168.8
F12	16	68381.1	57864.2
G1	16	69487.7	59116.8
G2	16	81159.5	62456
G3	16	68907.8	61848.8
G4	16	81527	60320.6
G5	16	61690.2	61765.8
G6	16	96530.3	59883.6
G7	16	83317.6	63815.2
G8	16	76488.5	61679.6
G9	16	69490.8	57312.1
G10	16	75797.2	59247.2
G11	16	56511.1	57097.6
G12	16	84774	59658.2
H1	16	66232.1	59418.3
H2	16
H3	16	57154.6	61835.3
H4	16
H5	16	59621.6	56028.4
H6	16
H7	16	58164.5	59831.3
H8	16
H9	16	53165.5	55414.4
H10	16
H11	16	55769	63435.6
H12	16
A1	17	44706.4	57502.8
A2	17	63515.6	57156.4
A3	17	80237.7	60219.2
A4	17	47775.1	64999.1
A5	17	77607	61946.4
A6	17	49912.6	60301.4
A7	17	82244.4	70228.9
A8	17	55731	62456.9
A9	17	81961.9	60124
A10	17	57025.4	53158.2
A11	17	75208.9	56303.2
A12	17	56700.6	48017.1
B1	17	78561.5	56345.6
B2	17	44159.5	63336.5
B3	17	78179.4	59084.2
B4	17	44384.6	61043.2
B5	17	79300	59493
B6	17	37415.1	58997.9
B7	17	79890.9	61700.6
B8	17	43570.6	59889
B9	17	73422.3	57451.4
B10	17	39750.3	59414.7
B11	17	79846.9	55874.4
B12	17	114822	56794.5
C1	17	79514.1	61091.1
C2	17	39322.7	58580.8
C3	17	80994.3	60708.4
C4	17	64523.4	58647.4
C5	17	87531.8	68537
C6	17	28216.2	54222.2
C7	17	88467.1	62153.7
C8	17	47649.6	58121.1
C9	17	83638.6	58489.5
C10	17	32688.8	55448.4
C11	17	84257.4	57689.7
C12	17	34352.6	55568.9
D1	17	85023.9	54747.1
D2	17	38657	57295.5
D3	17	45484.5	51443.7
D4	17	106839	64192.9
D5	17	51025.7	55689
D6	17	52681.1	62647.8
D7	17	45845.3	60992.4
D8	17	35918.1	58434.5
D9	17	41786.6	53299.2
D10	17	52335.5	59344.2
D11	17	41366.9	53567.3
D12	17	29884.4	57397.3
E1	17	53193.6	59728.7
E2	17	49338.1	58176.3
E3	17	43695.3	57413.5
E4	17	79623.4	60429.1
E5	17	55206.9	58953.3
E6	17	76331	57466.9
E7	17	54180.3	67589.6
E8	17	75640.1	56753.5
E9	17	43959.8	62281.8
E10	17	69879.2	56625.1
E11	17	38543.6	52369.7
E12	17	79506.9	57032.1
F1	17	58478.3	60046.1
F2	17	74157.4	61157.9
F3	17	51870	56396.2
F4	17	83932.4	59043.2
F5	17	42342.5	62253.7
F6	17	72536.4	60468.8
F7	17	53620.1	63492.3
F8	17	79718.7	60904.4
F9	17	54235.1	59014.7
F10	17	80040.4	60417.1
F11	17	52231.5	57151.2
F12	17	68553	57964.8
G1	17	69568.1	59159.5
G2	17	81274.6	62482
G3	17	68968	61906.6
G4	17	81787.3	59934.3
G5	17	61626.4	61553.9
G6	17	96889.6	59913.5
G7	17	83574.6	63895.4
G8	17	76705.1	61842.3
G9	17	69364.3	57209.6
G10	17	75879.7	59248.8
G11	17	56504.2	57072.2
G12	17	85091.1	59851.4
H1	17	66120.8	59261.8
H2	17
H3	17	57172.8	61828
H4	17
H5	17	59699.7	55977.7
H6	17
H7	17	58341.5	59853.9
H8	17
H9	17	53139	55378.9
H10	17
H11	17	55669.4	63258.7
H12	17
A1	18	47103.7	57604
A2	18	63484.9	57106
A3	18	81279.8	60213.4
A4	18	47744.1	64916.5
A5	18	77839.9	61889.6
A6	18	49970.8	60329.9
A7	18	82326.8	70193.7
A8	18	55905.4	62465
A9	18	82036.7	60157.5
A10	18	57035.6	53162.5
A11	18	75312.9	56356.6
A12	18	56603.5	47924.1
B1	18	81043	56552.6
B2	18	44031.7	63026.2
B3	18	79001	59017.6
B4	18	44179.4	60715.2
B5	18	79641.8	59468
B6	18	37656.3	59067.4
B7	18	79996.2	61675.8
B8	18	45576.7	59998.7
B9	18	73672.4	57561.6
B10	18	39929.4	59446.9
B11	18	79805.9	55838.3
B12	18	114485	56558.3
C1	18	82314.1	61154.8
C2	18	39380.8	58654.8
C3	18	82320.2	60660.2
C4	18	64900	59008.3
C5	18	88808.1	69266.7
C6	18	28306.1	54249
C7	18	88577.5	62148.4
C8	18	49845.5	58316.4
C9	18	84065.4	58809.3
C10	18	32874	55448.4
C11	18	84292.6	57616.7
C12	18	34359.1	55473.8
D1	18	85091.7	54739.8
D2	18	38817.6	57469.6
D3	18	45548.1	51461.1
D4	18	107625	64599.6
D5	18	51367.6	55915.4
D6	18	52904.7	62755.1
D7	18	45971.2	60993.5
D8	18	37381.3	58634.1
D9	18	42072.4	53649.8
D10	18	52719.1	59521.9
D11	18	41299.2	53426.5
D12	18	29947.4	57323.8
E1	18	53231.5	59737.7
E2	18	51961.5	58547
E3	18	43751.4	57440.6
E4	18	79949.6	60551.4
E5	18	55631.9	59237.8
E6	18	76696.2	57463.4
E7	18	54299.2	67568.2
E8	18	75762	56722.3
E9	18	43955.2	62130
E10	18	69855	56487
E11	18	38601.6	52481.7
E12	18	79482.6	57004.1
F1	18	58526.3	60080.7
F2	18	76875.4	61424
F3	18	51995.2	56435.6
F4	18	84760.5	58858.1
F5	18	42288.4	61827.3
F6	18	72906.5	60408.5
F7	18	53733.6	63580.8
F8	18	79808.8	60810.1
F9	18	54235.7	58967.4
F10	18	80175.9	60436.8
F11	18	52261.9	57172.1
F12	18	68513.8	57905.7
G1	18	69663.2	59231
G2	18	81529.1	62625.5
G3	18	68983.2	61869.4
G4	18	83460	60256.5
G5	18	61812.6	61768.8
G6	18	97377.5	59947.3
G7	18	83906.8	63956.7
G8	18	76858.1	61895.1
G9	18	69542.8	57315.7
G10	18	76036.8	59332.9
G11	18	56503.1	57061.8
G12	18	85029.4	59702.1
H1	18	66173.6	59288.4
H2	18
H3	18	57237.2	61887.3
H4	18
H5	18	59717.5	56016.9
H6	18
H7	18	58562.1	59813.5
H8	18
H9	18	53164.9	55364.2
H10	18
H11	18	55752.4	63302.6
H12	18
A1	19	50777	57651.8
A2	19	63447.3	57052.5
A3	19	83189.9	60269.1
A4	19	47787.9	64950.5
A5	19	78458.5	61941.6
A6	19	50018.1	60271.1
A7	19	82495.4	70241.2
A8	19	56156.7	62396
A9	19	82067.1	60129
A10	19	57057.4	53167.2
A11	19	75327.3	56301.1
A12	19	56555.6	47876.6
B1	19	84492	56388.8
B2	19	44171.9	63182.9
B3	19	80615.9	59120.8
B4	19	44292.8	60803.6
B5	19	80368.6	59588.2
B6	19	38051	59137.1
B7	19	80100.4	61715.5
B8	19	48734.7	60143.9
B9	19	73948.3	57749.7
B10	19	40097.4	59270.4
B11	19	79518.2	55517.1
B12	19	114831	56658.6
C1	19	87345.9	61570.1
C2	19	39377.1	58589.8
C3	19	84869.5	60694.1
C4	19	64806.3	58874.8
C5	19	89441.7	68977.5
C6	19	28527.4	54268.4
C7	19	88758.6	62172.8
C8	19	53213.2	58467.3
C9	19	84016	58715.4
C10	19	33230.5	55471.1
C11	19	85127.4	58120.6
C12	19	34402.1	55391
D1	19	85515.1	54930.8
D2	19	38787.4	57388.4
D3	19	45537.2	51386.1
D4	19	107257	64342.3
D5	19	51536.2	55880.6
D6	19	53217.8	62803.1
D7	19	45886.9	60733.4
D8	19	39584.7	58694.3
D9	19	41930	53406.8
D10	19	53154	59601.9
D11	19	41666.8	53890.4
D12	19	30126.1	57359.3
E1	19	53281	59747.7
E2	19	55595.1	58421
E3	19	43789.8	57397.6
E4	19	79898.2	60540.1
E5	19	55558.2	59074.8
E6	19	77121.5	57280.6
E7	19	54457.9	67592.6
E8	19	76223	56932.6
E9	19	44086.4	62243.2
E10	19	70010.9	56592.3
E11	19	38601.3	52403.8
E12	19	79552.2	56969.1
F1	19	58486.6	59966.7
F2	19	80901.9	61460.6
F3	19	51949.2	56358.6
F4	19	86872.7	59040.8
F5	19	42790.8	62247.8
F6	19	73472.3	60298.8
F7	19	53854.6	63612.8
F8	19	80236.2	61073.9
F9	19	54241.7	58950.4
F10	19	80323	60452.7
F11	19	52292.8	57109.9
F12	19	68486	57854.6
G1	19	69688.6	59218.4
G2	19	81581.3	62588.3
G3	19	69082.6	61965.6
G4	19	85700.1	60237
G5	19	61803.9	61615.9
G6	19	98167.8	59959.8
G7	19	84422.9	63940.9
G8	19	76916.4	61817.6
G9	19	69609.8	57362.8
G10	19	76193.1	59393.1
G11	19	56502.9	57011.2
G12	19	85197.8	59785.1
H1	19	66106.8	59219.3
H2	19
H3	19	57211.9	61833
H4	19
H5	19	59767.4	55958.1
H6	19
H7	19	58975.7	59824.3
H8	19
H9	19	53157.9	55376
H10	19
H11	19	55760.2	63294.6
H12	19
A1	20	55908.1	57698.5
A2	20	63577.4	57177.4
A3	20	86237.9	60157.8
A4	20	47735.7	64895.2
A5	20	79480.7	62011.8
A6	20	50172.3	60264.7
A7	20	82676.7	70220.3
A8	20	56733.3	62448.3
A9	20	82112.1	60081.6
A10	20	57123.4	53170.5
A11	20	75451.2	56365.6
A12	20	56527.2	47863.4
B1	20	90555.3	56420
B2	20	44252.7	63214.7
B3	20	83154.2	59002.5
B4	20	44338.1	60842.7
B5	20	81415.6	59570.6
B6	20	38623.6	59130.9
B7	20	80359.7	61716.7
B8	20	52994.5	60229.7
B9	20	74104	57868.4
B10	20	40765.9	59494.3
B11	20	79683.1	55634.7
B12	20	115184	56666.2
C1	20	93974.6	61378.7
C2	20	39396.7	58599.3
C3	20	88994.3	60662.8
C4	20	64767	58833.3
C5	20	91229.3	69191.4
C6	20	28921.3	54269.7
C7	20	88949.6	62177.1
C8	20	57799	58597
C9	20	83872.6	58587.7
C10	20	33923.4	55579.9
C11	20	84930.3	57894.7
C12	20	34539.7	55345.2
D1	20	85167.7	54725.7
D2	20	38747.1	57308.3
D3	20	45821.9	51579.2
D4	20	107481	64457.9
D5	20	51941	55880.4
D6	20	53686.6	62735.4
D7	20	46119.5	60706.3
D8	20	42807.1	58757.3
D9	20	41761.2	53174.9
D10	20	53793.4	59415.6
D11	20	41665.4	53834
D12	20	30368.1	57280.1
E1	20	53173.2	59601.2
E2	20	61137.5	58565.9
E3	20	43692.1	57126.5
E4	20	80159.7	60686.5
E5	20	55814.2	59040.4
E6	20	78354.8	57571.8
E7	20	54675.1	67479.9
E8	20	76274.1	56812.7
E9	20	44116.3	62157.2
E10	20	70068.5	56581.1
E11	20	38664.1	52447.6
E12	20	79535.7	56879.6
F1	20	58661.4	60134
F2	20	87064.6	61429.2
F3	20	52126.7	56460
F4	20	90338.3	59215.1
F5	20	43260.5	62251.1
F6	20	74848.7	60609.7
F7	20	54059	63576.2
F8	20	80421.6	61006
F9	20	54384.9	59045.9
F10	20	80226.4	60328.1
F11	20	52336	57133.2
F12	20	68575.9	57901.8
G1	20	69719	59236.8
G2	20	81617.8	62563.9
G3	20	69293.8	62155.5
G4	20	89620.7	60241.3
G5	20	61976.7	61592.5
G6	20	99757.3	60018.8
G7	20	85262.5	63961
G8	20	77165.8	61853.4
G9	20	69493.8	57285.3
G10	20	76190.6	59296.7
G11	20	56502.4	57035.5
G12	20	85279	59748.1
H1	20	66076.2	59194.7
H2	20
H3	20	57287.5	61930.8
H4	20
H5	20	59928.7	56000.2
H6	20
H7	20	59722.9	59832.5
H8	20
H9	20	53154.7	55350.3
H10	20
H11	20	55732.4	63248.4
H12	20
A1	21	62454.5	57781.4
A2	21	63455.6	57017.2
A3	21	91626.6	60329.7
A4	21	47811.8	64948
A5	21	81291.2	62039.2
A6	21	50451	60276.5
A7	21	83168.3	70226.4
A8	21	57774	62487.3
A9	21	82268	60029.5
A10	21	57171.7	53193.2
A11	21	75598.6	56406.8
A12	21	56566.7	47874.6
B1	21	99458.4	56642.2
B2	21	44237.9	63075.2
B3	21	87713.3	59173.4
B4	21	44541	61083.5
B5	21	83404.3	59640
B6	21	39768.7	59175
B7	21	80768.8	61699.2
B8	21	58407.3	60447.6
B9	21	73933.4	57556.8
B10	21	41761.4	59608.9
B11	21	79645.2	55529.5
B12	21	115623	56648.1
C1	21	104072	61677
C2	21	39498.4	58678.3
C3	21	95684.5	60755.9
C4	21	64615.6	58602.6
C5	21	93884.4	69072.5
C6	21	29623.3	54276.9
C7	21	89445.2	62273.1
C8	21	63465.5	58797.7
C9	21	84403.7	58823.5
C10	21	35012.9	55558.9
C11	21	85071.8	57877.7
C12	21	34878.8	55510.1
D1	21	85339.8	54787.2
D2	21	38833.7	57386.3
D3	21	45764.7	51328
D4	21	107152	64239.1
D5	21	52705.6	55955.2
D6	21	54657	62758.7
D7	21	46597	60763.4
D8	21	47096.8	58875.4
D9	21	41996.3	53431.5
D10	21	55160.7	59490.5
D11	21	41625.4	53702.1
D12	21	30854.8	57335.1
E1	21	53282.5	59677.6
E2	21	68248.8	58548.6
E3	21	44013.9	57404.6
E4	21	80024.7	60621
E5	21	56299.5	59038.8
E6	21	79781.8	57343
E7	21	55246.8	67589.8
E8	21	76659.8	56748.7
E9	21	44147.1	62106.1
E10	21	70817.6	57013.6
E11	21	38717.2	52471.6
E12	21	79797	56990
F1	21	58751.5	60190.6
F2	21	96055.2	61626.4
F3	21	52216.6	56423.4
F4	21	95929.4	59467.3
F5	21	44213.7	62355.7
F6	21	76805	60544.4
F7	21	54416.9	63627.3
F8	21	80939.6	61114.6
F9	21	54377.8	58960.7
F10	21	80670.1	60541.8
F11	21	52461.2	57237.2
F12	21	68789.6	58026.6
G1	21	69709	59208.7
[truncated: 1,847 more rows]

## Sheet: Amplification Data
Block Type	96well
Chemistry	TAQMAN
Experiment File Name	D:\Applied Biosystems\StepOne Software v2.2.2\experiments\CM Differentiation\cardiac marker differniation time course 18May16 CT.eds
Experiment Run End Time	2016-03-18 15:46:10 PM PDT
Instrument Type	steponeplus
Passive Reference	ROX
Well	Cycle	Target Name	Rn	ΔRn
A1	1	GAPDH	0.713063	-0.000233363
A1	2	GAPDH	0.714557	-7.11129e-05
A1	3	GAPDH	0.716279	0.000318648
A1	4	GAPDH	0.71705	-0.000242643
A1	5	GAPDH	0.718476	-0.000148521
A1	6	GAPDH	0.720136	0.000179012
A1	7	GAPDH	0.721937	0.000647511
A1	8	GAPDH	0.723017	0.000396283
A1	9	GAPDH	0.723914	-3.95397e-05
A1	10	GAPDH	0.724646	-0.000639037
A1	11	GAPDH	0.725877	-0.000740121
A1	12	GAPDH	0.726817	-0.00113207
A1	13	GAPDH	0.728436	-0.000846026
A1	14	GAPDH	0.73286	0.00224651
A1	15	GAPDH	0.74043	0.00848414
A1	16	GAPDH	0.753114	0.019836
A1	17	GAPDH	0.777465	0.0428549
A1	18	GAPDH	0.817717	0.0817749
A1	19	GAPDH	0.880752	0.143478
A1	20	GAPDH	0.96897	0.230363
A1	21	GAPDH	1.08088	0.340937
A1	22	GAPDH	1.20763	0.466359
A1	23	GAPDH	1.33506	0.592455
A1	24	GAPDH	1.45452	0.710585
A1	25	GAPDH	1.55851	0.813243
A1	26	GAPDH	1.64487	0.898271
A1	27	GAPDH	1.7142	0.966265
A1	28	GAPDH	1.7673	1.01804
A1	29	GAPDH	1.80778	1.05719
A1	30	GAPDH	1.8392	1.08727
A1	31	GAPDH	1.86287	1.10961
A1	32	GAPDH	1.87879	1.1242
A1	33	GAPDH	1.89313	1.1372
A1	34	GAPDH	1.90131	1.14406
A1	35	GAPDH	1.90851	1.14992
A1	36	GAPDH	1.91302	1.1531
A1	37	GAPDH	1.91742	1.15617
A1	38	GAPDH	1.92292	1.16033
A1	39	GAPDH	1.92597	1.16205
A1	40	GAPDH	1.93029	1.16504
A2	1	Nkx2.5	1.09899	-0.00690354
A2	2	Nkx2.5	1.10476	-0.00148427
A2	3	Nkx2.5	1.10694	0.000344527
A2	4	Nkx2.5	1.10742	0.000463984
A2	5	Nkx2.5	1.10815	0.000841529
A2	6	Nkx2.5	1.1084	0.000743072
A2	7	Nkx2.5	1.10811	0.000103642
A2	8	Nkx2.5	1.1086	0.000241577
A2	9	Nkx2.5	1.10889	0.000171968
A2	10	Nkx2.5	1.10849	-0.000576657
A2	11	Nkx2.5	1.10928	-0.000139746
A2	12	Nkx2.5	1.1098	2.26268e-05
A2	13	Nkx2.5	1.10983	-0.000296487
A2	14	Nkx2.5	1.11087	0.000392313
A2	15	Nkx2.5	1.11115	0.000317459
A2	16	Nkx2.5	1.11084	-0.00034915
A2	17	Nkx2.5	1.11126	-0.00027988
A2	18	Nkx2.5	1.1117	-0.000191059
A2	19	Nkx2.5	1.11209	-0.000158744
A2	20	Nkx2.5	1.11193	-0.000666209
A2	21	Nkx2.5	1.11292	-2.95027e-05
A2	22	Nkx2.5	1.11361	0.000301193
A2	23	Nkx2.5	1.11338	-0.000279823
A2	24	Nkx2.5	1.11327	-0.000737935
A2	25	Nkx2.5	1.11378	-0.000587007
A2	26	Nkx2.5	1.11463	-8.88221e-05
A2	27	Nkx2.5	1.11457	-0.000502469
A2	28	Nkx2.5	1.11445	-0.00097286
A2	29	Nkx2.5	1.11459	-0.00118826
A2	30	Nkx2.5	1.11593	-0.000197027
A2	31	Nkx2.5	1.11614	-0.000337208
A2	32	Nkx2.5	1.11652	-0.00031586
A2	33	Nkx2.5	1.1172	9.59101e-06
A2	34	Nkx2.5	1.11756	1.78258e-05
A2	35	Nkx2.5	1.11801	0.000115468
A2	36	Nkx2.5	1.11815	-9.31393e-05
A2	37	Nkx2.5	1.11896	0.000365587
A2	38	Nkx2.5	1.12012	0.00116454
A2	39	Nkx2.5	1.12168	0.00237094
A2	40	Nkx2.5	1.11861	-0.00104558
A3	1	GAPDH	1.29581	-0.00212649
A3	2	GAPDH	1.29931	2.42401e-05
A3	3	GAPDH	1.30219	0.00154305
A3	4	GAPDH	1.30296	0.000967462
A3	5	GAPDH	1.30445	0.00109676
A3	6	GAPDH	1.30581	0.00110352
A3	7	GAPDH	1.30603	-2.48388e-05
A3	8	GAPDH	1.30678	-0.000629509
A3	9	GAPDH	1.30772	-0.00104332
A3	10	GAPDH	1.30753	-0.00258558
A3	11	GAPDH	1.30902	-0.00245651
A3	12	GAPDH	1.31081	-0.00201941
A3	13	GAPDH	1.31187	-0.00230925
A3	14	GAPDH	1.31504	-0.000492185
A3	15	GAPDH	1.31847	0.00157999
A3	16	GAPDH	1.32351	0.00526983
A3	17	GAPDH	1.33243	0.0128328
A3	18	GAPDH	1.34986	0.0289135
A3	19	GAPDH	1.38031	0.0580048
A3	20	GAPDH	1.43353	0.109874
A3	21	GAPDH	1.51876	0.193755
A3	22	GAPDH	1.64504	0.318677
A3	23	GAPDH	1.81137	0.483655
A3	24	GAPDH	2.00715	0.678078
A3	25	GAPDH	2.21145	0.881027
A3	26	GAPDH	2.40885	1.07708
A3	27	GAPDH	2.59093	1.2578
A3	28	GAPDH	2.75064	1.41616
A3	29	GAPDH	2.88589	1.55005
A3	30	GAPDH	3.00605	1.66886
A3	31	GAPDH	3.10312	1.76458
A3	32	GAPDH	3.18079	1.8409
A3	33	GAPDH	3.24535	1.9041
A3	34	GAPDH	3.29611	1.9535
A3	35	GAPDH	3.33828	1.99432
A3	36	GAPDH	3.3676	2.02229
A3	37	GAPDH	3.39034	2.04367
A3	38	GAPDH	3.41323	2.06521
A3	39	GAPDH	3.42688	2.0775
A3	40	GAPDH	3.43974	2.08901
A4	1	Nkx2.5	0.733747	0.00121192
A4	2	Nkx2.5	0.735264	0.00249468
A4	3	Nkx2.5	0.734802	0.00179809
A4	4	Nkx2.5	0.734597	0.00135762
A4	5	Nkx2.5	0.734364	0.000890207
A4	6	Nkx2.5	0.734638	0.000929555
A4	7	Nkx2.5	0.734235	0.000291794
A4	8	Nkx2.5	0.734422	0.000243881
A4	9	Nkx2.5	0.734813	0.000399816
A4	10	Nkx2.5	0.734755	0.000107225
A4	11	Nkx2.5	0.734392	-0.000490779
A4	12	Nkx2.5	0.734629	-0.000488446
A4	13	Nkx2.5	0.734686	-0.000666297
A4	14	Nkx2.5	0.734913	-0.000674215
A4	15	Nkx2.5	0.734727	-0.0010946
A4	16	Nkx2.5	0.734618	-0.00143851
A4	17	Nkx2.5	0.735012	-0.00127935
A4	18	Nkx2.5	0.735469	-0.00105654
A4	19	Nkx2.5	0.735759	-0.00100182
A4	20	Nkx2.5	0.735581	-0.00141391
A4	21	Nkx2.5	0.736155	-0.00107535
A4	22	Nkx2.5	0.735693	-0.00177206
A4	23	Nkx2.5	0.736421	-0.00127906
A4	24	Nkx2.5	0.736905	-0.00102991
A4	25	Nkx2.5	0.737515	-0.000653792
A4	26	Nkx2.5	0.738965	0.0005609
A4	27	Nkx2.5	0.741211	0.00257227
A4	28	Nkx2.5	0.745137	0.00626329
A4	29	Nkx2.5	0.753932	0.0148234
A4	30	Nkx2.5	0.770988	0.0316445
A4	31	Nkx2.5	0.797116	0.0575377
A4	32	Nkx2.5	0.831798	0.0919849
A4	33	Nkx2.5	0.869617	0.129569
A4	34	Nkx2.5	0.907823	0.167541
A4	35	Nkx2.5	0.943479	0.202962
A4	36	Nkx2.5	0.971462	0.23071
A4	37	Nkx2.5	0.997513	0.256526
A4	38	Nkx2.5	1.0217	0.280475
A4	39	Nkx2.5	1.04176	0.300301
A4	40	Nkx2.5	1.06129	0.319596
A5	1	GAPDH	1.22904	-0.00381513
A5	2	GAPDH	1.23304	-0.000991666
A5	3	GAPDH	1.23516	-3.72862e-05
A5	4	GAPDH	1.2375	0.00112976
A5	5	GAPDH	1.23819	0.000650175
A5	6	GAPDH	1.24018	0.00147199
A5	7	GAPDH	1.24049	0.000608313
A5	8	GAPDH	1.24153	0.000475624
A5	9	GAPDH	1.2417	-0.000518829
A5	10	GAPDH	1.24264	-0.000748794
A5	11	GAPDH	1.24325	-0.00131564
A5	12	GAPDH	1.24394	-0.00179058
A5	13	GAPDH	1.24471	-0.00219626
A5	14	GAPDH	1.24621	-0.00186427
A5	15	GAPDH	1.24837	-0.000874607
A5	16	GAPDH	1.24923	-0.00118671
A5	17	GAPDH	1.25281	0.00122715
A5	18	GAPDH	1.25772	0.00496996
A5	19	GAPDH	1.26665	0.0127311
A5	20	GAPDH	1.2817	0.0266092
A5	21	GAPDH	1.31032	0.0540554
A5	22	GAPDH	1.35919	0.101757
A5	23	GAPDH	1.43875	0.180147
A5	24	GAPDH	1.55531	0.295536
A5	25	GAPDH	1.71303	0.452087
A5	26	GAPDH	1.89892	0.636802
A5	27	GAPDH	2.09638	0.833092
A5	28	GAPDH	2.28587	1.02142
A5	29	GAPDH	2.45842	1.1928
A5	30	GAPDH	2.61207	1.34527
A5	31	GAPDH	2.74379	1.47582
A5	32	GAPDH	2.8537	1.58456
A5	33	GAPDH	2.94389	1.67358
A5	34	GAPDH	3.01607	1.74459
A5	35	GAPDH	3.07394	1.8013
A5	36	GAPDH	3.11634	1.84252
A5	37	GAPDH	3.15166	1.87667
A5	38	GAPDH	3.17903	1.90287
A5	39	GAPDH	3.20061	1.92328
A5	40	GAPDH	3.21717	1.93867
A6	1	Nkx2.5	0.821369	-0.0010236
A6	2	Nkx2.5	0.823846	0.00101792
A6	3	Nkx2.5	0.824491	0.00122713
A6	4	Nkx2.5	0.824574	0.000874801
A6	5	Nkx2.5	0.825187	0.0010523
A6	6	Nkx2.5	0.825447	0.000876705
A6	7	Nkx2.5	0.825111	0.000105717
A6	8	Nkx2.5	0.825908	0.000466502
A6	9	Nkx2.5	0.826042	0.000165496
A6	10	Nkx2.5	0.82591	-0.000402299
A6	11	Nkx2.5	0.825773	-0.000974804
A6	12	Nkx2.5	0.82604	-0.00114349
A6	13	Nkx2.5	0.82597	-0.00164941
A6	14	Nkx2.5	0.826632	-0.00142268
A6	15	Nkx2.5	0.826723	-0.00176749
A6	16	Nkx2.5	0.827257	-0.00166849
A6	17	Nkx2.5	0.827719	-0.00164203
A6	18	Nkx2.5	0.828291	-0.00150518
A6	19	Nkx2.5	0.829886	-0.000346169
A6	20	Nkx2.5	0.832532	0.00186439
A6	21	Nkx2.5	0.836992	0.00588901
A6	22	Nkx2.5	0.846103	0.0145646
A6	23	Nkx2.5	0.861332	0.0293576
A6	24	Nkx2.5	0.886595	0.054185
A6	25	Nkx2.5	0.925122	0.0922769
A6	26	Nkx2.5	0.977739	0.144459
A6	27	Nkx2.5	1.0416	0.207883
A6	28	Nkx2.5	1.11484	0.280685
A6	29	Nkx2.5	1.19413	0.359542
A6	30	Nkx2.5	1.2768	0.441782
A6	31	Nkx2.5	1.35633	0.520875
A6	32	Nkx2.5	1.42994	0.594049
A6	33	Nkx2.5	1.49522	0.658892
A6	34	Nkx2.5	1.5508	0.714038
A6	35	Nkx2.5	1.59805	0.760852
A6	36	Nkx2.5	1.6324	0.794767
A6	37	Nkx2.5	1.66143	0.823355
A6	38	Nkx2.5	1.68647	0.847962
A6	39	Nkx2.5	1.70555	0.866607
A6	40	Nkx2.5	1.72334	0.883967
A7	1	GAPDH	1.16073	-0.00208908
A7	2	GAPDH	1.16525	0.00186186
A7	3	GAPDH	1.16541	0.00144915
A7	4	GAPDH	1.16595	0.00141277
A7	5	GAPDH	1.16532	0.000203854
A7	6	GAPDH	1.16595	0.000259748
A7	7	GAPDH	1.16586	-0.000396991
A7	8	GAPDH	1.16696	0.000127753
A7	9	GAPDH	1.16718	-0.000232632
A7	10	GAPDH	1.16706	-0.000923107
A7	11	GAPDH	1.1679	-0.000657047
A7	12	GAPDH	1.16829	-0.000840049
A7	13	GAPDH	1.16862	-0.00108122
A7	14	GAPDH	1.1696	-0.000682008
A7	15	GAPDH	1.16943	-0.00142589
A7	16	GAPDH	1.16987	-0.0015556
A7	17	GAPDH	1.17109	-0.000910816
A7	18	GAPDH	1.17285	0.00027697
A7	19	GAPDH	1.17446	0.00130859
A7	20	GAPDH	1.17739	0.00366654
A7	21	GAPDH	1.18429	0.00999141
A7	22	GAPDH	1.19612	0.0212519
A7	23	GAPDH	1.21785	0.0424094
A7	24	GAPDH	1.25664	0.0806163
A7	25	GAPDH	1.32059	0.143995
A7	26	GAPDH	1.41768	0.240512
A7	27	GAPDH	1.55256	0.374823
A7	28	GAPDH	1.71933	0.541018
A7	29	GAPDH	1.89894	0.720048
A7	30	GAPDH	2.07826	0.898793
A7	31	GAPDH	2.2466	1.06656
A7	32	GAPDH	2.39417	1.21356
A7	33	GAPDH	2.52264	1.34146
A7	34	GAPDH	2.62838	1.44662
A7	35	GAPDH	2.71689	1.53455
A7	36	GAPDH	2.78367	1.60076
A7	37	GAPDH	2.84127	1.65779
A7	38	GAPDH	2.88689	1.70283
A7	39	GAPDH	2.9214	1.73677
A7	40	GAPDH	2.94594	1.76074
A8	1	Nkx2.5	0.886157	-0.00139654
A8	2	Nkx2.5	0.888938	0.00103705
A8	3	Nkx2.5	0.889841	0.00159136
A8	4	Nkx2.5	0.889864	0.0012662
A8	5	Nkx2.5	0.889969	0.00102306
A8	6	Nkx2.5	0.889815	0.000521718
A8	7	Nkx2.5	0.889925	0.000283645
A8	8	Nkx2.5	0.889956	-3.34036e-05
A8	9	Nkx2.5	0.889573	-0.000765062
A8	10	Nkx2.5	0.889901	-0.000784624
A8	11	Nkx2.5	0.889739	-0.00129503
A8	12	Nkx2.5	0.889891	-0.00149084
A8	13	Nkx2.5	0.889764	-0.00196572
A8	14	Nkx2.5	0.890246	-0.00183228
A8	15	Nkx2.5	0.890636	-0.00178944
A8	16	Nkx2.5	0.89115	-0.00162375
A8	17	Nkx2.5	0.892311	-0.000810573
A8	18	Nkx2.5	0.894988	0.00151799
A8	19	Nkx2.5	0.900005	0.00618675
A8	20	Nkx2.5	0.908485	0.0143184
A8	21	Nkx2.5	0.924572	0.0300579
A8	22	Nkx2.5	0.950056	0.0551942
A8	23	Nkx2.5	0.988942	0.0937313
A8	24	Nkx2.5	1.04101	0.14545
A8	25	Nkx2.5	1.10462	0.208709
A8	26	Nkx2.5	1.17774	0.281485
A8	27	Nkx2.5	1.25788	0.36128
A8	28	Nkx2.5	1.3422	0.445251
A8	29	Nkx2.5	1.42642	0.529123
A8	30	Nkx2.5	1.51142	0.613773
A8	31	Nkx2.5	1.59017	0.692179
A8	32	Nkx2.5	1.66245	0.764105
A8	33	Nkx2.5	1.72539	0.826694
A8	34	Nkx2.5	1.77804	0.879
A8	35	Nkx2.5	1.82092	0.921536
A8	36	Nkx2.5	1.85237	0.95263
A8	37	Nkx2.5	1.87861	0.978529
A8	38	Nkx2.5	1.90191	1.00148
A8	39	Nkx2.5	1.91975	1.01897
A8	40	Nkx2.5	1.93506	1.03393
A9	1	GAPDH	1.34928	0.00228818
A9	2	GAPDH	1.35065	0.00264346
A9	3	GAPDH	1.35214	0.0031115
A9	4	GAPDH	1.35248	0.00243716
A9	5	GAPDH	1.35206	0.00100048
A9	6	GAPDH	1.352	-6.90372e-05
A9	7	GAPDH	1.35266	-0.000420199
A9	8	GAPDH	1.35289	-0.00120493
A9	9	GAPDH	1.35303	-0.00208275
A9	10	GAPDH	1.35327	-0.00285997
A9	11	GAPDH	1.35399	-0.00315415
A9	12	GAPDH	1.35574	-0.00241669
A9	13	GAPDH	1.3601	0.000926919
A9	14	GAPDH	1.36124	0.00104806
A9	15	GAPDH	1.36194	0.000738744
A9	16	GAPDH	1.36259	0.000373158
A9	17	GAPDH	1.36322	-1.9131e-05
A9	18	GAPDH	1.3637	-0.000552922
A9	19	GAPDH	1.36485	-0.000414729
A9	20	GAPDH	1.36668	0.000395088
A9	21	GAPDH	1.37046	0.00316339
A9	22	GAPDH	1.3746	0.00628706
A9	23	GAPDH	1.38508	0.0157504
A9	24	GAPDH	1.40539	0.0350452
A9	25	GAPDH	1.43943	0.0680718
A9	26	GAPDH	1.49886	0.126486
A9	27	GAPDH	1.59521	0.221829
A9	28	GAPDH	1.73508	0.360679
A9	29	GAPDH	1.91971	0.544291
A9	30	GAPDH	2.12952	0.753087
A9	31	GAPDH	2.33992	0.962474
A9	32	GAPDH	2.53559	1.15713
A9	33	GAPDH	2.70962	1.33015
A9	34	GAPDH	2.85969	1.4792
A9	35	GAPDH	2.98497	1.60347
A9	36	GAPDH	3.08677	1.70425
A9	37	GAPDH	3.16818	1.78465
A9	38	GAPDH	3.24199	1.85744
A9	39	GAPDH	3.2955	1.90994
A9	40	GAPDH	3.33407	1.94749
A10	1	Nkx2.5	1.06362	-0.00302161
A10	2	Nkx2.5	1.06775	0.000666352
A10	3	Nkx2.5	1.06852	0.00100918
A10	4	Nkx2.5	1.06833	0.000382601
A10	5	Nkx2.5	1.06957	0.00118582
A10	6	Nkx2.5	1.07011	0.00129881
A10	7	Nkx2.5	1.06976	0.000507602
A10	8	Nkx2.5	1.07017	0.000485771
A10	9	Nkx2.5	1.07042	0.000303483
A10	10	Nkx2.5	1.07033	-0.000224392
A10	11	Nkx2.5	1.07083	-0.000154909
A10	12	Nkx2.5	1.07039	-0.00102837
A10	13	Nkx2.5	1.06999	-0.00186941
A10	14	Nkx2.5	1.07082	-0.00147067
A10	15	Nkx2.5	1.07197	-0.00075722
A10	16	Nkx2.5	1.0712	-0.00195303
A10	17	Nkx2.5	1.07275	-0.000843203
A10	18	Nkx2.5	1.07285	-0.00117212
A10	19	Nkx2.5	1.07317	-0.00129087
A10	20	Nkx2.5	1.07434	-0.000550713
A10	21	Nkx2.5	1.07479	-0.000535351
A10	22	Nkx2.5	1.07616	0.000396968
A10	23	Nkx2.5	1.0781	0.00190185
A10	24	Nkx2.5	1.08101	0.00437817
A10	25	Nkx2.5	1.08779	0.0107288
A10	26	Nkx2.5	1.10138	0.0238786
A10	27	Nkx2.5	1.12649	0.0485568
A10	28	Nkx2.5	1.16881	0.0904427
A10	29	Nkx2.5	1.23084	0.152035
A10	30	Nkx2.5	1.3127	0.233465
A10	31	Nkx2.5	1.4002	0.32053
A10	32	Nkx2.5	1.48918	0.40908
A10	33	Nkx2.5	1.57181	0.491271
A10	34	Nkx2.5	1.64133	0.560353
A10	35	Nkx2.5	1.7019	0.620491
A10	36	Nkx2.5	1.74891	0.667072
A10	37	Nkx2.5	1.78988	0.7076
A10	38	Nkx2.5	1.82626	0.743551
A10	39	Nkx2.5	1.85434	0.7712
A10	40	Nkx2.5	1.87701	0.793434
A11	1	GAPDH	1.3154	-0.00548692
A11	2	GAPDH	1.31986	-0.00199958
A11	3	GAPDH	1.32243	-0.000408374
A11	4	GAPDH	1.32416	0.000348602
A11	5	GAPDH	1.32642	0.00163308
A11	6	GAPDH	1.32646	0.000705985
A11	7	GAPDH	1.32629	-0.000447487
A11	8	GAPDH	1.32792	0.000217935
A11	9	GAPDH	1.32856	-0.000116688
A11	10	GAPDH	1.32931	-0.000346885
A11	11	GAPDH	1.33048	-0.00015055
A11	12	GAPDH	1.33155	-4.97027e-05
A11	13	GAPDH	1.33211	-0.000472184
A11	14	GAPDH	1.33313	-0.000420093
A11	15	GAPDH	1.33403	-0.000494482
A11	16	GAPDH	1.33483	-0.000673657
A11	17	GAPDH	1.33578	-0.000689992
A11	18	GAPDH	1.33636	-0.00108434
A11	19	GAPDH	1.33794	-0.00048627
A11	20	GAPDH	1.3386	-0.000794549
A11	21	GAPDH	1.34024	-0.000131033
A11	22	GAPDH	1.34521	0.00386069
A11	23	GAPDH	1.35187	0.00955328
A11	24	GAPDH	1.36412	0.0208262
A11	25	GAPDH	1.38689	0.0426228
A11	26	GAPDH	1.42867	0.0834244
A11	27	GAPDH	1.49916	0.152944
A11	28	GAPDH	1.61082	0.263629
A11	29	GAPDH	1.77498	0.426813
A11	30	GAPDH	1.97872	0.629582
A11	31	GAPDH	2.19656	0.846442
A11	32	GAPDH	2.40418	1.05309
A11	33	GAPDH	2.58774	1.23568
A11	34	GAPDH	2.748	1.39496
A11	35	GAPDH	2.88227	1.52826
A11	36	GAPDH	2.98766	1.63268
A11	37	GAPDH	3.07588	1.71992
A11	38	GAPDH	3.14871	1.79178
A11	39	GAPDH	3.20398	1.84607
A11	40	GAPDH	3.24673	1.88785
A12	1	Nkx2.5	1.16625	-0.00139667
A12	2	Nkx2.5	1.16809	-0.000313002
A12	3	Nkx2.5	1.16764	-0.00151553
A12	4	Nkx2.5	1.16906	-0.00084718
A12	5	Nkx2.5	1.16994	-0.000714918
A12	6	Nkx2.5	1.17011	-0.00129279
A12	7	Nkx2.5	1.17157	-0.000585934
A12	8	Nkx2.5	1.173	8.82533e-05
A12	9	Nkx2.5	1.17428	0.000618675
A12	10	Nkx2.5	1.17484	0.000427879
A12	11	Nkx2.5	1.17594	0.000774361
A12	12	Nkx2.5	1.17654	0.000623262
A12	13	Nkx2.5	1.17843	0.0017607
A12	14	Nkx2.5	1.18006	0.00263981
A12	15	Nkx2.5	1.17962	0.00144145
A12	16	Nkx2.5	1.17938	0.000449811
A12	17	Nkx2.5	1.18084	0.00116012
A12	18	Nkx2.5	1.18111	0.000674042
A12	19	Nkx2.5	1.18128	9.31943e-05
A12	20	Nkx2.5	1.18101	-0.000925509
A12	21	Nkx2.5	1.18156	-0.00113025
A12	22	Nkx2.5	1.1818	-0.00164542
A12	23	Nkx2.5	1.18301	-0.0011808
A12	24	Nkx2.5	1.18337	-0.00157329
A12	25	Nkx2.5	1.18497	-0.000728042
A12	26	Nkx2.5	1.18784	0.0013881
A12	27	Nkx2.5	1.19451	0.00730404
A12	28	Nkx2.5	1.20761	0.0196518
A12	29	Nkx2.5	1.23097	0.0422666
A12	30	Nkx2.5	1.26633	0.0768739
A12	31	Nkx2.5	1.30649	0.116274
A12	32	Nkx2.5	1.34781	0.156851
A12	33	Nkx2.5	1.38417	0.192451
A12	34	Nkx2.5	1.41487	0.222398
A12	35	Nkx2.5	1.44192	0.248703
A12	36	Nkx2.5	1.46273	0.26876
A12	37	Nkx2.5	1.48545	0.290728
A12	38	Nkx2.5	1.50813	0.312651
A12	39	Nkx2.5	1.52867	0.33244
A12	40	Nkx2.5	1.54966	0.352676
B1	1	GAPDH	1.32771	-0.00232919
B1	2	GAPDH	1.33121	-0.000410826
B1	3	GAPDH	1.33327	6.18864e-05
B1	4	GAPDH	1.33613	0.00134141
B1	5	GAPDH	1.33706	0.000689499
B1	6	GAPDH	1.33801	5.83335e-05
B1	7	GAPDH	1.33909	-0.000445636
B1	8	GAPDH	1.34038	-0.000745161
B1	9	GAPDH	1.34175	-0.000949438
B1	10	GAPDH	1.34349	-0.000794777
B1	11	GAPDH	1.34516	-0.000704607
B1	12	GAPDH	1.34624	-0.00121656
B1	13	GAPDH	1.34833	-0.00070332
B1	14	GAPDH	1.35403	0.00340838
B1	15	GAPDH	1.36029	0.00808929
B1	16	GAPDH	1.3718	0.0180148
B1	17	GAPDH	1.39428	0.0389139
B1	18	GAPDH	1.43306	0.0761066
B1	19	GAPDH	1.49838	0.139849
B1	20	GAPDH	1.60502	0.244907
B1	21	GAPDH	1.75591	0.394209
B1	22	GAPDH	1.94845	0.585169
B1	23	GAPDH	2.16185	0.796986
B1	24	GAPDH	2.37651	1.01007
B1	25	GAPDH	2.57547	1.20744
B1	26	GAPDH	2.75805	1.38844
B1	27	GAPDH	2.9166	1.5454
B1	28	GAPDH	3.04541	1.67264
B1	29	GAPDH	3.15619	1.78183
B1	30	GAPDH	3.24793	1.87198
B1	31	GAPDH	3.32364	1.94612
B1	32	GAPDH	3.3815	2.00239
B1	33	GAPDH	3.42788	2.04719
B1	34	GAPDH	3.46063	2.07836
B1	35	GAPDH	3.48924	2.10539
B1	36	GAPDH	3.51156	2.12612
B1	37	GAPDH	3.5251	2.13808
B1	38	GAPDH	3.54123	2.15263
B1	39	GAPDH	3.55051	2.16033
B1	40	GAPDH	3.56633	2.17456
B2	1	cTnT	0.67141	-0.00737229
B2	2	cTnT	0.676779	-0.00319143
B2	3	cTnT	0.679926	-0.00123233
B2	4	cTnT	0.68117	-0.00117582
B2	5	cTnT	0.683143	-0.000389864
B2	6	cTnT	0.684748	2.73178e-05
B2	7	cTnT	0.686194	0.000285117
B2	8	cTnT	0.688038	0.000941552
B2	9	cTnT	0.689672	0.00138722
B2	10	cTnT	0.690102	0.000630314
B2	11	cTnT	0.691483	0.000823323
B2	12	cTnT	0.693416	0.00156899
B2	13	cTnT	0.69384	0.000804685
B2	14	cTnT	0.694781	0.000557991
B2	15	cTnT	0.695535	0.000124376
B2	16	cTnT	0.696537	-6.17605e-05
B2	17	cTnT	0.697221	-0.000565172
B2	18	cTnT	0.698626	-0.000347666
B2	19	cTnT	0.699112	-0.0010501
B2	20	cTnT	0.700039	-0.00131038
B2	21	cTnT	0.701351	-0.0011864
B2	22	cTnT	0.702608	-0.00111635
B2	23	cTnT	0.703224	-0.00168855
B2	24	cTnT	0.704809	-0.00129097
B2	25	cTnT	0.706324	-0.000963915
B2	26	cTnT	0.70939	0.000914654
B2	27	cTnT	0.713977	0.00431374
B2	28	cTnT	0.722692	0.0118412
B2	29	cTnT	0.738117	0.0260779
B2	30	cTnT	0.764319	0.0510921
B2	31	cTnT	0.806979	0.0925643
B2	32	cTnT	0.866404	0.150802
B2	33	cTnT	0.94101	0.22422
B2	34	cTnT	1.02395	0.305969
B2	35	cTnT	1.1079	0.388737
B2	36	cTnT	1.18063	0.460276
B2	37	cTnT	1.25006	0.528517
B2	38	cTnT	1.31476	0.592028
B2	39	cTnT	1.37087	0.646955
B2	40	cTnT	1.42002	0.694915
B3	1	GAPDH	1.28593	-0.0012894
B3	2	GAPDH	1.29035	0.00145337
B3	3	GAPDH	1.29128	0.000689605
B3	4	GAPDH	1.29245	0.000181779
B3	5	GAPDH	1.29457	0.000610581
B3	6	GAPDH	1.2964	0.000753876
B3	7	GAPDH	1.29724	-8.67817e-05
B3	8	GAPDH	1.29823	-0.000789396
B3	9	GAPDH	1.30049	-0.00020741
B3	10	GAPDH	1.30134	-0.00104783
B3	11	GAPDH	1.30352	-0.000557993
B3	12	GAPDH	1.30439	-0.0013704
B3	13	GAPDH	1.30666	-0.00078591
B3	14	GAPDH	1.30929	0.000155253
B3	15	GAPDH	1.31057	-0.000247549
B3	16	GAPDH	1.31521	0.00270217
B3	17	GAPDH	1.32319	0.00899583
B3	18	GAPDH	1.3386	0.022724
B3	19	GAPDH	1.36358	0.0460172
B3	20	GAPDH	1.40933	0.0900857
B3	21	GAPDH	1.48231	0.161377
B3	22	GAPDH	1.594	0.271381
B3	23	GAPDH	1.74617	0.421868
B3	24	GAPDH	1.93482	0.60883
B3	25	GAPDH	2.13549	0.807814
B3	26	GAPDH	2.33375	1.00439
B3	27	GAPDH	2.52216	1.19111
B3	28	GAPDH	2.68624	1.3535
B3	29	GAPDH	2.82934	1.49492
B3	30	GAPDH	2.95473	1.61862
B3	31	GAPDH	3.05907	1.72128
B3	32	GAPDH	3.14458	1.8051
B3	33	GAPDH	3.21264	1.87147
B3	34	GAPDH	3.2688	1.92594
B3	35	GAPDH	3.31236	1.96783
B3	36	GAPDH	3.34647	2.00024
B3	37	GAPDH	3.37638	2.02847
B3	38	GAPDH	3.39979	2.05019
B3	39	GAPDH	3.41259	2.06131
B3	40	GAPDH	3.42317	2.0702
B4	1	cTnT	0.711359	-0.00431992
B4	2	cTnT	0.713824	-0.00261945
B4	3	cTnT	0.71666	-0.000548901
B4	4	cTnT	0.717413	-0.000560578
B4	5	cTnT	0.718828	8.87011e-05
B4	6	cTnT	0.719499	-5.528e-06
B4	7	cTnT	0.721856	0.00158705
B4	8	cTnT	0.721675	0.000640956
B4	9	cTnT	0.722057	0.000257167
B4	10	cTnT	0.723191	0.000626603
B4	11	cTnT	0.724005	0.000674948
B4	12	cTnT	0.724803	0.000707915
B4	13	cTnT	0.724972	0.000112172
B4	14	cTnT	0.725582	-4.26153e-05
B4	15	cTnT	0.726188	-0.00020229
B4	16	cTnT	0.727049	-0.00010644
B4	17	cTnT	0.727102	-0.000817697
B4	18	cTnT	0.727649	-0.00103638
B4	19	cTnT	0.728458	-0.000992327
B4	20	cTnT	0.728733	-0.00148191
B4	21	cTnT	0.729182	-0.00179883
B4	22	cTnT	0.730216	-0.00152965
B4	23	cTnT	0.730959	-0.00155175
B4	24	cTnT	0.732928	-0.000347256
B4	25	cTnT	0.735416	0.00137485
B4	26	cTnT	0.739758	0.00495179
B4	27	cTnT	0.748846	0.0132746
B4	28	cTnT	0.764894	0.028558
B4	29	cTnT	0.793662	0.0565608
B4	30	cTnT	0.840857	0.10299
B4	31	cTnT	0.907776	0.169145
B4	32	cTnT	0.99162	0.252224
B4	33	cTnT	1.08381	0.343648
B4	34	cTnT	1.17422	0.433294
B4	35	cTnT	1.25765	0.515959
B4	36	cTnT	1.32753	0.585072
B4	37	cTnT	1.39125	0.648031
B4	38	cTnT	1.45308	0.709097
B4	39	cTnT	1.50612	0.761367
B4	40	cTnT	1.55216	0.806644
B5	1	GAPDH	1.31102	0.000794308
B5	2	GAPDH	1.31399	0.00236934
B5	3	GAPDH	1.3138	0.000794263
B5	4	GAPDH	1.31604	0.00164223
B5	5	GAPDH	1.31798	0.0021935
B5	6	GAPDH	1.31709	-7.77627e-05
B5	7	GAPDH	1.3188	0.000243185
B5	8	GAPDH	1.31879	-0.00115844
B5	9	GAPDH	1.31938	-0.00195603
B5	10	GAPDH	1.3226	-0.000131022
B5	11	GAPDH	1.3225	-0.00161431
B5	12	GAPDH	1.32526	-0.00024539
B5	13	GAPDH	1.32439	-0.00250771
B5	14	GAPDH	1.32702	-0.00126789
B5	15	GAPDH	1.32824	-0.0014369
B5	16	GAPDH	1.3307	-0.000356584
B5	17	GAPDH	1.33293	0.000480778
B5	18	GAPDH	1.33924	0.00539808
B5	19	GAPDH	1.34873	0.0135063
B5	20	GAPDH	1.36671	0.0300906
B5	21	GAPDH	1.39846	0.0604569
B5	22	GAPDH	1.45518	0.115782
B5	23	GAPDH	1.54443	0.203643
B5	24	GAPDH	1.67431	0.332141
B5	25	GAPDH	1.85139	0.507829
B5	26	GAPDH	2.05003	0.705081
B5	27	GAPDH	2.25926	0.912917
B5	28	GAPDH	2.45285	1.10512
B5	29	GAPDH	2.63551	1.2864
B5	30	GAPDH	2.7936	1.44309
B5	31	GAPDH	2.9289	1.57701
B5	32	GAPDH	3.04564	1.69235
B5	33	GAPDH	3.13989	1.78521
B5	34	GAPDH	3.21187	1.85581
B5	35	GAPDH	3.27318	1.91573
B5	36	GAPDH	3.31614	1.9573
B5	37	GAPDH	3.3561	1.99587
B5	38	GAPDH	3.38861	2.02699
B5	39	GAPDH	3.41209	2.04908
B5	40	GAPDH	3.42429	2.0599
B6	1	cTnT	0.623754	0.0021448
B6	2	cTnT	0.625822	0.00338448
B6	3	cTnT	0.626463	0.00319806
B6	4	cTnT	0.625546	0.00145345
B6	5	cTnT	0.626049	0.00112828
B6	6	cTnT	0.62624	0.000491245
B6	7	cTnT	0.626328	-0.00024914
B6	8	cTnT	0.626376	-0.00102898
B6	9	cTnT	0.626841	-0.00139183
B6	10	cTnT	0.627761	-0.0012996
B6	11	cTnT	0.628563	-0.00132473
B6	12	cTnT	0.62911	-0.00160652
B6	13	cTnT	0.62963	-0.00191382
B6	14	cTnT	0.630489	-0.00188298
B6	15	cTnT	0.631189	-0.00201045
B6	16	cTnT	0.632389	-0.00163891
B6	17	cTnT	0.634176	-0.000679786
B6	18	cTnT	0.637513	0.00182977
B6	19	cTnT	0.643437	0.00692593
B6	20	cTnT	0.653189	0.0158494
B6	21	cTnT	0.672052	0.0338849
B6	22	cTnT	0.703721	0.0647257
B6	23	cTnT	0.75213	0.112307
B6	24	cTnT	0.819323	0.178672
B6	25	cTnT	0.900587	0.259108
B6	26	cTnT	0.991266	0.348959
B6	27	cTnT	1.08545	0.442319
B6	28	cTnT	1.1779	0.533935
B6	29	cTnT	1.26685	0.622056
B6	30	cTnT	1.35387	0.708256
B6	31	cTnT	1.43193	0.785487
B6	32	cTnT	1.50634	0.859062
B6	33	cTnT	1.57485	0.926744
B6	34	cTnT	1.636	0.987071
B6	35	cTnT	1.695	1.04524
B6	36	cTnT	1.74353	1.09295
B6	37	cTnT	1.79011	1.1387
B6	38	cTnT	1.83504	1.1828
B6	39	cTnT	1.87272	1.21965
B6	40	cTnT	1.90824	1.25435
B7	1	GAPDH	1.27801	-0.00117853
B7	2	GAPDH	1.28069	0.000499699
B7	3	GAPDH	1.28211	0.000925749
B7	4	GAPDH	1.28304	0.000866736
B7	5	GAPDH	1.28415	0.000984272
B7	6	GAPDH	1.28526	0.00110383
B7	7	GAPDH	1.28567	0.000519586
B7	8	GAPDH	1.28566	-0.000484757
B7	9	GAPDH	1.28643	-0.000706728
B7	10	GAPDH	1.28749	-0.000639499
B7	11	GAPDH	1.28769	-0.00143725
B7	12	GAPDH	1.2903	0.000183276
B7	13	GAPDH	1.28906	-0.00205762
B7	14	GAPDH	1.291	-0.0011129
B7	15	GAPDH	1.29177	-0.0013357
B7	16	GAPDH	1.29177	-0.0023224
B7	17	GAPDH	1.29482	-0.000271886
B7	18	GAPDH	1.29704	0.000960614
B7	19	GAPDH	1.2979	0.000820539
B7	20	GAPDH	1.30207	0.00400414
B7	21	GAPDH	1.30907	0.0100105
B7	22	GAPDH	1.32185	0.0217971
B7	23	GAPDH	1.34432	0.0432701
B7	24	GAPDH	1.38459	0.0825477
B7	25	GAPDH	1.45126	0.148228
B7	26	GAPDH	1.55641	0.252375
B7	27	GAPDH	1.70396	0.398941
B7	28	GAPDH	1.89251	0.586495
B7	29	GAPDH	2.09856	0.791547
B7	30	GAPDH	2.30368	0.995677
B7	31	GAPDH	2.49516	1.18616
B7	32	GAPDH	2.66462	1.35463
B7	33	GAPDH	2.81088	1.49989
B7	34	GAPDH	2.93506	1.62308
B7	35	GAPDH	3.03545	1.72248
B7	36	GAPDH	3.11256	1.79859
B7	37	GAPDH	3.17447	1.85951
B7	38	GAPDH	3.2293	1.91335
B7	39	GAPDH	3.26755	1.9506
B7	40	GAPDH	3.29607	1.97813
B8	1	cTnT	0.679046	-0.00162969
B8	2	cTnT	0.682199	0.000934167
B8	3	cTnT	0.683607	0.00175208
B8	4	cTnT	0.683407	0.000962581
B8	5	cTnT	0.683037	2.90729e-06
B8	6	cTnT	0.68326	-0.000363581
B8	7	cTnT	0.683462	-0.00075105
B8	8	cTnT	0.683787	-0.00101615
B8	9	cTnT	0.684372	-0.00102048
B8	10	cTnT	0.684635	-0.00134656
B8	11	cTnT	0.685556	-0.00101567
B8	12	cTnT	0.68636	-0.00080161
B8	13	cTnT	0.688228	0.000476871
B8	14	cTnT	0.691461	0.00312066
B8	15	cTnT	0.6975	0.00856979
B8	16	cTnT	0.708104	0.0185846
B8	17	cTnT	0.727522	0.0374132
B8	18	cTnT	0.759628	0.0689295
B8	19	cTnT	0.810302	0.119013
B8	20	cTnT	0.879874	0.187996
B8	21	cTnT	0.966246	0.273779
B8	22	cTnT	1.06243	0.369368
B8	23	cTnT	1.16283	0.469187
B8	24	cTnT	1.26243	0.56819
B8	25	cTnT	1.36023	0.665401
B8	26	cTnT	1.45273	0.757316
B8	27	cTnT	1.53936	0.843354
B8	28	cTnT	1.62079	0.924199
B8	29	cTnT	1.69548	0.998292
B8	30	cTnT	1.76987	1.07209
B8	31	cTnT	1.83628	1.13792
B8	32	cTnT	1.89893	1.19998
B8	33	cTnT	1.95715	1.25761
B8	34	cTnT	2.01019	1.31006
B8	35	cTnT	2.06087	1.36015
B8	36	cTnT	2.10374	1.40243
B8	37	cTnT	2.1441	1.4422
B8	38	cTnT	2.18399	1.4815
B8	39	cTnT	2.21799	1.51491
B8	40	cTnT	2.2498	1.54613
B9	1	GAPDH	1.26531	0.00119373
B9	2	GAPDH	1.26707	0.00203236
B9	3	GAPDH	1.26641	0.000449603
B9	4	GAPDH	1.26487	-0.00201268
B9	5	GAPDH	1.26818	0.000374235
B9	6	GAPDH	1.27023	0.00150266
B9	7	GAPDH	1.27228	0.00262786
B9	8	GAPDH	1.2717	0.00112199
B9	9	GAPDH	1.27174	0.000240785
B9	10	GAPDH	1.27297	0.000552265
B9	11	GAPDH	1.27254	-0.00080745
B9	12	GAPDH	1.27153	-0.00274283
B9	13	GAPDH	1.27405	-0.00113983
B9	14	GAPDH	1.27379	-0.00232216
B9	15	GAPDH	1.27631	-0.000729184
B9	16	GAPDH	1.27926	0.00129319
B9	17	GAPDH	1.27799	-0.0008967
B9	18	GAPDH	1.27989	7.94908e-05
B9	19	GAPDH	1.2805	-0.000235712
B9	20	GAPDH	1.28056	-0.00109475
B9	21	GAPDH	1.28453	0.00195139
B9	22	GAPDH	1.28529	0.00178782
B9	23	GAPDH	1.2921	0.0076777
B9	24	GAPDH	1.30282	0.0174753
B9	25	GAPDH	1.31949	0.0332164
B9	26	GAPDH	1.35533	0.0681382
B9	27	GAPDH	1.41407	0.12595
B9	28	GAPDH	1.50882	0.219778
B9	29	GAPDH	1.65459	0.364629
B9	30	GAPDH	1.85004	0.559156
B9	31	GAPDH	2.06655	0.774737
B9	32	GAPDH	2.27595	0.983212
B9	33	GAPDH	2.47462	1.18096
B9	34	GAPDH	2.64017	1.34559
B9	35	GAPDH	2.77653	1.48103
B9	36	GAPDH	2.89282	1.59639
B9	37	GAPDH	2.9845	1.68715
B9	38	GAPDH	3.06587	1.76759
B9	39	GAPDH	3.12099	1.82179
B9	40	GAPDH	3.16348	1.86336
B10	1	cTnT	0.656711	-0.000609166
B10	2	cTnT	0.658378	0.000279828
B10	3	cTnT	0.659592	0.000716721
B10	4	cTnT	0.66052	0.000866379
B10	5	cTnT	0.661018	0.000586109
B10	6	cTnT	0.661973	0.000763185
B10	7	cTnT	0.662248	0.000260292
B10	8	cTnT	0.663128	0.000362445
B10	9	cTnT	0.663851	0.000306705
B10	10	cTnT	0.66351	-0.000811487
B10	11	cTnT	0.664046	-0.00105361
B10	12	cTnT	0.664576	-0.00130193
B10	13	cTnT	0.665353	-0.00130284
B10	14	cTnT	0.66604	-0.00139392
B10	15	cTnT	0.666186	-0.00202651
B10	16	cTnT	0.667426	-0.00156399
B10	17	cTnT	0.669031	-0.000736688
B10	18	cTnT	0.671682	0.0011362
B10	19	cTnT	0.676517	0.00519294
B10	20	cTnT	0.685206	0.0131034
B10	21	cTnT	0.700589	0.0277085
B10	22	cTnT	0.728208	0.0545501
B10	23	cTnT	0.771928	0.0974916
B10	24	cTnT	0.835398	0.160184
B10	25	cTnT	0.916289	0.240297
B10	26	cTnT	1.00863	0.331864
B10	27	cTnT	1.10547	0.427922
B10	28	cTnT	1.20179	0.523461
B10	29	cTnT	1.29575	0.616641
B10	30	cTnT	1.38526	0.705378
B10	31	cTnT	1.46857	0.787912
B10	32	cTnT	1.54647	0.865027
B10	33	cTnT	1.61785	0.93563
B10	34	cTnT	1.68611	1.00312
B10	35	cTnT	1.74704	1.06327
B10	36	cTnT	1.8014	1.11685
B10	37	cTnT	1.85091	1.16558
B10	38	cTnT	1.89783	1.21173
B10	39	cTnT	1.93963	1.25275
B10	40	cTnT	1.97939	1.29172
B11	1	GAPDH	1.40978	0.00235267
B11	2	GAPDH	1.41078	0.00199339
B11	3	GAPDH	1.41106	0.000920517
B11	4	GAPDH	1.41182	0.000318642
B11	5	GAPDH	1.41353	0.000674494
B11	6	GAPDH	1.41427	5.49759e-05
B11	7	GAPDH	1.41546	-0.000112501
B11	8	GAPDH	1.41687	-7.08842e-05
B11	9	GAPDH	1.41717	-0.00112349
B11	10	GAPDH	1.4181	-0.00155287
B11	11	GAPDH	1.42104	2.34477e-05
B11	12	GAPDH	1.42189	-0.000480199
B11	13	GAPDH	1.42353	-0.000204694
B11	14	GAPDH	1.42643	0.00134182
B11	15	GAPDH	1.42718	0.000725044
B11	16	GAPDH	1.42829	0.000479128
B11	17	GAPDH	1.42904	-0.000126085
B11	18	GAPDH	1.42923	-0.00129611
B11	19	GAPDH	1.43232	0.000431958
B11	20	GAPDH	1.43226	-0.000990673
B11	21	GAPDH	1.43429	-0.000318678
B11	22	GAPDH	1.43483	-0.00113418
B11	23	GAPDH	1.43707	-0.000250346
B11	24	GAPDH	1.44137	0.00269068
B11	25	GAPDH	1.4477	0.00765504
B11	26	GAPDH	1.46064	0.0192412
B11	27	GAPDH	1.48023	0.0374717
B11	28	GAPDH	1.5171	0.0729802
B11	29	GAPDH	1.58652	0.141038
B11	30	GAPDH	1.69875	0.251916
B11	31	GAPDH	1.87098	0.42278
B11	32	GAPDH	2.08737	0.637813
B11	33	GAPDH	2.31374	0.862825
B11	34	GAPDH	2.52095	1.06868
B11	35	GAPDH	2.70702	1.25338
B11	36	GAPDH	2.86512	1.41012
B11	37	GAPDH	2.9925	1.53615
B11	38	GAPDH	3.10648	1.64877
B11	39	GAPDH	3.19472	1.73565
B11	40	GAPDH	3.25827	1.79784
B12	1	cTnT	2.00553	-0.00321469
B12	2	cTnT	2.00653	-0.00313044
B12	3	cTnT	2.0105	-8.26546e-05
B12	4	cTnT	2.01181	0.000310581
B12	5	cTnT	2.01376	0.00134087
B12	6	cTnT	2.01349	0.000146476
B12	7	cTnT	2.01643	0.00217097
B12	8	cTnT	2.01606	0.000879779
B12	9	cTnT	2.01629	0.00018821
B12	10	cTnT	2.01719	0.000165404
B12	11	cTnT	2.01724	-0.000705217
B12	12	cTnT	2.01767	-0.00119175
B12	13	cTnT	2.01839	-0.0013886
B12	14	cTnT	2.01867	-0.00202795
B12	15	cTnT	2.01841	-0.00321257
B12	16	cTnT	2.01999	-0.00255374
B12	17	cTnT	2.02171	-0.00175162
B12	18	cTnT	2.0242	-0.000176778
B12	19	cTnT	2.02672	0.00142285
B12	20	cTnT	2.03268	0.00646573
B12	21	cTnT	2.04108	0.0139436
B12	22	cTnT	2.05723	0.029175
B12	23	cTnT	2.0846	0.0556191
B12	24	cTnT	2.13629	0.106396
B12	25	cTnT	2.21649	0.185677
B12	26	cTnT	2.33141	0.299671
B12	27	cTnT	2.47666	0.444005
B12	28	cTnT	2.63735	0.60377
B12	29	cTnT	2.8048	0.770306
B12	30	cTnT	2.96794	0.932524
B12	31	cTnT	3.12181	1.08547
B12	32	cTnT	3.267	1.22974
B12	33	cTnT	3.40082	1.36265
B12	34	cTnT	3.52499	1.4859
B12	35	cTnT	3.64373	1.60372
B12	36	cTnT	3.74776	1.70682
B12	37	cTnT	3.8502	1.80835
B12	38	cTnT	3.94822	1.90545
B12	39	cTnT	4.03196	1.98826
B12	40	cTnT	4.11282	2.0682
C1	1	GAPDH	1.23105	-0.000241188
C1	2	GAPDH	1.23514	0.00242728
C1	3	GAPDH	1.23524	0.00109449
C1	4	GAPDH	1.23716	0.00158417
C1	5	GAPDH	1.2372	0.000193917
C1	6	GAPDH	1.23831	-0.000116417
C1	7	GAPDH	1.23889	-0.000967365
C1	8	GAPDH	1.24064	-0.000641837
C1	9	GAPDH	1.24184	-0.00087087
C1	10	GAPDH	1.24291	-0.00123211
C1	11	GAPDH	1.24312	-0.00245523
C1	12	GAPDH	1.24603	-0.000967049
C1	13	GAPDH	1.24894	0.000510161
C1	14	GAPDH	1.25372	0.00386814
C1	15	GAPDH	1.26193	0.0106475
C1	16	GAPDH	1.27474	0.0220222
C1	17	GAPDH	1.30157	0.0474247
C1	18	GAPDH	1.346	0.090426
C1	19	GAPDH	1.41864	0.161644
C1	20	GAPDH	1.53106	0.272636
C1	21	GAPDH	1.68737	0.427516
C1	22	GAPDH	1.8769	0.615619
C1	23	GAPDH	2.07619	0.81348
C1	24	GAPDH	2.27478	1.01064
C1	25	GAPDH	2.45806	1.19249
C1	26	GAPDH	2.61982	1.35282
C1	27	GAPDH	2.75747	1.48905
C1	28	GAPDH	2.87511	1.60525
C1	29	GAPDH	2.96678	1.69549
C1	30	GAPDH	3.04798	1.77527
C1	31	GAPDH	3.10696	1.83282
C1	32	GAPDH	3.15878	1.88321
C1	33	GAPDH	3.19632	1.91932
C1	34	GAPDH	3.22978	1.95135
C1	35	GAPDH	3.25113	1.97127
C1	36	GAPDH	3.26717	1.98589
C1	37	GAPDH	3.2809	1.99819
C1	38	GAPDH	3.29598	2.01185
C1	39	GAPDH	3.30331	2.01774
C1	40	GAPDH	3.31054	2.02355
C2	1	cTnT	0.662482	-3.56355e-05
C2	2	cTnT	0.663194	7.70476e-05
C2	3	cTnT	0.664635	0.000919172
C2	4	cTnT	0.665506	0.00119064
C2	5	cTnT	0.665126	0.000212083
C2	6	cTnT	0.666262	0.000748615
C2	7	cTnT	0.666301	0.000189375
C2	8	cTnT	0.666785	7.38318e-05
C2	9	cTnT	0.66708	-0.000229883
C2	10	cTnT	0.668254	0.000344795
C2	11	cTnT	0.668394	-0.000114547
C2	12	cTnT	0.668543	-0.000563876
C2	13	cTnT	0.669445	-0.000260995
C2	14	cTnT	0.669894	-0.00041099
C2	15	cTnT	0.669979	-0.000925765
C2	16	cTnT	0.670859	-0.000644877
C2	17	cTnT	0.671255	-0.000847324
C2	18	cTnT	0.6714	-0.00130196
C2	19	cTnT	0.672082	-0.00121908
C2	20	cTnT	0.672307	-0.00159307
C2	21	cTnT	0.673134	-0.00136445
C2	22	cTnT	0.673958	-0.00113947
C2	23	cTnT	0.675751	5.43779e-05
C2	24	cTnT	0.678036	0.00173967
C2	25	cTnT	0.682039	0.00514372
C2	26	cTnT	0.688751	0.0112564
C2	27	cTnT	0.702372	0.0242786
C2	28	cTnT	0.725746	0.0470542
C2	29	cTnT	0.764723	0.0854321
C2	30	cTnT	0.822813	0.142922
C2	31	cTnT	0.898032	0.217543
C2	32	cTnT	0.985278	0.30419
C2	33	cTnT	1.07741	0.39572
C2	34	cTnT	1.16492	0.482637
C2	35	cTnT	1.24563	0.562747
C2	36	cTnT	1.31629	0.632804
C2	37	cTnT	1.38062	0.696532
C2	38	cTnT	1.44249	0.757805
C2	39	cTnT	1.49752	0.812236
C2	40	cTnT	1.54849	0.862607
C3	1	GAPDH	1.27843	-0.00663755
C3	2	GAPDH	1.28293	-0.00406081
C3	3	GAPDH	1.28771	-0.00120941
C3	4	GAPDH	1.29055	-0.000288843
C3	5	GAPDH	1.29426	0.00149683
C3	6	GAPDH	1.29614	0.00145156
C3	7	GAPDH	1.29702	0.000402908
C3	8	GAPDH	1.29929	0.000758184
C3	9	GAPDH	1.29984	-0.000619723
C3	10	GAPDH	1.30126	-0.00111918
C3	11	GAPDH	1.30292	-0.00138963
C3	12	GAPDH	1.30564	-0.000593399
C3	13	GAPDH	1.30734	-0.000809969
C3	14	GAPDH	1.30948	-0.000599771
C3	15	GAPDH	1.31452	0.00252045
C3	16	GAPDH	1.32109	0.00716785
C3	17	GAPDH	1.33415	0.0183032
C3	18	GAPDH	1.35707	0.0392972
C3	19	GAPDH	1.39831	0.0786179
C3	20	GAPDH	1.46703	0.145413
C3	21	GAPDH	1.5749	0.251356
C3	22	GAPDH	1.72559	0.400124
C3	23	GAPDH	1.9182	0.590804
C3	24	GAPDH	2.13083	0.801516
C3	25	GAPDH	2.34457	1.01333
C3	26	GAPDH	2.54291	1.20975
C3	27	GAPDH	2.72053	1.38544
C3	28	GAPDH	2.87431	1.5373
C3	29	GAPDH	3.00352	1.66459
C3	30	GAPDH	3.11426	1.7734
C3	31	GAPDH	3.19997	1.85719
C3	32	GAPDH	3.27107	1.92637
C3	33	GAPDH	3.32869	1.98206
C3	34	GAPDH	3.37107	2.02252
C3	35	GAPDH	3.40564	2.05516
C3	36	GAPDH	3.42987	2.07747
C3	37	GAPDH	3.45059	2.09627
C3	38	GAPDH	3.47312	2.11687
C3	39	GAPDH	3.48439	2.12622
C3	40	GAPDH	3.49629	2.13619
C4	1	cTnT	1.08703	-0.000360994
C4	2	cTnT	1.08674	-0.00140998
C4	3	cTnT	1.08795	-0.000956087
C4	4	cTnT	1.09048	0.000817806
C4	5	cTnT	1.09035	-7.00054e-05
C4	6	cTnT	1.09191	0.000732094
C4	7	cTnT	1.0911	-0.000838072
C4	8	cTnT	1.09359	0.000899225
C4	9	cTnT	1.09411	0.000656216
C4	10	cTnT	1.09407	-0.000136347
C4	11	cTnT	1.09498	1.43926e-05
C4	12	cTnT	1.0955	-0.000224444
C4	13	cTnT	1.09699	0.000513044
C4	14	cTnT	1.09827	0.0010269
C4	15	cTnT	1.09742	-0.000578079
C4	16	cTnT	1.09794	-0.000817392
C4	17	cTnT	1.10019	0.000678744
C4	18	cTnT	1.09984	-0.000424717
C4	19	cTnT	1.10075	-0.000278508
C4	20	cTnT	1.10086	-0.000926828
C4	21	cTnT	1.10261	6.33839e-05
C4	22	cTnT	1.1025	-0.000795579
C4	23	cTnT	1.10434	0.000279867
C4	24	cTnT	1.10469	-0.000128127
C4	25	cTnT	1.10466	-0.000914491
C4	26	cTnT	1.10723	0.000897191
C4	27	cTnT	1.10655	-0.000541367
C4	28	cTnT	1.10807	0.000221632
C4	29	cTnT	1.10914	0.000534019
C4	30	cTnT	1.10888	-0.000476101
C4	31	cTnT	1.11073	0.000613889
C4	32	cTnT	1.11148	0.000604173
C4	33	cTnT	1.11027	-0.00136451
C4	34	cTnT	1.11176	-0.000625233
C4	35	cTnT	1.112	-0.00114505
C4	36	cTnT	1.11405	0.000145335
C4	37	cTnT	1.11628	0.00161977
C4	38	cTnT	1.11618	0.000760931
C4	39	cTnT	1.11634	0.000162321
C4	40	cTnT	1.11856	0.0016302
C5	1	GAPDH	1.22196	-0.011461
C5	2	GAPDH	1.22862	-0.00740355
C5	3	GAPDH	1.23542	-0.00320424
C5	4	GAPDH	1.24024	-0.000981771
C5	5	GAPDH	1.24317	-0.000654137
C5	6	GAPDH	1.24834	0.00191499
C5	7	GAPDH	1.24979	0.000766574
C5	8	GAPDH	1.2542	0.00257228
C5	9	GAPDH	1.25653	0.00229505
C5	10	GAPDH	1.25693	9.84271e-05
C5	11	GAPDH	1.26119	0.00175238
C5	12	GAPDH	1.26059	-0.00144095
C5	13	GAPDH	1.26442	-0.000219364
C5	14	GAPDH	1.26593	-0.00130412
C5	15	GAPDH	1.26956	-0.000277206
C5	16	GAPDH	1.26902	-0.00342393
C5	17	GAPDH	1.27715	0.002106
C5	18	GAPDH	1.28212	0.00447569
C5	19	GAPDH	1.29668	0.0164364
C5	20	GAPDH	1.31851	0.0356611
C5	21	GAPDH	1.35922	0.0737689
C5	22	GAPDH	1.42525	0.137198
C5	23	GAPDH	1.52699	0.236341
C5	24	GAPDH	1.66743	0.374177
C5	25	GAPDH	1.84154	0.545689
C5	26	GAPDH	2.04151	0.74306
C5	27	GAPDH	2.23641	0.935357
C5	28	GAPDH	2.42581	1.12216
C5	29	GAPDH	2.58746	1.2812
C5	30	GAPDH	2.73826	1.4294
C5	31	GAPDH	2.8627	1.55124
C5	32	GAPDH	2.96519	1.65113
C5	33	GAPDH	3.05019	1.73353
C5	34	GAPDH	3.12583	1.80657
C5	35	GAPDH	3.18022	1.85835
C5	36	GAPDH	3.22201	1.89755
C5	37	GAPDH	3.25463	1.92757
C5	38	GAPDH	3.27713	1.94747
C5	39	GAPDH	3.29893	1.96666
C5	40	GAPDH	3.32616	1.99129
C6	1	cTnT	0.508551	-0.000419932
C6	2	cTnT	0.510466	0.000789389
C6	3	cTnT	0.511221	0.000837015
C6	4	cTnT	0.512239	0.00114887
C6	5	cTnT	0.512789	0.000992111
C6	6	cTnT	0.513202	0.000699037
C6	7	cTnT	0.513447	0.000237818
C6	8	cTnT	0.51352	-0.000396254
C6	9	cTnT	0.514031	-0.000591219
C6	10	cTnT	0.514238	-0.00109136
C6	11	cTnT	0.515078	-0.000957843
C6	12	cTnT	0.515654	-0.0010879
C6	13	cTnT	0.516	-0.00144815
C6	14	cTnT	0.51679	-0.00136523
C6	15	cTnT	0.517881	-0.000980664
C6	16	cTnT	0.518681	-0.000886486
C6	17	cTnT	0.520381	0.00010635
C6	18	cTnT	0.52178	0.000799614
C6	19	cTnT	0.525672	0.00398429
C6	20	cTnT	0.532918	0.0105245
C6	21	cTnT	0.545781	0.0226805
C6	22	cTnT	0.568465	0.0446577
C6	23	cTnT	0.604304	0.079791
C6	24	cTnT	0.655814	0.130595
C6	25	cTnT	0.722871	0.196945
C6	26	cTnT	0.79977	0.273137
C6	27	cTnT	0.881804	0.354465
C6	28	cTnT	0.963382	0.435336
C6	29	cTnT	1.04219	0.513441
C6	30	cTnT	1.12074	0.591284
C6	31	cTnT	1.19082	0.660656
C6	32	cTnT	1.25742	0.726553
C6	33	cTnT	1.31781	0.786234
C6	34	cTnT	1.37323	0.840942
C6	35	cTnT	1.42293	0.889943
C6	36	cTnT	1.4678	0.934104
C6	37	cTnT	1.50824	0.973835
C6	38	cTnT	1.54673	1.01162
C6	39	cTnT	1.5809	1.04509
C6	40	cTnT	1.60978	1.07325
C7	1	GAPDH	1.40236	-0.00117549
C7	2	GAPDH	1.40699	0.00210236
C7	3	GAPDH	1.4089	0.00265794
C7	4	GAPDH	1.40823	0.000623707
C7	5	GAPDH	1.40934	0.000388816
C7	6	GAPDH	1.41027	-3.66901e-05
C7	7	GAPDH	1.41202	0.000356652
C7	8	GAPDH	1.41303	7.32071e-06
C7	9	GAPDH	1.41361	-0.000766277
C7	10	GAPDH	1.41564	-9.01699e-05
C7	11	GAPDH	1.41609	-0.000997878
C7	12	GAPDH	1.41734	-0.00109639
C7	13	GAPDH	1.41844	-0.00134833
C7	14	GAPDH	1.42053	-0.000618103
C7	15	GAPDH	1.42223	-0.000272921
C7	16	GAPDH	1.4215	-0.00235699
C7	17	GAPDH	1.42336	-0.00185123
C7	18	GAPDH	1.42526	-0.00130792
C7	19	GAPDH	1.42761	-0.000307923
C7	20	GAPDH	1.43058	0.00130886
C7	21	GAPDH	1.43634	0.00570752
C7	22	GAPDH	1.44496	0.0129764
C7	23	GAPDH	1.46576	0.0324165
C7	24	GAPDH	1.49878	0.0640858
C7	25	GAPDH	1.5592	0.123156
C7	26	GAPDH	1.65618	0.218781
C7	27	GAPDH	1.80338	0.364624
C7	28	GAPDH	2.00002	0.559909
C7	29	GAPDH	2.22376	0.782297
C7	30	GAPDH	2.45414	1.01131
C7	31	GAPDH	2.67115	1.22697
C7	32	GAPDH	2.8664	1.42087
C7	33	GAPDH	3.03052	1.58364
C7	34	GAPDH	3.16998	1.72174
C7	35	GAPDH	3.29155	1.84195
C7	36	GAPDH	3.37878	1.92783
C7	37	GAPDH	3.45684	2.00454
C7	38	GAPDH	3.52202	2.06836
C7	39	GAPDH	3.56907	2.11405
C7	40	GAPDH	3.60464	2.14827
C8	1	cTnT	0.762948	-0.0024271
C8	2	cTnT	0.766495	0.000234362
C8	3	cTnT	0.767878	0.000730447
C8	4	cTnT	0.768985	0.000951635
C8	5	cTnT	0.76931	0.000390988
C8	6	cTnT	0.769824	1.84547e-05
C8	7	cTnT	0.770559	-0.000131694
C8	8	cTnT	0.770908	-0.000668856
C8	9	cTnT	0.770931	-0.00153206
C8	10	cTnT	0.772254	-0.00109498
C8	11	cTnT	0.773286	-0.000949072
C8	12	cTnT	0.774446	-0.000675611
C8	13	cTnT	0.775963	-4.41638e-05
C8	14	cTnT	0.779898	0.00300491
C8	15	cTnT	0.786307	0.00852715
C8	16	cTnT	0.798463	0.0197971
C8	17	cTnT	0.819832	0.0402806
C8	18	cTnT	0.854742	0.0743041
C8	19	cTnT	0.910136	0.128812
C8	20	cTnT	0.986382	0.204173
C8	21	cTnT	1.07939	0.296293
C8	22	cTnT	1.18364	0.399663
C8	23	cTnT	1.29077	0.505903
C8	24	cTnT	1.39752	0.611764
C8	25	cTnT	1.50198	0.71534
C8	26	cTnT	1.60206	0.814531
C8	27	cTnT	1.69503	0.90662
C8	28	cTnT	1.78331	0.994009
C8	29	cTnT	1.86578	1.0756
C8	30	cTnT	1.94691	1.15584
C8	31	cTnT	2.02155	1.22959
C8	32	cTnT	2.09134	1.29849
C8	33	cTnT	2.15641	1.36268
C8	34	cTnT	2.21697	1.42236
C8	35	cTnT	2.27459	1.47909
C8	36	cTnT	2.32268	1.5263
C8	37	cTnT	2.37014	1.57286
C8	38	cTnT	2.41518	1.61702
C8	39	cTnT	2.45518	1.65613
C8	40	cTnT	2.48987	1.68994
C9	1	GAPDH	1.4014	-0.00462513
C9	2	GAPDH	1.40589	-0.00159543
C9	3	GAPDH	1.4097	0.000758357
C9	4	GAPDH	1.41128	0.000880546
C9	5	GAPDH	1.41181	-4.84532e-05
C9	6	GAPDH	1.41392	0.00060219
C9	7	GAPDH	1.41348	-0.00128764
C9	8	GAPDH	1.41398	-0.00224846
C9	9	GAPDH	1.41547	-0.00221926
C9	10	GAPDH	1.4209	0.00175411
C9	11	GAPDH	1.42044	-0.000160872
C9	12	GAPDH	1.42279	0.000729621
C9	13	GAPDH	1.42434	0.000825464
C9	14	GAPDH	1.42616	0.00118941
C9	15	GAPDH	1.42786	0.0014326
C9	16	GAPDH	1.42754	-0.000347676
C9	17	GAPDH	1.42997	0.000630435
C9	18	GAPDH	1.42946	-0.00134403
C9	19	GAPDH	1.4309	-0.00135762
C9	20	GAPDH	1.43157	-0.0021413
C9	21	GAPDH	1.43486	-0.000309652
C9	22	GAPDH	1.43929	0.00266223
C9	23	GAPDH	1.44553	0.00744157
C9	24	GAPDH	1.4598	0.0202547
C9	25	GAPDH	1.48247	0.0414649
C9	26	GAPDH	1.52603	0.0835759
C9	27	GAPDH	1.59624	0.152322
C9	28	GAPDH	1.7084	0.263027
C9	29	GAPDH	1.87539	0.428561
C9	30	GAPDH	2.09169	0.643407
C9	31	GAPDH	2.3189	0.869154
C9	32	GAPDH	2.54314	1.09194
C9	33	GAPDH	2.74673	1.29407
C9	34	GAPDH	2.92359	1.46947
C9	35	GAPDH	3.07375	1.61818
C9	36	GAPDH	3.19937	1.74234
C9	37	GAPDH	3.29248	1.83399
C9	38	GAPDH	3.38467	1.92472
C9	39	GAPDH	3.44524	1.98383
C9	40	GAPDH	3.48549	2.02263
C10	1	cTnT	0.579108	0.000634281
C10	2	cTnT	0.579566	0.000449486
C10	3	cTnT	0.580405	0.000645029
C10	4	cTnT	0.581366	0.000963119
C10	5	cTnT	0.581589	0.000543899
C10	6	cTnT	0.581881	0.000192867
C10	7	cTnT	0.582254	-7.7341e-05
C10	8	cTnT	0.582669	-0.00030523
C10	9	cTnT	0.583369	-0.000247433
C10	10	cTnT	0.584088	-0.000171398
C10	11	cTnT	0.583879	-0.00102371
C10	12	cTnT	0.584893	-0.000651971
C10	13	cTnT	0.585129	-0.00105927
C10	14	cTnT	0.58575	-0.00108111
C10	15	cTnT	0.586305	-0.00116862
C10	16	cTnT	0.58731	-0.000806964
C10	17	cTnT	0.589535	0.000775281
C10	18	cTnT	0.592875	0.00347285
C10	19	cTnT	0.599061	0.00901534
C10	20	cTnT	0.610354	0.0196661
C10	21	cTnT	0.630195	0.0388641
C10	22	cTnT	0.663077	0.0711027
C10	23	cTnT	0.713143	0.120526
C10	24	cTnT	0.780631	0.187371
C10	25	cTnT	0.86148	0.267578
C10	26	cTnT	0.950139	0.355594
C10	27	cTnT	1.0405	0.445314
C10	28	cTnT	1.12848	0.532645
C10	29	cTnT	1.21305	0.616574
C10	30	cTnT	1.29375	0.69663
C10	31	cTnT	1.36809	0.770329
C10	32	cTnT	1.43769	0.83929
C10	33	cTnT	1.50301	0.903962
C10	34	cTnT	1.56238	0.962687
C10	35	cTnT	1.6173	1.01697
C10	36	cTnT	1.66527	1.06429
C10	37	cTnT	1.71212	1.1105
C10	38	cTnT	1.75555	1.15329
C10	39	cTnT	1.79405	1.19115
C10	40	cTnT	1.82796	1.22442
C11	1	GAPDH	1.42538	-0.00652217
C11	2	GAPDH	1.43105	-0.00271858
C11	3	GAPDH	1.43352	-0.00211623
C11	4	GAPDH	1.43581	-0.00169961
C11	5	GAPDH	1.43906	-0.000319298
C11	6	GAPDH	1.44077	-0.000478934
C11	7	GAPDH	1.44499	0.00187245
C11	8	GAPDH	1.44616	0.00118091
C11	9	GAPDH	1.44883	0.00197864
C11	10	GAPDH	1.45047	0.00175308
C11	11	GAPDH	1.44965	-0.000936772
C11	12	GAPDH	1.45217	-0.000292937
C11	13	GAPDH	1.45534	0.00100798
C11	14	GAPDH	1.45612	-7.60063e-05
C11	15	GAPDH	1.45819	0.000119959
C11	16	GAPDH	1.46135	0.00141182
C11	17	GAPDH	1.46053	-0.00127697
C11	18	GAPDH	1.46299	-0.000683318
C11	19	GAPDH	1.46467	-0.000872756
C11	20	GAPDH	1.46698	-0.000432651
C11	21	GAPDH	1.46985	0.000574653
C11	22	GAPDH	1.47043	-0.000714014
C11	23	GAPDH	1.47732	0.00430492
C11	24	GAPDH	1.48833	0.0134416
C11	25	GAPDH	1.5079	0.031147
C11	26	GAPDH	1.54159	0.0629685
C11	27	GAPDH	1.60585	0.12536
C11	28	GAPDH	1.7074	0.225041
C11	29	GAPDH	1.86893	0.384695
C11	30	GAPDH	2.08815	0.602053
C11	31	GAPDH	2.33142	0.843454
C11	32	GAPDH	2.56736	1.07752
C11	33	GAPDH	2.78326	1.29155
C11	34	GAPDH	2.97236	1.47879
C11	35	GAPDH	3.1337	1.63826
C11	36	GAPDH	3.26577	1.76845
C11	37	GAPDH	3.36935	1.87017
C11	38	GAPDH	3.45537	1.95432
C11	39	GAPDH	3.52883	2.02591
C11	40	GAPDH	3.5837	2.07891
C12	1	cTnT	0.609351	-0.00094191
C12	2	cTnT	0.611402	0.000491436
C12	3	cTnT	0.612437	0.00090751
C12	4	cTnT	0.613159	0.00101179
C12	5	cTnT	0.613818	0.00105206
C12	6	cTnT	0.614055	0.000670862
C12	7	cTnT	0.614578	0.000576064
C12	8	cTnT	0.614701	8.06045e-05
C12	9	cTnT	0.615343	0.000104242
C12	10	cTnT	0.615688	-0.00016937
C12	11	cTnT	0.615918	-0.000557303
C12	12	cTnT	0.615771	-0.00132235
C12	13	cTnT	0.616183	-0.00152891
C12	14	cTnT	0.616907	-0.00142361
C12	15	cTnT	0.617338	-0.00161026
C12	16	cTnT	0.617823	-0.00174356
C12	17	cTnT	0.618198	-0.00198702
C12	18	cTnT	0.619376	-0.00142801
C12	19	cTnT	0.621079	-0.000343291
C12	20	cTnT	0.624077	0.00203676
C12	21	cTnT	0.628332	0.00567381
C12	22	cTnT	0.637074	0.0137968
C12	23	cTnT	0.65198	0.0280849
C12	24	cTnT	0.678813	0.0542992
C12	25	cTnT	0.721467	0.0963354
C12	26	cTnT	0.78271	0.15696
C12	27	cTnT	0.860791	0.234423
C12	28	cTnT	0.949736	0.322749
C12	29	cTnT	1.04102	0.413419
C12	30	cTnT	1.13458	0.506352
C12	31	cTnT	1.22397	0.595128
C12	32	cTnT	1.3079	0.678436
C12	33	cTnT	1.38589	0.75581
C12	34	cTnT	1.45656	0.825862
C12	35	cTnT	1.52456	0.893246
C12	36	cTnT	1.58239	0.950456
C12	37	cTnT	1.63804	1.00549
C12	38	cTnT	1.69067	1.0575
C12	39	cTnT	1.73711	1.10332
C12	40	cTnT	1.77993	1.14552
D1	1	ISL1	1.53914	0.002043
D1	2	ISL1	1.54191	0.0037052
D1	3	ISL1	1.5419	0.00258315
D1	4	ISL1	1.54185	0.00142356
D1	5	ISL1	1.54251	0.000973969
D1	6	ISL1	1.54297	0.000325183
D1	7	ISL1	1.54315	-0.000609706
D1	8	ISL1	1.54489	2.77766e-05
D1	9	ISL1	1.54604	6.02717e-05
D1	10	ISL1	1.54664	-0.000446298
D1	11	ISL1	1.54789	-0.000304964
D1	12	ISL1	1.54843	-0.000882344
D1	13	ISL1	1.5502	-0.000220662
D1	14	ISL1	1.55126	-0.000267322
D1	15	ISL1	1.55118	-0.00145744
D1	16	ISL1	1.55258	-0.00116769
D1	17	ISL1	1.55303	-0.00183126
D1	18	ISL1	1.55448	-0.00149454
D1	19	ISL1	1.55678	-0.000302734
D1	20	ISL1	1.55627	-0.0019257
D1	21	ISL1	1.55766	-0.0016437
D1	22	ISL1	1.55999	-0.000424117
D1	23	ISL1	1.56132	-0.000205655
D1	24	ISL1	1.56312	0.000480941
D1	25	ISL1	1.56565	0.00190628
D1	26	ISL1	1.57026	0.00540299
D1	27	ISL1	1.57639	0.0104251
D1	28	ISL1	1.58844	0.0213594
D1	29	ISL1	1.60599	0.0378069
D1	30	ISL1	1.63849	0.0691914
D1	31	ISL1	1.68342	0.11301
D1	32	ISL1	1.74698	0.175464
D1	33	ISL1	1.82793	0.2553
D1	34	ISL1	1.9254	0.351662
D1	35	ISL1	2.03087	0.456022
D1	36	ISL1	2.13583	0.559869
D1	37	ISL1	2.24245	0.665379
D1	38	ISL1	2.35286	0.774679
D1	39	ISL1	2.45163	0.872337
D1	40	ISL1	2.54643	0.966026
D2	1	cTnT	0.664074	-0.00259146
D2	2	cTnT	0.666703	-0.000468053
D2	3	cTnT	0.667613	-6.29289e-05
D2	4	cTnT	0.667914	-0.000266547
D2	5	cTnT	0.668948	0.000262675
D2	6	cTnT	0.669396	0.000205207
D2	7	cTnT	0.669865	0.000170092
D2	8	cTnT	0.670179	-2.16051e-05
D2	9	cTnT	0.670592	-0.000113047
D2	10	cTnT	0.671356	0.000146344
D2	11	cTnT	0.671763	4.769e-05
D2	12	cTnT	0.672817	0.000597296
D2	13	cTnT	0.673101	0.000376035
D2	14	cTnT	0.672817	-0.000412602
D2	15	cTnT	0.673735	2.70892e-07
D2	16	cTnT	0.674078	-0.000161802
D2	17	cTnT	0.674695	-4.92773e-05
D2	18	cTnT	0.675446	0.000196822
D2	19	cTnT	0.675875	0.000120818
D2	20	cTnT	0.676117	-0.000142464
D2	21	cTnT	0.676707	-5.7417e-05
D2	22	cTnT	0.677395	0.000126157
D2	23	cTnT	0.677904	0.000130559
D2	24	cTnT	0.677892	-0.000387056
D2	25	cTnT	0.678285	-0.000499121
D2	26	cTnT	0.678886	-0.000402212
D2	27	cTnT	0.679088	-0.000706025
D2	28	cTnT	0.680223	-7.52377e-05
D2	29	cTnT	0.680275	-0.000528659
D2	30	cTnT	0.681075	-0.000233445
D2	31	cTnT	0.682041	0.000227469
D2	32	cTnT	0.682491	0.000173161
D2	33	cTnT	0.682824	8.35567e-07
D2	34	cTnT	0.683403	7.52734e-05
D2	35	cTnT	0.684149	0.000316068
D2	36	cTnT	0.684399	6.12496e-05
D2	37	cTnT	0.685287	0.000443784
D2	38	cTnT	0.685407	5.89679e-05
D2	39	cTnT	0.686235	0.000382672
D2	40	cTnT	0.687616	0.0012582
D3	1	ISL1	0.876479	0.00218649
D3	2	ISL1	0.876518	0.00154661
D3	3	ISL1	0.876828	0.00117709
D3	4	ISL1	0.877233	0.000901694
D3	5	ISL1	0.877765	0.000754982
D3	6	ISL1	0.878839	0.00114882
D3	7	ISL1	0.878022	-0.000347397
D3	8	ISL1	0.878592	-0.000456558
D3	9	ISL1	0.879183	-0.000544977
D3	10	ISL1	0.880088	-0.000320412
D3	11	ISL1	0.879613	-0.0014745
D3	12	ISL1	0.881204	-0.000562756
D3	13	ISL1	0.881889	-0.000557893
D3	14	ISL1	0.882451	-0.00067528
D3	15	ISL1	0.882869	-0.000936791
D3	16	ISL1	0.88357	-0.000914703
D3	17	ISL1	0.88416	-0.00100419
D3	18	ISL1	0.885099	-0.000745536
D3	19	ISL1	0.886177	-0.000346389
D3	20	ISL1	0.888378	0.00117487
D3	21	ISL1	0.891613	0.00372992
D3	22	ISL1	0.89774	0.00917776
D3	23	ISL1	0.909564	0.0203224
D3	24	ISL1	0.929149	0.0392275
D3	25	ISL1	0.961705	0.0711043
D3	26	ISL1	1.00997	0.118689
D3	27	ISL1	1.07628	0.18432
D3	28	ISL1	1.15722	0.264577
D3	29	ISL1	1.25023	0.356907
D3	30	ISL1	1.35417	0.460174
D3	31	ISL1	1.45861	0.563934
D3	32	ISL1	1.56387	0.668512
D3	33	ISL1	1.66513	0.76909
D3	34	ISL1	1.75983	0.863118
D3	35	ISL1	1.84692	0.949527
D3	36	ISL1	1.9203	1.02223
D3	37	ISL1	1.99046	1.09171
D3	38	ISL1	2.05579	1.15636
D3	39	ISL1	2.11193	1.21182
D3	40	ISL1	2.16406	1.26326
D4	1	cTnT	1.65192	-0.0004558
D4	2	cTnT	1.653	-0.000209933
D4	3	cTnT	1.65468	0.000628046
D4	4	cTnT	1.65443	-0.000464451
D4	5	cTnT	1.65827	0.00254242
D4	6	cTnT	1.65668	0.000105722
D4	7	cTnT	1.6595	0.00208799
D4	8	cTnT	1.65837	0.000117757
D4	9	cTnT	1.65963	0.000538861
D4	10	cTnT	1.66193	0.00200173
D4	11	cTnT	1.66109	0.000315695
D4	12	cTnT	1.66271	0.00109586
D4	13	cTnT	1.66195	-0.000507689
D4	14	cTnT	1.66131	-0.00198583
D4	15	cTnT	1.66312	-0.00101517
D4	16	cTnT	1.66488	-9.63652e-05
D4	17	cTnT	1.66434	-0.00147949
D4	18	cTnT	1.66603	-0.000625779
D4	19	cTnT	1.66697	-0.000525587
D4	20	cTnT	1.66747	-0.000870045
D4	21	cTnT	1.66803	-0.00114989
D4	22	cTnT	1.66892	-0.00109571
D4	23	cTnT	1.67024	-0.000617508
D4	24	cTnT	1.67063	-0.00106782
D4	25	cTnT	1.67123	-0.00131
D4	26	cTnT	1.67108	-0.00229831
D4	27	cTnT	1.67307	-0.00114442
D4	28	cTnT	1.67363	-0.0014313
D4	29	cTnT	1.67512	-0.000781199
D4	30	cTnT	1.6756	-0.00113615
D4	31	cTnT	1.67653	-0.00104537
D4	32	cTnT	1.67832	-9.80782e-05
D4	33	cTnT	1.68174	0.00248155
D4	34	cTnT	1.68266	0.0025573
D4	35	cTnT	1.68721	0.00627323
D4	36	cTnT	1.69342	0.0116413
D4	37	cTnT	1.70401	0.0213935
D4	38	cTnT	1.72418	0.0407151
D4	39	cTnT	1.75657	0.0722705
D4	40	cTnT	1.80297	0.117831
D5	1	ISL1	0.889109	-0.00622811
D5	2	ISL1	0.892463	-0.00422166
D5	3	ISL1	0.896618	-0.00141407
D5	4	ISL1	0.899831	0.00045171
D5	5	ISL1	0.901544	0.000817776
D5	6	ISL1	0.90253	0.000456904
D5	7	ISL1	0.903675	0.000254639
D5	8	ISL1	0.905673	0.000905019
D5	9	ISL1	0.907258	0.00114311
D5	10	ISL1	0.907435	-2.74275e-05
D5	11	ISL1	0.908332	-0.000477528
D5	12	ISL1	0.909515	-0.000641586
D5	13	ISL1	0.91072	-0.000784066
D5	14	ISL1	0.912204	-0.000647419
D5	15	ISL1	0.913054	-0.00114479
D5	16	ISL1	0.914191	-0.00135504
D5	17	ISL1	0.916262	-0.00063176
D5	18	ISL1	0.918667	0.000426256
D5	19	ISL1	0.922256	0.00266826
D5	20	ISL1	0.929503	0.00856766
D5	21	ISL1	0.941926	0.0196434
D5	22	ISL1	0.963953	0.0403234
D5	23	ISL1	0.999794	0.0748175
D5	24	ISL1	1.05337	0.127041
D5	25	ISL1	1.12504	0.197371
D5	26	ISL1	1.21258	0.283564
D5	27	ISL1	1.31199	0.381624
D5	28	ISL1	1.41794	0.486226
D5	29	ISL1	1.5266	0.593543
D5	30	ISL1	1.63825	0.703839
D5	31	ISL1	1.74619	0.810437
D5	32	ISL1	1.85084	0.913743
D5	33	ISL1	1.94717	1.00872
D5	34	ISL1	2.03782	1.09802
D5	35	ISL1	2.11953	1.17839
D5	36	ISL1	2.18915	1.24665
D5	37	ISL1	2.25219	1.30835
D5	38	ISL1	2.31254	1.36736
D5	39	ISL1	2.36328	1.41674
D5	40	ISL1	2.4123	1.46442
D6	1	cTnT	0.829933	-0.00172541
D6	2	cTnT	0.833835	0.00158393
D6	3	cTnT	0.834115	0.00127158
D6	4	cTnT	0.835141	0.00170434
D6	5	cTnT	0.835096	0.0010675
D6	6	cTnT	0.83523	0.000608637
D6	7	cTnT	0.83518	-3.38069e-05
D6	8	cTnT	0.83554	-0.000266708
D6	9	cTnT	0.835496	-0.000903728
D6	10	cTnT	0.835849	-0.00114259
D6	11	cTnT	0.836089	-0.00149541
D6	12	cTnT	0.836795	-0.00138207
D6	13	cTnT	0.837333	-0.00143723
D6	14	cTnT	0.837961	-0.00140108
D6	15	cTnT	0.838408	-0.00154761
D6	16	cTnT	0.839384	-0.00116348
D6	17	cTnT	0.84091	-0.000230755
D6	18	cTnT	0.843034	0.00130142
D6	19	cTnT	0.847377	0.005051
D6	20	cTnT	0.855763	0.0128451
D6	21	cTnT	0.870906	0.0273953
D6	22	cTnT	0.896663	0.0525593
D6	23	cTnT	0.938879	0.0941826
D6	24	cTnT	1.00044	0.155154
D6	25	cTnT	1.07908	0.233201
D6	26	cTnT	1.17064	0.324167
D6	27	cTnT	1.26805	0.420984
D6	28	cTnT	1.36572	0.518061
D6	29	cTnT	1.45993	0.611674
D6	30	cTnT	1.55347	0.70463
D6	31	cTnT	1.63896	0.789527
D6	32	cTnT	1.72002	0.869993
D6	33	cTnT	1.79659	0.945972
D6	34	cTnT	1.86712	1.01591
D6	35	cTnT	1.93261	1.0808
D6	36	cTnT	1.9904	1.138
D6	37	cTnT	2.04598	1.19299
D6	38	cTnT	2.09954	1.24595
D6	39	cTnT	2.14675	1.29257
D6	40	cTnT	2.18952	1.33475
D7	1	ISL1	0.74165	-0.000313137
D7	2	ISL1	0.743404	0.000741857
D7	3	ISL1	0.744549	0.00118918
D7	4	ISL1	0.744905	0.000846983
D7	5	ISL1	0.746118	0.00136124
D7	6	ISL1	0.746014	0.000559136
D7	7	ISL1	0.746023	-0.000131034
D7	8	ISL1	0.746836	-1.64225e-05
D7	9	ISL1	0.746609	-0.000941495
D7	10	ISL1	0.747607	-0.000641691
D7	11	ISL1	0.748285	-0.000662382
D7	12	ISL1	0.748072	-0.00157339
D7	13	ISL1	0.749458	-0.000886333
D7	14	ISL1	0.750224	-0.000818511
D7	15	ISL1	0.750434	-0.00130722
D7	16	ISL1	0.751577	-0.000862039
D7	17	ISL1	0.751656	-0.00148122
D7	18	ISL1	0.753705	-0.000130647
D7	19	ISL1	0.755547	0.00101262
D7	20	ISL1	0.759716	0.00448321
D7	21	ISL1	0.76686	0.0109283
D7	22	ISL1	0.77911	0.0224809
D7	23	ISL1	0.800554	0.0432263
D7	24	ISL1	0.83387	0.075844
D7	25	ISL1	0.883113	0.124388
D7	26	ISL1	0.947874	0.18845
D7	27	ISL1	1.02507	0.264952
D7	28	ISL1	1.11248	0.351663
D7	29	ISL1	1.20272	0.4412
D7	30	ISL1	1.29783	0.53561
D7	31	ISL1	1.38945	0.626537
D7	32	ISL1	1.47778	0.714171
D7	33	ISL1	1.55875	0.794441
D7	34	ISL1	1.63227	0.867259
D7	35	ISL1	1.6992	0.933492
D7	36	ISL1	1.75566	0.989257
D7	37	ISL1	1.80738	1.04027
D7	38	ISL1	1.85829	1.09049
D7	39	ISL1	1.90288	1.13438
D7	40	ISL1	1.94377	1.17457
D8	1	cTnT	0.577617	-0.00153881
D8	2	cTnT	0.580211	0.000129429
D8	3	cTnT	0.581266	0.000259092
D8	4	cTnT	0.582839	0.000905468
D8	5	cTnT	0.583353	0.00049404
D8	6	cTnT	0.584455	0.000670195
D8	7	cTnT	0.584996	0.00028535
D8	8	cTnT	0.584898	-0.000737919
D8	9	cTnT	0.585972	-0.000590375
D8	10	cTnT	0.586236	-0.00125226
D8	11	cTnT	0.586938	-0.00147546
D8	12	cTnT	0.588115	-0.0012251
D8	13	cTnT	0.589025	-0.00123991
D8	14	cTnT	0.591893	0.00070173
D8	15	cTnT	0.595322	0.00320515
D8	16	cTnT	0.601972	0.0089293
D8	17	cTnT	0.614673	0.0207045
D8	18	cTnT	0.637535	0.0426404
D8	19	cTnT	0.674421	0.0786011
D8	20	cTnT	0.72854	0.131794
D8	21	cTnT	0.799941	0.202269
D8	22	cTnT	0.883286	0.284688
D8	23	cTnT	0.972988	0.373464
D8	24	cTnT	1.06408	0.463627
D8	25	cTnT	1.15461	0.553233
D8	26	cTnT	1.23988	0.637575
D8	27	cTnT	1.32049	0.717259
D8	28	cTnT	1.39664	0.792488
D8	29	cTnT	1.46465	0.859572
D8	30	cTnT	1.53333	0.927323
D8	31	cTnT	1.59312	0.986187
D8	32	cTnT	1.65169	1.04384
D8	33	cTnT	1.70531	1.09653
D8	34	cTnT	1.75282	1.14311
D8	35	cTnT	1.79851	1.18788
D8	36	cTnT	1.83724	1.22568
D8	37	cTnT	1.87193	1.25944
D8	38	cTnT	1.9074	1.29399
D8	39	cTnT	1.93756	1.32323
D8	40	cTnT	1.9643	1.34904
D9	1	ISL1	0.774391	0.000847003
D9	2	ISL1	0.775603	0.00132999
D9	3	ISL1	0.775961	0.000958066
D9	4	ISL1	0.776189	0.000456622
D9	5	ISL1	0.778247	0.00178492
D9	6	ISL1	0.778116	0.000924241
D9	7	ISL1	0.778172	0.000250659
D9	8	ISL1	0.777791	-0.000859051
D9	9	ISL1	0.778649	-0.000730772
D9	10	ISL1	0.780534	0.000424436
D9	11	ISL1	0.780732	-0.000107108
D9	12	ISL1	0.781692	0.000123691
D9	13	ISL1	0.781983	-0.000314751
D9	14	ISL1	0.783255	0.000226946
D9	15	ISL1	0.783087	-0.000670392
D9	16	ISL1	0.783603	-0.000883469
D9	17	ISL1	0.784	-0.00121641
D9	18	ISL1	0.784205	-0.00174086
D9	19	ISL1	0.785107	-0.00156895
D9	20	ISL1	0.785355	-0.00205019
D9	21	ISL1	0.785984	-0.00215014
D9	22	ISL1	0.787523	-0.00134159
D9	23	ISL1	0.789241	-0.000352679
D9	24	ISL1	0.792555	0.00223221
D9	25	ISL1	0.797657	0.00660457
D9	26	ISL1	0.80656	0.0147775
D9	27	ISL1	0.821583	0.0290711
D9	28	ISL1	0.845072	0.0518301
D9	29	ISL1	0.878368	0.0843968
D9	30	ISL1	0.927462	0.132762
D9	31	ISL1	0.985259	0.189829
D9	32	ISL1	1.05568	0.259518
D9	33	ISL1	1.1282	0.331312
D9	34	ISL1	1.20276	0.405144
D9	35	ISL1	1.27253	0.474182
D9	36	ISL1	1.33867	0.539591
D9	37	ISL1	1.39694	0.597133
D9	38	ISL1	1.45584	0.6553
D9	39	ISL1	1.50777	0.706506
D9	40	ISL1	1.55422	0.752223
D10	1	cTnT	0.860616	-0.00250769
D10	2	cTnT	0.863014	-0.00124474
D10	3	cTnT	0.865326	-6.71994e-05
D10	4	cTnT	0.866383	-0.000145293
D10	5	cTnT	0.868488	0.000824642
D10	6	cTnT	0.869835	0.00103754
D10	7	cTnT	0.870314	0.00038122
D10	8	cTnT	0.871579	0.000511385
D10	9	cTnT	0.871943	-0.000258659
D10	10	cTnT	0.873252	-8.50426e-05
D10	11	cTnT	0.874107	-0.000364183
D10	12	cTnT	0.874326	-0.00128062
D10	13	cTnT	0.87548	-0.00126078
D10	14	cTnT	0.876318	-0.00155768
D10	15	cTnT	0.878026	-0.000984415
D10	16	cTnT	0.879483	-0.000662025
D10	17	cTnT	0.881897	0.000617198
D10	18	cTnT	0.885709	0.00329391
D10	19	cTnT	0.891817	0.00826731
D10	20	cTnT	0.905375	0.0206908
D10	21	cTnT	0.927219	0.0413993
D10	22	cTnT	0.965561	0.078607
D10	23	cTnT	1.02519	0.137105
D10	24	cTnT	1.1077	0.218475
D10	25	cTnT	1.21035	0.319989
D10	26	cTnT	1.32611	0.434613
D10	27	cTnT	1.44532	0.552689
D10	28	cTnT	1.56217	0.668406
D10	29	cTnT	1.6728	0.777903
D10	30	cTnT	1.78152	0.885485
D10	31	cTnT	1.87692	0.979753
D10	32	cTnT	1.97371	1.07541
D10	33	cTnT	2.06127	1.16183
D10	34	cTnT	2.14103	1.24046
D10	35	cTnT	2.21646	1.31475
D10	36	cTnT	2.28389	1.38104
D10	37	cTnT	2.34821	1.44424
D10	38	cTnT	2.41376	1.50865
D10	39	cTnT	2.46684	1.5606
D10	40	cTnT	2.51714	1.60976
D11	1	ISL1	0.765606	0.00295958
D11	2	ISL1	0.766938	0.00361843
D11	3	ISL1	0.766663	0.00267123
D11	4	ISL1	0.766849	0.00218419
D11	5	ISL1	0.766549	0.00121196
D11	6	ISL1	0.767347	0.00133782
D11	7	ISL1	0.766831	0.000148931
D11	8	ISL1	0.767505	0.00015076
D11	9	ISL1	0.767452	-0.000575183
D11	10	ISL1	0.767887	-0.000812309
D11	11	ISL1	0.768031	-0.00134096
D11	12	ISL1	0.769225	-0.000819498
D11	13	ISL1	0.769084	-0.00163288
D11	14	ISL1	0.770258	-0.00113133
D11	15	ISL1	0.770569	-0.00149279
D11	16	ISL1	0.771585	-0.00114919
D11	17	ISL1	0.772242	-0.00116488
D11	18	ISL1	0.77301	-0.00106923
D11	19	ISL1	0.773177	-0.00157446
D11	20	ISL1	0.773961	-0.00146296
D11	21	ISL1	0.775117	-0.00097994
D11	22	ISL1	0.774831	-0.0019381
D11	23	ISL1	0.776404	-0.00103708
D11	24	ISL1	0.778844	0.000730002
D11	25	ISL1	0.781763	0.00297702
D11	26	ISL1	0.786228	0.00676887
D11	27	ISL1	0.795184	0.0150524
D11	28	ISL1	0.80797	0.0271667
D11	29	ISL1	0.829211	0.0477346
D11	30	ISL1	0.861756	0.0796076
D11	31	ISL1	0.905467	0.122646
D11	32	ISL1	0.961448	0.177955
D11	33	ISL1	1.02694	0.242772
D11	34	ISL1	1.09648	0.311644
D11	35	ISL1	1.16754	0.38203
D11	36	ISL1	1.23325	0.44707
D11	37	ISL1	1.2944	0.507541
D11	38	ISL1	1.3537	0.566174
D11	39	ISL1	1.40872	0.62052
D11	40	ISL1	1.45973	0.670858
D12	1	cTnT	0.49976	-0.00419135
D12	2	cTnT	0.504784	-0.000295277
D12	3	cTnT	0.506763	0.000555622
D12	4	cTnT	0.508029	0.000694067
D12	5	cTnT	0.509113	0.000650182
D12	6	cTnT	0.510243	0.000652013
D12	7	cTnT	0.511158	0.000439387
D12	8	cTnT	0.511836	-1.07639e-05
D12	9	cTnT	0.51294	-3.39665e-05
D12	10	cTnT	0.513869	-0.000232884
D12	11	cTnT	0.514638	-0.000591243
D12	12	cTnT	0.515608	-0.00074957
D12	13	cTnT	0.516725	-0.000760554
D12	14	cTnT	0.517226	-0.00138678
D12	15	cTnT	0.518608	-0.0011327
D12	16	cTnT	0.519059	-0.00180988
D12	17	cTnT	0.520659	-0.00133783
D12	18	cTnT	0.522425	-0.000699303
D12	19	cTnT	0.525217	0.000965438
D12	20	cTnT	0.530169	0.00478876
D12	21	cTnT	0.538148	0.0116407
D12	22	cTnT	0.553158	0.0255221
D12	23	cTnT	0.578371	0.0496073
D12	24	cTnT	0.617487	0.0875965
D12	25	cTnT	0.672961	0.141942
D12	26	cTnT	0.741527	0.209381
D12	27	cTnT	0.818847	0.285572
D12	28	cTnT	0.899729	0.365327
D12	29	cTnT	0.978954	0.443424
D12	30	cTnT	1.05653	0.519868
D12	31	cTnT	1.12955	0.591766
D12	32	cTnT	1.19819	0.659278
D12	33	cTnT	1.26208	0.722037
D12	34	cTnT	1.32106	0.779893
D12	35	cTnT	1.37675	0.834451
D12	36	cTnT	1.42404	0.880619
D12	37	cTnT	1.47027	0.925713
D12	38	cTnT	1.51376	0.968079
D12	39	cTnT	1.55232	1.00551
D12	40	cTnT	1.58822	1.04028
E1	1	ISL1	0.879854	0.000698851
E1	2	ISL1	0.883253	0.0033668
E1	3	ISL1	0.88309	0.00247195
E1	4	ISL1	0.882992	0.00164182
E1	5	ISL1	0.883003	0.000921069
E1	6	ISL1	0.883949	0.00113486
E1	7	ISL1	0.883732	0.000186955
E1	8	ISL1	0.884092	-0.000185467
E1	9	ISL1	0.884382	-0.000627149
E1	10	ISL1	0.884174	-0.00156665
E1	11	ISL1	0.885248	-0.00122495
E1	12	ISL1	0.886199	-0.00100526
E1	13	ISL1	0.886535	-0.00140122
E1	14	ISL1	0.888247	-0.000421035
E1	15	ISL1	0.888713	-0.000687182
E1	16	ISL1	0.889639	-0.000492763
E1	17	ISL1	0.890587	-0.00027641
E1	18	ISL1	0.891086	-0.000508701
E1	19	ISL1	0.891767	-0.000560092
E1	20	ISL1	0.89215	-0.000908553
E1	21	ISL1	0.892839	-0.00095142
E1	22	ISL1	0.893804	-0.000718557
E1	23	ISL1	0.894695	-0.000559126
E1	24	ISL1	0.895054	-0.000932203
E1	25	ISL1	0.89705	0.000332893
E1	26	ISL1	0.899258	0.00180917
E1	27	ISL1	0.902709	0.00452802
E1	28	ISL1	0.908738	0.00982567
E1	29	ISL1	0.918851	0.019206
E1	30	ISL1	0.935197	0.034821
E1	31	ISL1	0.959253	0.0581449
E1	32	ISL1	0.993404	0.0915641
E1	33	ISL1	1.03964	0.137067
E1	34	ISL1	1.09497	0.19167
E1	35	ISL1	1.15762	0.253587
E1	36	ISL1	1.22095	0.316183
E1	37	ISL1	1.28623	0.380735
E1	38	ISL1	1.35324	0.447008
E1	39	ISL1	1.41436	0.507394
E1	40	ISL1	1.4723	0.564606
E2	1	OCT4	0.781871	-0.000426006
E2	2	OCT4	0.783946	0.000125616
E2	3	OCT4	0.78559	0.000245998
E2	4	OCT4	0.786431	-0.000436851
E2	5	OCT4	0.788607	0.000215324
E2	6	OCT4	0.79093	0.00101544
E2	7	OCT4	0.791805	0.000366622
E2	8	OCT4	0.792985	2.28629e-05
E2	9	OCT4	0.794216	-0.000269994
E2	10	OCT4	0.794955	-0.00105447
E2	11	OCT4	0.796257	-0.00127574
E2	12	OCT4	0.798605	-0.000451129
E2	13	OCT4	0.799775	-0.000805081
E2	14	OCT4	0.80453	0.00242702
E2	15	OCT4	0.810925	0.00729813
E2	16	OCT4	0.824105	0.0189542
E2	17	OCT4	0.84808	0.0414056
E2	18	OCT4	0.887518	0.0793204
E2	19	OCT4	0.951628	0.141907
E2	20	OCT4	1.04391	0.232664
E2	21	OCT4	1.16568	0.352909
E2	22	OCT4	1.30621	0.491917
E2	23	OCT4	1.45014	0.634329
E2	24	OCT4	1.58847	0.771131
E2	25	OCT4	1.70952	0.89066
E2	26	OCT4	1.81226	0.991873
E2	27	OCT4	1.89465	1.07274
E2	28	OCT4	1.95851	1.13508
E2	29	OCT4	2.01035	1.1854
E2	30	OCT4	2.05111	1.22463
E2	31	OCT4	2.07854	1.25054
E2	32	OCT4	2.10082	1.27129
E2	33	OCT4	2.11766	1.28661
[truncated: 1,847 more rows]

## Sheet: BioGroup Analysis Result
Block Type	96well
Chemistry	TAQMAN
Experiment File Name	D:\Applied Biosystems\StepOne Software v2.2.2\experiments\CM Differentiation\cardiac marker differniation time course 18May16 CT.eds
Experiment Run End Time	2016-03-18 15:46:10 PM PDT
Instrument Type	steponeplus
Passive Reference	ROX
Biogroup Name	Target Name	Task	RQ	RQ Min	RQ Max	Cт Mean	ΔCт Mean	ΔCт SE	ΔΔCт
Analysis Type	Singleplex
Endogenous Control	GAPDH
RQ Min/Max Confidence Level	95.0
Reference Biogroup Name

## Sheet: Technical Analysis Result
Block Type	96well
Chemistry	TAQMAN
Experiment File Name	D:\Applied Biosystems\StepOne Software v2.2.2\experiments\CM Differentiation\cardiac marker differniation time course 18May16 CT.eds
Experiment Run End Time	2016-03-18 15:46:10 PM PDT
Instrument Type	steponeplus
Passive Reference	ROX
Sample Name	Target Name	Task	RQ	RQ Min	RQ Max	Cт Mean	ΔCт Mean	ΔCт SE	ΔΔCт
Day 0	GAPDH	UNKNOWN				19.829
Day 0	Nkx2.5	UNKNOWN				31.9588
Day 3	GAPDH	UNKNOWN				21.2592
Day 3	Nkx2.5	UNKNOWN	12.4024	5.4654	28.1442	29.7565	8.49724	0.425803	-3.63255
Day 5	GAPDH	UNKNOWN				23.2001
Day 5	Nkx2.5	UNKNOWN	4409.38	2795.78	6954.28	23.2235	0.0234235	0.23675	-12.1064
Day 8	GAPDH	UNKNOWN				25.9203
Day 8	Nkx2.5	UNKNOWN	177199	114627	273929	20.615	-5.30523	0.226343	-17.435
Day 15	GAPDH	UNKNOWN				27.6015
Day 15	Nkx2.5	UNKNOWN	6352.36	2499.16	16146.4	27.0982	-0.503292	0.484739	-12.6331
Day21	GAPDH	UNKNOWN				28.5045
Day21	Nkx2.5	UNKNOWN	3304.12	778.068	14031.2	28.9443	0.439734	0.751428	-11.6901
Day 0	cTnT	UNKNOWN	1	0.120338	8.30994	27.7968	7.96773	0.959903	0
Day 3	cTnT	UNKNOWN	0.118822	3.95543e-06	3569.46	32.3001	11.0409	4.67396	3.07312
Day 5	cTnT	UNKNOWN	1459.11	963.694	2209.22	20.657	-2.54314	0.215544	-10.5109
Day 8	cTnT	UNKNOWN	176083	98979.4	313250	16.4621	-9.45816	0.299324	-17.4259
Day 15	cTnT	UNKNOWN	39551.5	20434.2	76554.3	20.2978	-7.30371	0.343155	-15.2714
Day21	cTnT	UNKNOWN	22630.6	5575.78	91851.6	22.0063	-6.49825	0.72792	-14.466
Day 0	ISL1	UNKNOWN	1	0.438071	2.28274	31.0603	11.2313	0.428881	0
Day 3	ISL1	UNKNOWN	113.425	57.3209	224.443	25.6649	4.40567	0.354628	-6.8256
Day 5	ISL1	UNKNOWN	2430.52	1503.26	3929.73	23.1843	-0.015782	0.249661	-11.247
Day 8	ISL1	UNKNOWN	7707.32	5741.02	10347.1	24.2395	-1.68075	0.153045	-12.912
Day 15	ISL1	UNKNOWN	1143.14	591.954	2207.55	28.674	1.07248	0.341965	-10.1588
Day21	ISL1	UNKNOWN	530.564	39.5973	7109.03	30.6844	2.17988	1.34851	-9.05138
Day 0	OCT4	UNKNOWN	1	0.00284551	351.431	23.0125	3.18347	3.04602	0
Day 3	OCT4	UNKNOWN	0.931213	0.00131048	661.711	24.5455	3.28629	3.41187	0.102818
Day 5	OCT4	UNKNOWN	9.8735	6.01713	16.2014	23.08	-0.120092	0.257338	-3.30356
Day 8	OCT4	UNKNOWN	9.54601	6.03256	15.1057	25.8488	-0.0714283	0.23848	-3.2549
Day 15	OCT4	UNKNOWN	8.10744	3.76037	17.4798	27.7657	0.164223	0.399206	-3.01925
Day21	OCT4	UNKNOWN	7.30508	1.00764	52.9597	28.8191	0.314569	1.02935	-2.8689
Analysis Type	Singleplex
Endogenous Control	GAPDH
RQ Min/Max Confidence Level	95.0
Reference Sample	Day 0
